# Supplementary material for: Modification Patterns of DNA Methylation-Related lncRNAs Regulating Genomic Instability for Improving the Clinical Outcomes and Tumour Microenvironment Characterisation of Lower-Grade Gliomas
Source: Front Mol Biosci. 2022 Mar 10;9:844973. doi: 10.3389/fmolb.2022.844973 (PMC8960387; doi:10.3389/fmolb.2022.844973)
Supplement: Supplementary file 2 [file Table14.XLSX]

## Sheet: Sheet1
id	futime	fustat	CRNDE	AC010273.2	MPPED2-AS1	SNHG18	CYTOR	riskScore	risk
TCGA-QH-A6CZ	0.764384	0	0.0463825	0.69329	0.114479	0.374802	0.0924658	0.430488	low
TCGA-HT-8108	0.208219	0	0.363227	0.641432	0.0891227	0.242974	0.0411215	0.412159	low
TCGA-FG-A70Y	2.37808	0	1.9617	0.124333	0.299471	1.15289	0.189415	0.71839	high
TCGA-FG-A87Q	0.476712	0	0.282513	1.83898	0.785736	4.38343	1.1531	8.38742	high
TCGA-HT-7483	14.3973	0	0.675646	0	0.472758	0.207734	0.767151	0.475272	low
TCGA-DB-A64S	2.28767	0	1.35721	0	0.27048	0.410646	0.210105	0.438172	low
TCGA-P5-A5F4	0.632877	0	0.934331	0.0995315	0.343357	0.416803	0.840898	0.562275	low
TCGA-FG-8181	2.36164	0	0.109511	0.406719	0.205249	0.495566	1.38691	0.676579	low
TCGA-DU-7009	12.863	1	0.684463	0.727361	0.341268	0.455946	0.38906	0.644232	low
TCGA-DB-A64X	1.54247	0	2.72842	0.350979	0.0399471	0.381461	0.571541	0.744011	high
TCGA-P5-A5F0	0.786301	0	0.0644352	0.0190298	0.443663	0.631507	0.46055	0.434176	low
TCGA-DH-A66F	1.43288	0	0.524818	0.0504075	0.159884	0.802598	0.112558	0.402751	low
TCGA-HT-7902	2.61918	0	0.704965	0.154138	0.301927	1.38029	0.147077	0.598988	low
TCGA-DU-5870	15.1945	0	0.0408971	1.13675	0.182034	0.958532	0.384701	0.802201	high
TCGA-E1-5304	3.4274	1	1.66528	1.27485	0.706753	0.276688	0.255521	1.12124	high
TCGA-DB-5273	6.83014	0	0.837521	1.11139	0.772627	0.562306	0.766943	1.20431	high
TCGA-FG-7636	1.49041	0	0.337839	1.74652	0.421114	0.0876552	0.39461	0.956039	high
TCGA-WY-A85D	3.14247	0	3.06124	0.367133	0.202179	0.484066	0.146983	0.759815	high
TCGA-HW-8321	3.54521	0	0.699826	0.315682	0.148767	0.531917	0.411203	0.490255	low
TCGA-HW-8319	3.31233	1	1.71004	1.67432	0.424595	0.229977	0.166693	1.19345	high
TCGA-DB-A4XE	3.12055	0	0.249611	1.45793	0.676325	0.385436	0.337113	0.974538	high
TCGA-TM-A84F	4.92055	0	0.76169	0.779895	0.200695	0.608385	0.819909	0.800822	high
TCGA-DU-6410	0.663014	0	0.0556011	0.545781	0.0391142	0.400015	0.654597	0.485361	low
TCGA-FG-A70Z	0.89863	0	4.05968	1.70175	1.86897	2.4838	2.69434	24.4841	high
TCGA-VM-A8CH	1.95616	0	0.359321	0.282584	0.427786	0.364592	0.219205	0.43683	low
TCGA-DU-A5TU	2.18082	0	1.54938	0.908656	0.101326	1.03108	0.645114	1.07675	high
TCGA-HW-7490	3.8	0	0.311766	0.152834	0.353197	0.537883	0.799855	0.524649	low
TCGA-QH-A65Z	1.16986	0	0.579858	0.477561	0.426496	1.93829	0.159805	0.922274	high
TCGA-DB-A4XB	2.51781	0	1.31173	0.196924	0.376516	0.109907	0.0660868	0.42615	low
TCGA-QH-A6XC	1.39178	0	1.72175	0.705969	1.50829	3.0617	2.16277	7.31311	high
TCGA-DU-7306	3.49863	0	1.74829	1.01491	0.0175321	0.437428	0.318425	0.802566	high
TCGA-HT-8018	3.15616	1	0.491462	0.336683	0.279066	1.23285	1.49362	1.01347	high
TCGA-S9-A7J3	1.72329	0	1.07675	0.041969	0.364362	1.13526	0.193004	0.579016	low
TCGA-DU-A7TA	7.0274	0	1.1971	0.430394	0.23439	0.0606194	0.204381	0.462967	low
TCGA-TQ-A7RN	2.81096	0	0.0448296	0.0827765	0.509503	0.565124	0.0616173	0.383236	low
TCGA-E1-A7YJ	1.62192	1	0.0405298	1.15596	0.506479	2.26217	1.77816	2.69373	high
TCGA-TQ-A7RW	2.24932	1	2.36904	0.901768	0.0740285	0.367133	0.0867424	0.782313	high
TCGA-S9-A6WI	7.08219	0	0.260368	0.139155	0.333031	1.20679	1.09907	0.746303	high
TCGA-DU-8165	1.59452	0	7.63131	4.07237	0.657621	0.76218	1.23079	34.5936	high
TCGA-P5-A5EX	0.665753	0	2.58539	0.51985	0.0612217	0.614476	1.58296	1.31177	high
TCGA-VM-A8C9	3.6	0	0.502941	0.147214	1.34556	4.94791	3.06075	11.3985	high
TCGA-S9-A6U5	2.71781	0	0.478189	0.468209	0.27427	0.460774	0.888584	0.632048	low
TCGA-S9-A6WG	7.12877	0	1.73678	0.118232	0.841499	0.810325	1.40949	1.22076	high
TCGA-P5-A736	0.630137	0	1.19857	0.955118	0.753992	0.630319	0.216136	0.975141	high
TCGA-FG-A6IZ	1.25205	0	1.41541	0.467343	0.109712	1.62394	0.70326	1.05436	high
TCGA-E1-A7YW	3.06849	1	0.598227	0.0516882	0.371819	0.179828	0.0529559	0.343251	low
TCGA-P5-A5F6	0.106849	0	2.18527	0	0	9.52438	0.946072	21.8531	high
TCGA-HT-7610	4.67397	0	0.287224	0.346785	0.262101	0.148767	0.247047	0.386401	low
TCGA-QH-A6X8	1.39452	0	0.0929516	0.177801	0.0686492	0.95147	0.103843	0.400598	low
TCGA-DU-7013	0.736986	1	4.20714	1.8036	0.967921	0.680458	1.99416	6.84239	high
TCGA-RY-A840	2.33973	0	0.0690399	1.69484	1.15101	0.622255	0.291931	1.41248	high
TCGA-HT-7677	1.35342	0	1.8403	0.238885	0.270754	1.25851	0.26431	0.791888	high
TCGA-P5-A780	0.19726	0	1.45411	0.392247	0.0822008	0.84013	0.319775	0.636958	low
TCGA-E1-5319	7.96438	1	0.916841	0.864757	0.28813	0.766255	0.235831	0.76011	high
TCGA-DU-7012	0.545205	1	3.18487	2.05248	0.38457	2.96574	1.44073	9.64057	high
TCGA-S9-A6WL	2.59178	0	1.83233	0.3286	0.376788	1.11879	0.917031	1.0683	high
TCGA-E1-A7YK	1.03562	1	1.09277	0.241887	0.0666225	1.94169	0.631687	0.93488	high
TCGA-HT-7604	10.2055	0	1.18791	0.0416828	0.173185	0.174729	0.116101	0.364647	low
TCGA-WY-A85A	3.61644	0	0.153187	0.267239	0.523299	0.198487	0.287045	0.415362	low
TCGA-DU-7309	0.230137	0	0.811059	0.284999	0.246803	0.149486	0.454852	0.451027	low
TCGA-DB-A64L	2.01644	0	0.269821	0.756276	0.138838	0.510405	0.349696	0.552482	low
TCGA-WY-A85B	3.81644	0	1.40813	0	0.294727	0.120171	0.302027	0.414577	low
TCGA-DU-A5TS	2.6411	0	2.49155	0	0.365244	1.42901	0.306694	0.900833	high
TCGA-FG-5964	4.35068	0	1.19923	0.370193	0.356821	1.40707	1.04929	1.11558	high
TCGA-RY-A847	2.55616	0	0.523408	0.192177	0.53204	1.06909	0.293698	0.60933	low
TCGA-HW-7489	3.45753	1	0.456937	0.321517	0.395342	0.583285	0.741292	0.602989	low
TCGA-FG-7641	1.71781	0	0.238231	0.498781	0.0980293	1.30904	0.238967	0.608941	low
TCGA-KT-A74X	1.2	0	0.257977	0.128962	0.605702	0.770569	0.264098	0.5039	low
TCGA-R8-A6MO	2.72055	0	0.795722	0.562378	0.401158	1.56791	0.242193	0.897073	high
TCGA-HT-7695	1.21096	0	0.085745	0.405944	0.490371	0.569537	0.382236	0.524081	low
TCGA-DU-7290	0.863014	1	6.33406	2.539	0.434808	2.29617	1.70081	21.8802	high
TCGA-HT-8013	5.29589	1	0.585867	0.616034	0.458206	0.424595	0.134392	0.555487	low
TCGA-QH-A6X9	0.158904	0	1.28627	0.659895	0.410844	0.418185	0.100422	0.638961	low
TCGA-S9-A7J2	0.169863	0	0.119471	0.089662	0.085496	0.827364	0.0599164	0.361435	low
TCGA-DU-A5TP	2.7726	0	1.12783	0.154721	1.10215	0.312045	1.41485	1.00725	high
TCGA-S9-A6WH	3.2137	0	0.048282	1.81671	0.183211	0.185391	0.164905	0.800794	high
TCGA-RY-A83Z	0.824658	0	5.82576	1.77106	1.0433	0.285538	0.432215	4.53078	high
TCGA-QH-A6CY	1.11781	0	0.153772	0.0882729	0.262805	1.43325	0.292534	0.545	low
TCGA-S9-A6WM	1.65479	0	6.75243	1.58585	0.81088	2.62198	1.96938	20.696	high
TCGA-HT-A617	1.34521	0	5.26788	1.79835	1.18791	4.23571	1.19984	27.4554	high
TCGA-DB-A64O	2.12329	1	1.68469	2.24934	1.08334	3.6515	0.573048	9.70148	high
TCGA-DU-7298	1.57808	1	1.50423	1.50843	0.844882	0.234417	0.318117	1.32182	high
TCGA-HT-7694	0.575342	0	0.185752	0.864757	0.456174	1.18767	0.57072	0.938669	high
TCGA-TM-A84L	3.40274	1	1.78072	0.642399	0.166543	0.642592	0.414088	0.784664	high
TCGA-HT-A74J	0.876712	0	0.230572	0.623061	0.305266	0.213068	0.335469	0.482826	low
TCGA-FG-7643	1.67397	0	0.415425	0.736044	0.320874	1.88072	0.94332	1.31573	high
TCGA-DU-6401	7.28767	1	0.477846	0	0.233676	0.359559	0.553795	0.400961	low
TCGA-FG-A6J3	1.85479	0	4.76676	1.34268	2.47288	2.18527	2.10541	21.1853	high
TCGA-DU-8166	1.4137	0	0.284105	0.499786	0.993255	0.285301	0.500562	0.670197	low
TCGA-DU-5847	1.50137	0	4.83845	1.5969	1.20504	5.14437	1.33545	33.8246	high
TCGA-S9-A6U9	7.99452	0	2.06703	0	0.12539	0.48328	0.356615	0.5237	low
TCGA-HT-8564	1.30959	0	5.34016	1.57497	0.542987	1.6033	0.631687	5.3413	high
TCGA-DU-5874	1.26301	0	0.0977493	0.680588	0.279362	0.543517	0.594508	0.604513	low
TCGA-HT-7606	1.4411	0	2.38426	1.33173	0.661966	0.349247	0.794383	1.69155	high
TCGA-FG-8191	2.71781	0	0.84336	0.639541	0.040178	0.725756	0.81088	0.733462	high
TCGA-HT-8109	0.463014	0	1.33942	0.6754	0.158652	0.720249	0.378451	0.736086	high
TCGA-S9-A6U6	2.92877	0	0.469772	0.132456	0.239186	0.396164	0.387209	0.410524	low
TCGA-DU-A7T6	1.49863	1	0.879974	0.324974	0.0314929	1.46987	2.42097	1.56348	high
TCGA-HT-7602	2.48767	0	0.677202	0.245889	0.133731	0.791819	0.108304	0.457105	low
TCGA-VV-A829	3.08767	0	0.842449	0.573119	0.231891	0.765481	0.772366	0.766304	high
TCGA-HW-A5KM	1.72603	0	0.243028	0.71034	0.737484	0.180534	0.786127	0.722014	high
TCGA-E1-A7Z4	12.0877	1	0.693628	0.448521	0.491623	0.232026	0.16274	0.492105	low
TCGA-HT-8010	0.136986	0	0.963474	0.290146	0.305297	0.293362	0.279688	0.472765	low
TCGA-HW-7487	3.7863	0	0.334442	0.276935	0.165628	1.19239	0.588843	0.619783	low
TCGA-FG-A60K	1.48493	0	0.258217	0	0.0777933	0.852586	0.125062	0.365684	low
TCGA-HT-7688	2.6411	0	0.906618	0.203461	0.240268	0.751823	0.701292	0.611609	low
TCGA-DU-A7TB	4.29315	0	7.03271	0.365122	1.22773	2.28465	0.438045	6.26848	high
TCGA-P5-A733	1.13425	0	1.46739	0.342043	0.246426	0.56245	0.104456	0.548393	low
TCGA-QH-A6CS	1.61096	0	3.38879	0.0847685	0.177991	3.93677	0.3894	2.91043	high
TCGA-E1-A7YH	7.76712	1	0.504092	0.338918	0.114245	1.13976	0.0694883	0.519101	low
TCGA-FG-A60L	1.79452	0	3.04687	0.656631	0.399772	1.55764	0.735034	1.86372	high
TCGA-P5-A5EZ	0.191781	0	2.22745	0	0.0625709	0.796282	0.293421	0.581582	low
TCGA-CS-5396	4.46849	0	1.40286	1.7349	0.586367	0.563183	0.471367	1.59146	high
TCGA-HW-8320	3.33425	0	0.809067	0.156338	0.243981	0.206601	0.175067	0.382978	low
TCGA-HT-8011	1.35342	0	4.67724	1.19683	1.32215	0.382379	1.57602	4.70695	high
TCGA-DU-A7T8	11.5863	1	0.357194	0.0575468	0.681506	0.375146	0.122329	0.413652	low
TCGA-S9-A7QX	1.54521	0	0.80172	0.355334	0.190963	0.396272	0.266143	0.46718	low
TCGA-QH-A6CX	1.01918	1	2.1987	1.5739	1.00378	3.6596	1.54319	10.5518	high
TCGA-TQ-A7RP	2.50411	0	4.14719	1.06549	0.0163823	2.05248	0.211389	2.49279	high
TCGA-E1-5305	6.66575	1	1.18578	1.25054	0.149148	0.335549	0.441327	0.866811	high
TCGA-DH-A66G	1.43288	0	0.137642	0.447502	0.344235	0.265588	0.446821	0.464759	low
TCGA-DB-A4X9	3.86849	0	0.221109	0.338256	1.5863	0.397677	0.0340024	0.673579	low
TCGA-DB-A4XC	3.89315	0	0.54528	0.265327	0.504505	0.306364	0.230908	0.456915	low
TCGA-DU-A7TD	0.624658	1	5.16338	1.71984	0.486263	1.81459	1.98998	10.1561	high
TCGA-DU-A5TT	2.03562	0	2.90285	1.46914	0.542918	1.82443	1.34608	4.30372	high
TCGA-R8-A6MK	7.40274	0	0.373423	0.806475	0.76006	0.287045	0.215165	0.657568	low
TCGA-HT-7684	0.50411	0	0.573591	0.533218	0.734329	0.50549	0.597941	0.737756	high
TCGA-DB-5274	6.27123	0	0.383034	0.275755	0.742665	2.088	1.65645	1.73423	high
TCGA-VW-A8FI	0.671233	1	8.51752	1.79694	2.77393	4.3377	3.89022	329.623	high
TCGA-S9-A7R2	0.865753	1	4.19889	1.66618	0.921966	2.80796	0.429186	7.61858	high
TCGA-HT-7858	4.21918	0	1.06045	0	0.0940621	0.812177	0.319775	0.465781	low
TCGA-FG-7634	1.27945	0	0.365187	1.28604	0.549163	0.819046	1.91423	1.90494	high
TCGA-DU-8168	1.18082	0	0.0637356	0.513674	0.70326	0.679263	0.370006	0.630329	low
TCGA-QH-A6CV	1.21096	0	4.74055	0.927884	1.37144	5.23744	1.56582	27.6572	high
TCGA-WY-A85E	1.73425	0	1.55239	0.656345	0.630628	0.230312	0.241546	0.728962	high
TCGA-R8-A73M	4.94795	0	0.0423932	0.196533	0.54528	0.941278	0.304753	0.529068	low
TCGA-E1-5322	10.8986	1	0.403128	0.852372	0.656933	0.201583	0.306225	0.652011	low
TCGA-CS-6669	4.09315	0	0.0542397	0.122917	0.415863	0.783276	1.16151	0.636737	low
TCGA-DU-A5TY	2.83014	1	2.73657	1.42478	1.07249	4.64041	1.41174	15.6	high
TCGA-DB-5275	3.99452	0	0.7292	0.0474496	0.676772	0.180428	0.429697	0.465945	low
TCGA-DU-A5TW	2.08219	0	1.66369	0.322664	0.277712	0.253706	0.0538712	0.498315	low
