# Supplementary material for: Modification Patterns of DNA Methylation-Related lncRNAs Regulating Genomic Instability for Improving the Clinical Outcomes and Tumour Microenvironment Characterisation of Lower-Grade Gliomas
Source: Front Mol Biosci. 2022 Mar 10;9:844973. doi: 10.3389/fmolb.2022.844973 (PMC8960387; doi:10.3389/fmolb.2022.844973)
Supplement: Supplementary file 4 [file Table9.XLSX]

## Sheet: 核酸浓度
	编号	核酸量	260/280	编号	加DEPC(ul)
PBS	1	3221	2	1	35
	2	3084	1.98	2	35
	3	3091	2	3	35
PBS+AF	4	1683	2	4	15
	5	2081	1.95	5	20
	6	2019	1.94	6	20
Laminarin	7	3196	2.01	7	35
	8	3151	1.99	8	35
	9	3097	1.98	9	35
laminarin+AF	10	1890	1.96	10	20
	11	1928	1.96	11	20
	12	1906	1.99	12	20
加DEPC水调整后
	编号	核酸量	260/280	编号	2ug体系上样量	编号	⑥号水量
PBS	1	754	1.91	1	1.32626	1	2.17374
	2	701	1.87	2	1.42653	2	2.07347
	3	700	1.86	3	1.42857	3	2.07143
PBS+AF	4	709	1.99	4	1.41044	4	2.08956
	5	727	1.92	5	1.37552	5	2.12448
	6	722	1.89	6	1.38504	6	2.11496
Laminarin	7	743	1.92	7	1.3459	7	2.1541
	8	738	1.90	8	1.35501	8	2.14499
	9	755	1.89	9	1.3245	9	2.1755
laminarin+AF	10	676	1.93	10	1.47929	10	2.02071
	11	698	1.91	11	1.43266	11	2.06734
	12	665	1.97	12	1.50376	12	1.99624

## Sheet: TNFA
		GAPDH	SNHG18		-Control
	ID	Ct (dR)	Ct (dRn)	Inc Ct	Fold	remove	average	p
1p	1P	19.5985	28.2314	8.63299	0.816208	0.816208
	1P	19.3824	27.5301	8.14767	1.14261	1.14261
	1P	19.3628	27.5978	8.23503	1.07547	1.07547					8.33857
2p	2P	20.0162	24.6643	4.64801	12.9241	12.9241
	2P	19.986	24.6076	4.62155	13.1633	13.1633
	2P	19.8963	24.3096	4.4133	15.2073	15.2073
3p	3P	20.8572	25.2304	4.3732	15.636	15.636
	3P	20.8618	25.2635	4.40166	15.3305	15.3305
	3P	20.8515	25.2906	4.4391	14.9378	14.9378
4p	4P	20.3452	27.9729	7.62774	1.63837	1.63837
	4P	20.4312	27.7347	7.30351	2.05123	2.05123
	4P	20.346	27.8985	7.5525	1.72608	1.72608
5p	5P	19.221	24.9508	5.72979	6.10593	6.10593
	5P	19.1978	24.9355	5.73766	6.07272	6.07272
	5P	19.2432	24.7799	5.53671	6.98031	6.98031
6p	6P	20.8041	25.7038	4.89967	10.8553	10.8553
	6P	20.7544	25.8708	5.11639	9.34119	9.34119
	6P	20.6533	25.5632	4.90985	10.779	10.779
7p	7P	20.8205	25.9455	5.12496	9.28591	9.28591
	7P	20.8388	26.1414	5.30254	8.21045	8.21045
	7P	20.9339	25.9718	5.03785	9.86385	9.86385
8p	8P	17.9043	23.9378	6.03354	4.94668	4.94668
	8P	17.8417	23.5791	5.73736	6.07395	6.07395
	8P	17.9193	23.6953	5.77608	5.91313	5.91313	8.90682
1	1	20.383	28.1038	7.72077	1.18036	1.18036					7.96416
	1	20.3524	28.3233	7.97088	0.992487	0.992487
	1	20.0688	28.2697	8.20084	0.846255	0.846255
2	2	19.1639	24.4257	5.26187	6.4896	6.4896
	2	19.1108	24.3852	5.27436	6.43365	6.43365
	2	19.1374	24.4534	5.31604	6.25047	6.25047
3	3	19.1684	24.9742	5.80579	4.45124	4.45124
	3	19.1644	25.5355	6.37112	3.00815	3.00815
	3	19.2822	25.2057	5.92351	4.10245	4.10245
4	4	20.5239	27.9534	7.42944	1.44449	1.44449
	4	20.3182	27.7143	7.39609	1.47827	1.47827
	4	20.6296	28.0118	7.38225	1.49252	1.49252
5	5	16.1527	24.815	8.66228	0.614602	0.614602
	5	16.0073	24.7541	8.74677	0.579641	0.579641
	5	15.9457	24.8794	8.93364	0.509221	0.509221
6	6	21.4271	25.9202	4.49314	11.0568	11.0568
	6	21.4139	25.9869	4.57298	10.4615	10.4615
	6	21.5001	25.9965	4.49642	11.0317	11.0317
7	7	19.8972	25.6078	5.71066	4.75467	4.75467
	7	19.8341	25.58	5.74591	4.6399	4.6399
	7	19.8811	25.7149	5.83378	4.36571	4.36571
8	8	14.53	23.4603	8.93028	0.510408	0.510408
	8	14.4628	23.0868	8.624	0.631127	0.631127
	8	14.4337	23.1521	8.71837	0.591166	0.591166	4.04273	0.000632615
