# Supplementary material for: Modification Patterns of DNA Methylation-Related lncRNAs Regulating Genomic Instability for Improving the Clinical Outcomes and Tumour Microenvironment Characterisation of Lower-Grade Gliomas
Source: Front Mol Biosci. 2022 Mar 10;9:844973. doi: 10.3389/fmolb.2022.844973 (PMC8960387; doi:10.3389/fmolb.2022.844973)
Supplement: Supplementary file 14 [file Table6.XLSX]

## Sheet: 核酸浓度
	编号	核酸量	260/280	编号	加DEPC(ul)
PBS	1	3221	2	1	35
	2	3084	1.98	2	35
	3	3091	2	3	35
PBS+AF	4	1683	2	4	15
	5	2081	1.95	5	20
	6	2019	1.94	6	20
Laminarin	7	3196	2.01	7	35
	8	3151	1.99	8	35
	9	3097	1.98	9	35
laminarin+AF	10	1890	1.96	10	20
	11	1928	1.96	11	20
	12	1906	1.99	12	20
加DEPC水调整后
	编号	核酸量	260/280	编号	2ug体系上样量	编号	⑥号水量
PBS	1	754	1.91	1	1.32626	1	2.17374
	2	701	1.87	2	1.42653	2	2.07347
	3	700	1.86	3	1.42857	3	2.07143
PBS+AF	4	709	1.99	4	1.41044	4	2.08956
	5	727	1.92	5	1.37552	5	2.12448
	6	722	1.89	6	1.38504	6	2.11496
Laminarin	7	743	1.92	7	1.3459	7	2.1541
	8	738	1.90	8	1.35501	8	2.14499
	9	755	1.89	9	1.3245	9	2.1755
laminarin+AF	10	676	1.93	10	1.47929	10	2.02071
	11	698	1.91	11	1.43266	11	2.06734
	12	665	1.97	12	1.50376	12	1.99624

## Sheet: TNFA
		GAPDH	CRNDE		-Control
	ID	Ct (dR)	Ct (dRn)	Inc Ct	Fold	remove	average	p
1p	1P	21.2696	28.6709	7.40133	0.845968	0.845968
	1P	21.2334	28.35	7.11659	1.03054	1.03054
	1P	21.2612	28.2166	6.95542	1.15235	1.15235					7.15778
2p	2P	21.799	24.3823	2.58334	23.8622	23.8622
	2P	21.7838	24.4649	2.68111	22.2988	22.2988
	2P	21.8296	24.33	2.50038	25.2747	25.2747
3p	3P	22.5713	24.6622	2.09096	33.5686	33.5686
	3P	22.46	24.7181	2.25814	29.8955	29.8955
	3P	22.4357	24.6898	2.25409	29.9796	29.9796
4p	4P	22.8752	27.7534	4.87823	4.86276	4.86276
	4P	22.8044	27.6718	4.86744	4.89923	4.89923
	4P	22.8524	27.9723	5.11996	4.11256	4.11256
5p	5P	20.8914	24.7821	3.89074	9.64151	9.64151
	5P	20.9793	24.8962	3.91692	9.46816	9.46816
	5P	20.9776	24.8934	3.91581	9.47542	9.47542
6p	6P	23.0215	25.8559	2.83445	20.0503	20.0503
	6P	23.098	26.0021	2.90405	19.1059	19.1059
	6P	22.9231	25.781	2.85786	19.7275	19.7275
7p	7P	22.6821	25.8305	3.14838	16.1294	16.1294
	7P	22.755	25.7779	3.02288	17.5953	17.5953
	7P	22.6981	25.9484	3.2503	15.0292	15.0292
8p	8P	18.5121	21.3643	2.85223	19.8047	19.8047
	8P	18.4889	21.2005	2.71161	21.8322	21.8322
	8P	18.5172	21.2626	2.74547	21.3258	21.3258	17.9971
1	1	21.6839	30.719	9.03512	0.771039	0.771039					8.6626
	1	21.7478	30.153	8.4052	1.19317	1.19317
	1	21.7796	30.3271	8.54748	1.08111	1.08111
2	2	21.0961	23.2046	2.10849	93.7994	93.7994
	2	20.9887	23.1239	2.13523	92.077	92.077
	2	21.1704	23.3518	2.18141	89.1763	89.1763
3	3	21.316	24.5949	3.27898	41.6723	41.6723
	3	21.2623	24.4424	3.18003	44.631	44.631
	3	21.2926	24.3333	3.04063	49.1585	49.1585
4	4	22.764	28.3228	5.55874	8.58165	8.58165
	4	22.6429	27.8851	5.24227	10.6866	10.6866
	4	22.7155	28.4368	5.72138	7.66677	7.66677
5	5	18.2261	24.473	6.24691	5.32613	5.32613
	5	18.1372	24.5428	6.40558	4.77142	4.77142
	5	18.1612	24.5331	6.37185	4.8843	4.8843
6	6	23.002	25.504	2.50191	71.4116	71.4116
	6	22.8957	25.6752	2.77943	58.9152	58.9152
	6	22.8943	25.4134	2.51903	70.5692	70.5692
7	7	22.343	25.1972	2.85421	55.9393	55.9393
	7	22.2502	25.2217	2.9715	51.5715	51.5715
	7	22.2939	25.2375	2.94366	52.5764	52.5764
8	8	15.8652	19.5959	3.73079	30.4678	30.4678
	8	15.8103	19.4325	3.62215	32.8507	32.8507
	8	15.8992	19.4302	3.53103	34.9923	34.9923	43.4155	0.000815139
