# Supplementary material for: Modification Patterns of DNA Methylation-Related lncRNAs Regulating Genomic Instability for Improving the Clinical Outcomes and Tumour Microenvironment Characterisation of Lower-Grade Gliomas
Source: Front Mol Biosci. 2022 Mar 10;9:844973. doi: 10.3389/fmolb.2022.844973 (PMC8960387; doi:10.3389/fmolb.2022.844973)
Supplement: Supplementary file 16 [file Table11.XLSX]

## Sheet: Sheet1
DNAmethylationregulators	lncRNA	cor	pvalue	Regulation
DNMT1	LINC02082	0.308786	3.77137e-13	postive
DNMT3B	LINC02082	0.412568	3.70861e-23	postive
MBD1	LINC02082	0.306204	6.03467e-13	postive
UHRF1	LINC02082	0.317913	6.89305e-14	postive
UHRF2	LINC02082	0.36364	5.54667e-18	postive
TDG	LINC02082	0.340833	7.42704e-16	postive
SMUG1	LINC02082	0.37227	7.82563e-19	postive
DNMT1	LINC01224	0.524135	1.15575e-38	postive
DNMT3A	LINC01224	0.352148	6.87503e-17	postive
DNMT3B	LINC01224	0.494882	4.97532e-34	postive
UHRF1	LINC01224	0.386846	2.49921e-20	postive
UNG	LINC01224	0.367925	2.11308e-18	postive
TDG	LINC01224	0.380135	1.24665e-19	postive
NTHL1	AL731569.1	0.319747	4.86456e-14	postive
TET1	AL731569.1	0.312676	1.84108e-13	postive
MBD3	AC087741.2	0.405784	2.18458e-22	postive
ZBTB38	AC087741.2	-0.387253	2.26446e-20	negative
MECP2	AC087741.2	-0.337624	1.43335e-15	negative
NTHL1	AC087741.2	0.457837	9.06955e-29	postive
TET2	AC015468.3	-0.346758	2.1616e-16	negative
MBD3	AL158055.1	-0.311109	2.4606e-13	negative
TET1	AL158055.1	0.493107	9.1991e-34	postive
TET2	AL158055.1	0.424359	1.54225e-24	postive
MBD2	AC092111.1	-0.304467	8.25853e-13	negative
UNG	AC092111.1	-0.355485	3.3447e-17	negative
DNMT1	AC022150.3	0.400762	7.90948e-22	postive
DNMT3B	AC022150.3	0.309089	3.56744e-13	postive
MBD1	AC022150.3	0.303285	1.02134e-12	postive
ZBTB33	AC022150.3	0.462689	2.01674e-29	postive
MECP2	AC022150.3	0.344044	3.81695e-16	postive
TDG	AC022150.3	0.448436	1.56091e-27	postive
TET1	AC022150.3	0.543207	6.16339e-42	postive
TET2	AC022150.3	0.567423	2.08729e-46	postive
TET3	AC022150.3	0.581844	2.99681e-49	postive
ZBTB38	AC018648.1	-0.325749	1.52859e-14	negative
ZBTB4	GFOD1-AS1	0.335103	2.38931e-15	postive
DNMT1	AC011481.1	0.328479	8.95169e-15	postive
MBD3	AC011481.1	0.567992	1.6218e-46	postive
ZBTB38	AC011481.1	-0.477732	1.63054e-31	negative
ZBTB4	AC011481.1	-0.354237	4.3835e-17	negative
UNG	AC011481.1	0.307306	4.94038e-13	postive
NTHL1	AC011481.1	0.372343	7.69422e-19	postive
TET1	AC011481.1	-0.345903	2.58756e-16	negative
TET2	AC011481.1	-0.317847	6.98051e-14	negative
TET1	AP001626.1	0.338676	1.15624e-15	postive
DNMT1	AC116612.1	0.333449	3.33337e-15	postive
DNMT3A	AC116612.1	0.314037	1.42885e-13	postive
DNMT3B	AC116612.1	0.348191	1.59752e-16	postive
MBD1	AC116612.1	0.346619	2.22606e-16	postive
UHRF2	AC116612.1	0.322622	2.80328e-14	postive
TDG	AC116612.1	0.329023	8.04112e-15	postive
TET1	AC116612.1	0.557702	1.43931e-44	postive
TET2	AC116612.1	0.487275	6.76164e-33	postive
TET3	AC116612.1	0.548809	6.13654e-43	postive
MBD2	AC006064.1	0.317206	7.87965e-14	postive
MBD4	AC006064.1	0.303601	9.64958e-13	postive
MBD3	AC104785.1	0.353003	5.72028e-17	postive
ZBTB38	AC104785.1	-0.391661	7.70896e-21	negative
NTHL1	AC104785.1	0.386195	2.92557e-20	postive
MBD2	AC023762.1	-0.371	1.04778e-18	negative
SMUG1	AC023762.1	0.393791	4.55238e-21	postive
TET1	AC023762.1	0.310419	2.79461e-13	postive
DNMT3B	AC073534.1	0.347006	2.05189e-16	postive
UHRF1	AC073534.1	0.324569	1.92333e-14	postive
SMUG1	AC073534.1	0.305019	7.47787e-13	postive
TET2	AC073534.1	0.357315	2.24494e-17	postive
SMUG1	AL121957.1	0.364408	4.67086e-18	postive
TET1	AL121957.1	0.334532	2.68087e-15	postive
MBD4	AC002128.1	0.308596	3.9044e-13	postive
DNMT1	AL021395.1	-0.301322	1.44997e-12	negative
ZBTB4	AL021395.1	0.335304	2.29469e-15	postive
MBD3	AC093249.6	0.475257	3.66158e-31	postive
ZBTB38	AC093249.6	-0.452549	4.54393e-28	negative
MECP2	AC093249.6	-0.328821	8.36971e-15	negative
NTHL1	AC093249.6	0.39788	1.63932e-21	postive
DNMT1	AL031710.1	-0.327351	1.11758e-14	negative
TDG	AL031710.1	-0.321383	3.5577e-14	negative
TET2	AL031710.1	-0.329422	7.43214e-15	negative
TET3	AL031710.1	-0.312297	1.97504e-13	negative
DNMT3B	FOXD2-AS1	0.325995	1.45706e-14	postive
DNMT3A	AC099792.1	0.302421	1.19197e-12	postive
ZBTB33	TOLLIP-AS1	-0.345392	2.87974e-16	negative
ZBTB38	TOLLIP-AS1	-0.370231	1.24957e-18	negative
MECP2	TOLLIP-AS1	-0.345112	3.05368e-16	negative
NTHL1	TOLLIP-AS1	0.37979	1.35266e-19	postive
TET3	TOLLIP-AS1	-0.311014	2.5042e-13	negative
MBD3	AC009065.8	0.553178	9.84691e-44	postive
ZBTB38	AC009065.8	-0.440417	1.65011e-26	negative
MECP2	AC009065.8	-0.306786	5.43043e-13	negative
NTHL1	AC009065.8	0.570142	6.22557e-47	postive
SMUG1	AC009065.8	0.392882	5.70317e-21	postive
TET1	AC108063.1	0.340268	8.34291e-16	postive
TET2	AC108063.1	0.357147	2.32904e-17	postive
MBD2	AL162724.2	0.327745	1.03428e-14	postive
MBD3	AL162724.2	0.324637	1.89793e-14	postive
ZBTB4	AL162724.2	-0.312141	2.03298e-13	negative
NTHL1	AL162724.2	0.331441	4.97894e-15	postive
ZBTB33	AC005165.1	0.341194	6.89421e-16	postive
UNG	AC005165.1	0.301188	1.48471e-12	postive
MBD3	LINC01730	0.444686	4.73972e-27	postive
ZBTB4	LINC01730	-0.326725	1.26329e-14	negative
NTHL1	LINC01730	0.401512	6.53639e-22	postive
MBD3	AC087742.1	0.388341	1.73786e-20	postive
ZBTB38	AC087742.1	-0.384779	4.11602e-20	negative
MECP2	AC087742.1	-0.357287	2.25849e-17	negative
NTHL1	AC087742.1	0.457854	9.02341e-29	postive
SMUG1	AC087742.1	0.334374	2.7676e-15	postive
MBD3	AP002992.1	0.370872	1.07892e-18	postive
ZBTB38	AP002992.1	-0.33597	2.00547e-15	negative
NTHL1	AP002992.1	0.495754	3.67244e-34	postive
ZBTB4	DLGAP1-AS4	0.325981	1.46096e-14	postive
ZBTB4	LINC01771	0.400095	9.36849e-22	postive
NTHL1	AC004233.3	0.354676	3.98596e-17	postive
SMUG1	AC004233.3	0.322431	2.90828e-14	postive
ZBTB4	LINC00621	0.321239	3.65705e-14	postive
DNMT3A	AC098851.1	0.300824	1.58397e-12	postive
MBD2	AC098851.1	0.38938	1.34902e-20	postive
MBD4	AC098851.1	0.370467	1.18379e-18	postive
UNG	AC098851.1	0.359109	1.51479e-17	postive
ZBTB38	AP006621.3	-0.402848	4.64741e-22	negative
MECP2	AP006621.3	-0.331888	4.55454e-15	negative
MBD3	AL121601.1	0.384854	4.04193e-20	postive
ZBTB38	AL121601.1	-0.394418	3.89622e-21	negative
MECP2	AL121601.1	-0.3129	1.76585e-13	negative
NTHL1	AL121601.1	0.520123	5.31313e-38	postive
SMUG1	AL121601.1	0.347197	1.97064e-16	postive
TET3	AL121601.1	-0.320739	4.02453e-14	negative
DNMT3A	AC087481.3	0.483776	2.19745e-32	postive
DNMT3B	AC087481.3	0.440626	1.55323e-26	postive
MBD1	AC087481.3	0.427614	6.2689e-25	postive
UHRF2	AC087481.3	0.323919	2.18191e-14	postive
TDG	AC087481.3	0.308925	3.67635e-13	postive
TET3	AC087481.3	0.302895	1.09505e-12	postive
DNMT3A	AC006042.1	0.311702	2.20526e-13	postive
DNMT3B	AC006042.1	0.38316	6.06919e-20	postive
MBD1	AC006042.1	0.328255	9.35677e-15	postive
UHRF2	AC006042.1	0.371721	8.87996e-19	postive
ZBTB33	AC104417.2	-0.339829	9.12938e-16	negative
TET2	AC104417.2	-0.305315	7.08839e-13	negative
TET2	LINC02012	-0.337346	1.51666e-15	negative
MBD2	LINC02440	-0.443061	7.63632e-27	negative
NTHL1	LINC02440	0.355896	3.05921e-17	postive
SMUG1	LINC02440	0.471669	1.16974e-30	postive
TET1	LINC02440	0.308904	3.69098e-13	postive
MBD3	AL023803.1	0.532092	5.27991e-40	postive
ZBTB38	AL023803.1	-0.34331	4.44709e-16	negative
MECP2	AL023803.1	-0.329489	7.33485e-15	negative
NTHL1	AL023803.1	0.596975	2.17485e-52	postive
TET2	AC087276.1	0.310492	2.75715e-13	postive
TET3	AC087276.1	0.335105	2.3883e-15	postive
ZBTB38	MYLK-AS1	-0.360204	1.19008e-17	negative
NTHL1	MYLK-AS1	0.399586	1.06588e-21	postive
ZBTB33	AC068643.1	0.345152	3.02858e-16	postive
TET2	AC068643.1	0.377063	2.57009e-19	postive
MBD2	AC139768.1	-0.529688	1.35289e-39	negative
MBD4	AC139768.1	-0.387863	1.95238e-20	negative
ZBTB4	AC139768.1	0.443571	6.57636e-27	postive
UNG	AC139768.1	-0.368362	1.91343e-18	negative
MBD3	AC091946.2	0.389023	1.47191e-20	postive
ZBTB38	AC091946.2	-0.402036	5.71857e-22	negative
NTHL1	AC091946.2	0.378597	1.79277e-19	postive
TET2	AL121906.2	-0.321804	3.28094e-14	negative
TET3	AC104964.2	0.315672	1.05201e-13	postive
ZBTB38	AL513477.2	-0.32053	4.18877e-14	negative
TET1	AL513477.2	-0.344945	3.1625e-16	negative
TET2	AL513477.2	-0.366844	2.69912e-18	negative
MBD2	MYCNOS	-0.366635	2.8296e-18	negative
MBD3	MYCNOS	0.324136	2.09192e-14	postive
NTHL1	MYCNOS	0.417242	1.0673e-23	postive
SMUG1	MYCNOS	0.351318	8.2124e-17	postive
TET1	MYCNOS	0.321859	3.24642e-14	postive
ZBTB38	BX649632.1	-0.342107	5.70847e-16	negative
NTHL1	BX649632.1	0.345502	2.81456e-16	postive
ZBTB38	AL136531.1	-0.361998	7.99723e-18	negative
NTHL1	AL136531.1	0.345903	2.58758e-16	postive
MBD3	AC087286.2	-0.393043	5.47952e-21	negative
ZBTB33	AC087286.2	0.373997	5.25037e-19	postive
ZBTB38	AC087286.2	0.504149	1.89239e-35	postive
MECP2	AC087286.2	0.44642	2.84105e-27	postive
NTHL1	AC087286.2	-0.330537	5.95999e-15	negative
TET1	AC087286.2	0.309747	3.16201e-13	postive
TET2	AC087286.2	0.423016	2.22983e-24	postive
TET3	AC087286.2	0.394549	3.77093e-21	postive
MBD3	AC010536.3	0.539223	3.09605e-41	postive
ZBTB38	AC010536.3	-0.456353	1.42975e-28	negative
NTHL1	AC010536.3	0.594352	7.8262e-52	postive
SMUG1	AC010536.3	0.38344	5.67569e-20	postive
MBD2	AC026780.2	-0.33603	1.98101e-15	negative
MBD4	AC026780.2	-0.337225	1.55434e-15	negative
TET1	AC026780.2	0.302687	1.13659e-12	postive
DNMT3A	AC084018.2	0.368805	1.73011e-18	postive
DNMT3B	AC084018.2	0.369828	1.37007e-18	postive
MBD1	AC084018.2	0.455592	1.80412e-28	postive
UHRF2	AC084018.2	0.363046	6.33262e-18	postive
TDG	AC084018.2	0.348346	1.54586e-16	postive
TET1	AC084018.2	0.379536	1.43636e-19	postive
TET2	AC084018.2	0.395533	2.9517e-21	postive
TET3	AC084018.2	0.457615	9.70961e-29	postive
ZBTB33	AC103563.2	-0.323404	2.41044e-14	negative
MBD3	AC211433.2	0.533264	3.32861e-40	postive
ZBTB38	AC211433.2	-0.412127	4.16655e-23	negative
MECP2	AC211433.2	-0.314765	1.24694e-13	negative
NTHL1	AC211433.2	0.483171	2.69067e-32	postive
ZBTB4	STXBP5-AS1	0.449395	1.17251e-27	postive
MBD3	AC107294.2	0.358901	1.58562e-17	postive
NTHL1	AC107294.2	0.383563	5.51072e-20	postive
MBD2	PINK1-AS	0.371654	9.01727e-19	postive
ZBTB4	PINK1-AS	-0.320837	3.94993e-14	negative
UNG	PINK1-AS	0.360816	1.03952e-17	postive
DNMT1	AC138904.1	0.360796	1.04401e-17	postive
MBD3	AC138904.1	0.365161	3.94412e-18	postive
NTHL1	AC138904.1	0.484557	1.69155e-32	postive
SMUG1	AC138904.1	0.499785	8.933e-35	postive
TET1	AC138904.1	0.310606	2.69963e-13	postive
MBD2	AC018541.1	-0.373608	5.74532e-19	negative
MBD4	AC018541.1	-0.300945	1.55027e-12	negative
MBD3	AC008608.2	0.64834	2.10444e-64	postive
ZBTB38	AC008608.2	-0.495712	3.72772e-34	negative
MECP2	AC008608.2	-0.432856	1.4408e-25	negative
NTHL1	AC008608.2	0.751561	2.80127e-97	postive
SMUG1	AC008608.2	0.31066	2.67314e-13	postive
MBD2	AL603910.1	-0.319756	4.85614e-14	negative
SMUG1	AL603910.1	0.382602	6.936e-20	postive
TET1	AL603910.1	0.334761	2.56036e-15	postive
MBD3	AC026367.1	0.303118	1.05233e-12	postive
DNMT1	DOCK9-DT	-0.315518	1.0829e-13	negative
UHRF1	DOCK9-DT	-0.335724	2.10786e-15	negative
UHRF2	DOCK9-DT	-0.336547	1.7841e-15	negative
TET1	DOCK9-DT	-0.317103	8.03421e-14	negative
TET2	DOCK9-DT	-0.47323	7.07051e-31	negative
TET3	DOCK9-DT	-0.392269	6.6352e-21	negative
DNMT1	AC027130.1	-0.319827	4.79083e-14	negative
DNMT3A	AC027130.1	-0.339906	8.98631e-16	negative
MBD2	AC027130.1	-0.373007	6.60165e-19	negative
ZBTB33	AC027130.1	-0.300689	1.6223e-12	negative
UNG	AC027130.1	-0.356268	2.82099e-17	negative
TDG	AC027130.1	-0.324869	1.81443e-14	negative
MBD3	AC027575.2	0.498553	1.37901e-34	postive
ZBTB38	AC027575.2	-0.534162	2.33379e-40	negative
ZBTB4	AC027575.2	-0.365191	3.91744e-18	negative
MECP2	AC027575.2	-0.440838	1.46048e-26	negative
NTHL1	AC027575.2	0.496371	2.96173e-34	postive
TET1	AC027575.2	-0.333346	3.40272e-15	negative
TET2	AC027575.2	-0.413205	3.13325e-23	negative
TET3	AC027575.2	-0.341146	6.96253e-16	negative
MBD3	NDST1-AS1	0.302178	1.24473e-12	postive
NTHL1	NDST1-AS1	0.461905	2.57564e-29	postive
ZBTB33	AC090948.2	0.402948	4.52967e-22	postive
ZBTB38	AC090948.2	0.320925	3.88416e-14	postive
MECP2	AC090948.2	0.412199	4.0887e-23	postive
DNMT1	AC024267.3	0.353916	4.69845e-17	postive
DNMT3A	AC024267.3	0.401112	7.23595e-22	postive
DNMT3B	AC024267.3	0.368606	1.81041e-18	postive
UHRF2	AC024267.3	0.319172	5.42821e-14	postive
TDG	AC024267.3	0.325834	1.50363e-14	postive
TET3	AC024267.3	0.300477	1.68451e-12	postive
DNMT3B	AL031670.1	0.338882	1.10859e-15	postive
MBD1	AL031670.1	0.428449	4.96877e-25	postive
UHRF2	AL031670.1	0.438659	2.74458e-26	postive
TDG	AL031670.1	0.344212	3.68571e-16	postive
TET1	AL031670.1	0.404926	2.72566e-22	postive
TET2	AL031670.1	0.484596	1.66914e-32	postive
TET3	AL031670.1	0.473712	6.04861e-31	postive
MBD1	SMAD9-IT1	0.340027	8.76671e-16	postive
UHRF2	SMAD9-IT1	0.328855	8.31348e-15	postive
TET1	SMAD9-IT1	0.491397	1.65796e-33	postive
TET2	SMAD9-IT1	0.481884	4.13374e-32	postive
TET3	SMAD9-IT1	0.369086	1.62268e-18	postive
DNMT3A	AC122129.1	0.308662	3.85774e-13	postive
MBD1	AC122129.1	0.415931	1.51653e-23	postive
UHRF2	AC122129.1	0.345198	2.99931e-16	postive
MECP2	AC122129.1	0.30794	4.40162e-13	postive
NTHL1	AC122129.1	-0.306642	5.57453e-13	negative
TET1	AC122129.1	0.43216	1.75404e-25	postive
TET2	AC122129.1	0.475995	2.87879e-31	postive
TET3	AC122129.1	0.455901	1.64154e-28	postive
TET1	AC099568.1	-0.30184	1.32217e-12	negative
MBD3	AC124312.2	-0.487039	7.32511e-33	negative
ZBTB38	AC124312.2	0.446898	2.46563e-27	postive
ZBTB4	AC124312.2	0.590523	4.96927e-51	postive
MECP2	AC124312.2	0.53139	6.95491e-40	postive
NTHL1	AC124312.2	-0.393423	4.98742e-21	negative
MBD2	LINC01918	-0.314896	1.2168e-13	negative
SMUG1	LINC01918	0.358595	1.69614e-17	postive
TET1	LINC01918	0.443275	7.17309e-27	postive
DNMT1	AC245140.2	0.313476	1.58637e-13	postive
MBD1	AC245140.2	0.321128	3.7356e-14	postive
TDG	AC245140.2	0.373639	5.70373e-19	postive
MBD3	AC124016.1	0.496151	3.1985e-34	postive
ZBTB38	AC124016.1	-0.463174	1.73291e-29	negative
ZBTB4	AC124016.1	-0.313906	1.4641e-13	negative
MECP2	AC124016.1	-0.310051	2.99005e-13	negative
NTHL1	AC124016.1	0.529908	1.24194e-39	postive
MBD2	AP000766.1	-0.317682	7.20182e-14	negative
ZBTB4	AP000766.1	0.397434	1.83383e-21	postive
MECP2	AP000766.1	0.316912	8.32927e-14	postive
TET1	AP000766.1	0.336895	1.66233e-15	postive
TET2	AP000766.1	0.336423	1.82936e-15	postive
DNMT3A	AC138956.1	0.392612	6.09676e-21	postive
DNMT3B	AC138956.1	0.389199	1.41002e-20	postive
MBD1	AC138956.1	0.439617	2.08097e-26	postive
UHRF2	AC138956.1	0.393203	5.26716e-21	postive
TDG	AC138956.1	0.391759	7.52473e-21	postive
TET2	AC138956.1	0.357528	2.1428e-17	postive
TET3	AC138956.1	0.362051	7.90438e-18	postive
MBD3	AC012306.2	0.527497	3.16865e-39	postive
ZBTB38	AC012306.2	-0.360167	1.19983e-17	negative
NTHL1	AC012306.2	0.437456	3.88087e-26	postive
SMUG1	AC012306.2	0.337324	1.52353e-15	postive
TET1	AC012146.3	0.342476	5.2886e-16	postive
UNG	FAM181A-AS1	0.321	3.82842e-14	postive
TET1	FAM181A-AS1	-0.310906	2.55434e-13	negative
MBD3	AL139123.1	0.412519	3.75714e-23	postive
ZBTB38	AL139123.1	-0.356056	2.95455e-17	negative
MECP2	AL139123.1	-0.305838	6.44819e-13	negative
NTHL1	AL139123.1	0.449504	1.13502e-27	postive
SMUG1	AL139123.1	0.317366	7.64476e-14	postive
MECP2	AC019080.5	-0.311342	2.35711e-13	negative
NTHL1	AC019080.5	0.370166	1.26836e-18	postive
SMUG1	AC019080.5	0.320932	3.87874e-14	postive
MBD3	DGUOK-AS1	0.341147	6.96055e-16	postive
ZBTB4	AC015712.7	0.319264	5.33345e-14	postive
MBD3	AP005205.2	0.327458	1.09438e-14	postive
NTHL1	AP005205.2	0.408974	9.53758e-23	postive
MBD2	AL161772.1	-0.352177	6.83163e-17	negative
MBD4	AL161772.1	-0.34372	4.08335e-16	negative
ZBTB4	AL161772.1	0.302788	1.11629e-12	postive
DNMT1	AC074117.1	0.40989	7.50538e-23	postive
DNMT3A	AC074117.1	0.312947	1.75046e-13	postive
DNMT3B	AC074117.1	0.415562	1.67387e-23	postive
MBD1	AC074117.1	0.436398	5.257e-26	postive
MBD3	AC074117.1	0.329282	7.6411e-15	postive
UHRF1	AC074117.1	0.315659	1.05461e-13	postive
UHRF2	AC074117.1	0.408758	1.00902e-22	postive
TDG	AC074117.1	0.397409	1.84512e-21	postive
TET1	AC074117.1	0.325359	1.64955e-14	postive
TET2	AC074117.1	0.329909	6.75006e-15	postive
TET3	AC074117.1	0.343077	4.668e-16	postive
MBD3	AC009054.2	0.322554	2.83999e-14	postive
NTHL1	AC009054.2	0.401177	7.11738e-22	postive
UNG	AC055874.1	0.340562	7.85245e-16	postive
TET1	AC055874.1	-0.322799	2.709e-14	negative
TET3	AC055874.1	-0.30253	1.16892e-12	negative
TET1	ERICH6-AS1	-0.300888	1.56597e-12	negative
TET3	ERICH6-AS1	-0.344294	3.62308e-16	negative
MBD3	AC040162.3	0.516717	1.90916e-37	postive
ZBTB38	AC040162.3	-0.487699	5.85786e-33	negative
NTHL1	AC040162.3	0.418246	8.14558e-24	postive
MBD3	AC142472.1	0.54129	1.3437e-41	postive
ZBTB38	AC142472.1	-0.473739	5.99555e-31	negative
MECP2	AC142472.1	-0.35562	3.24785e-17	negative
NTHL1	AC142472.1	0.570406	5.53238e-47	postive
SMUG1	AC142472.1	0.338213	1.271e-15	postive
MBD3	MINCR	0.386844	2.50021e-20	postive
ZBTB38	MINCR	-0.421764	3.13916e-24	negative
MECP2	MINCR	-0.318401	6.28432e-14	negative
NTHL1	MINCR	0.426458	8.63983e-25	postive
MBD3	AC092919.1	0.357669	2.07755e-17	postive
MBD2	USP30-AS1	0.483547	2.37236e-32	postive
MBD4	USP30-AS1	0.375814	3.4416e-19	postive
TET3	LINC02293	0.340303	8.28315e-16	postive
MBD2	AC092111.2	-0.300829	1.58247e-12	negative
MBD3	AC092111.2	-0.311977	2.09586e-13	negative
TET1	AC092111.2	0.49479	5.13661e-34	postive
TET2	AC092111.2	0.480055	7.58279e-32	postive
TET3	AC092111.2	0.356434	2.72092e-17	postive
DNMT1	C9orf147	0.347313	1.92307e-16	postive
ZBTB33	C9orf147	0.34887	1.38347e-16	postive
MBD2	AC093802.1	-0.37391	5.35681e-19	negative
SMUG1	AC093802.1	0.380545	1.13125e-19	postive
TET1	AC093802.1	0.373017	6.58587e-19	postive
MBD1	AC015936.1	0.33328	3.4483e-15	postive
TET1	AC015936.1	0.348776	1.41151e-16	postive
TET2	AC015936.1	0.353831	4.78517e-17	postive
MBD3	AC098484.2	0.462585	2.08287e-29	postive
ZBTB38	AC098484.2	-0.426597	8.31428e-25	negative
NTHL1	AC098484.2	0.459996	4.66007e-29	postive
TET2	AC098484.2	-0.331284	5.13677e-15	negative
ZBTB38	AL445222.1	-0.309823	3.11833e-13	negative
NTHL1	AL445222.1	0.40676	1.69699e-22	postive
MBD2	FALEC	-0.315404	1.10618e-13	negative
ZBTB4	FALEC	0.360461	1.12435e-17	postive
NTHL1	LINC01740	0.3767	2.79822e-19	postive
MBD2	AC034198.2	-0.303419	9.97085e-13	negative
ZBTB38	AC034198.2	-0.306462	5.75968e-13	negative
NTHL1	AC034198.2	0.366611	2.84528e-18	postive
DNMT1	AC091982.3	-0.310461	2.77281e-13	negative
DNMT3A	AC091982.3	-0.344791	3.26576e-16	negative
TDG	AC091982.3	-0.34328	4.4754e-16	negative
TET3	AC091982.3	-0.34828	1.56776e-16	negative
DNMT1	AL024508.2	-0.387065	2.36995e-20	negative
DNMT3B	AL024508.2	-0.353158	5.53314e-17	negative
MBD1	AL024508.2	-0.310505	2.75067e-13	negative
TDG	AL024508.2	-0.390879	9.34328e-21	negative
TET1	AL024508.2	-0.348038	1.65004e-16	negative
MBD1	AC003956.1	0.344681	3.34186e-16	postive
DNMT1	AP003392.4	0.322846	2.68483e-14	postive
MECP2	AP003392.4	0.305173	7.27273e-13	postive
TET1	AP003392.4	0.408938	9.62623e-23	postive
TET2	AP003392.4	0.393827	4.51184e-21	postive
TET3	AP003392.4	0.324811	1.83489e-14	postive
MBD1	AL355574.1	0.364492	4.58335e-18	postive
TET1	AL355574.1	0.386958	2.4318e-20	postive
SMUG1	AL034397.3	-0.364121	4.98052e-18	negative
TET1	AL034397.3	-0.31378	1.49907e-13	negative
SMUG1	AC009506.1	0.355019	3.70061e-17	postive
MBD3	AC116651.1	0.306543	5.67575e-13	postive
NTHL1	AC116651.1	0.312634	1.85547e-13	postive
DNMT1	CIRBP-AS1	0.441537	1.19167e-26	postive
DNMT3A	CIRBP-AS1	0.431929	1.87179e-25	postive
DNMT3B	CIRBP-AS1	0.469555	2.30405e-30	postive
MBD1	CIRBP-AS1	0.388647	1.61328e-20	postive
MBD3	CIRBP-AS1	0.460984	3.42928e-29	postive
UHRF1	CIRBP-AS1	0.315764	1.03402e-13	postive
UHRF2	CIRBP-AS1	0.344858	3.22032e-16	postive
TDG	CIRBP-AS1	0.41101	5.59265e-23	postive
SMUG1	CIRBP-AS1	0.417972	8.77127e-24	postive
DNMT1	LINC01135	-0.320296	4.38064e-14	negative
DNMT3B	LINC01135	-0.356474	2.69709e-17	negative
MBD3	LINC01135	-0.341659	6.26294e-16	negative
NTHL1	LINC01135	-0.315091	1.17313e-13	negative
SMUG1	LINC01135	-0.386979	2.41995e-20	negative
MBD3	AC007389.5	0.318167	6.56938e-14	postive
NTHL1	AC007389.5	0.434906	8.04837e-26	postive
SMUG1	AC007389.5	0.376798	2.73486e-19	postive
TET3	AC007389.5	-0.326308	1.37073e-14	negative
NTHL1	BRWD1-AS2	0.382368	7.33414e-20	postive
SMUG1	BRWD1-AS2	0.367151	2.518e-18	postive
MBD3	AC008764.6	0.544321	3.90954e-42	postive
ZBTB38	AC008764.6	-0.421316	3.54621e-24	negative
NTHL1	AC008764.6	0.550417	3.13943e-43	postive
NTHL1	AC005753.1	0.339604	9.5608e-16	postive
SMUG1	AC005753.1	0.379791	1.35257e-19	postive
ZBTB33	AC026979.3	-0.352458	6.43232e-17	negative
NTHL1	AC026979.3	0.321917	3.21072e-14	postive
DNMT1	SCOC-AS1	-0.412792	3.49491e-23	negative
DNMT3A	SCOC-AS1	-0.302586	1.15743e-12	negative
ZBTB33	SCOC-AS1	-0.38443	4.47574e-20	negative
UHRF1	SCOC-AS1	-0.300521	1.67139e-12	negative
TDG	SCOC-AS1	-0.378313	1.91664e-19	negative
TET2	SCOC-AS1	-0.335286	2.30264e-15	negative
TET3	SCOC-AS1	-0.414043	2.50844e-23	negative
MBD4	AC068580.1	0.308565	3.92685e-13	postive
ZBTB38	AL450384.2	-0.336796	1.69612e-15	negative
MBD1	AC005586.1	0.314214	1.38229e-13	postive
TDG	AC005586.1	0.335392	2.25403e-15	postive
TET1	AC005586.1	0.362829	6.64627e-18	postive
TET2	AC005586.1	0.533765	2.73044e-40	postive
TET3	AC005586.1	0.404457	3.07564e-22	postive
MECP2	AL133353.1	-0.304799	7.7799e-13	negative
NTHL1	AL133353.1	0.514025	5.19384e-37	postive
SMUG1	AL133353.1	0.467687	4.1775e-30	postive
TET1	AL022344.1	0.374833	4.32468e-19	postive
UHRF2	AP001001.1	0.340323	8.24859e-16	postive
MECP2	AP001001.1	0.324955	1.78435e-14	postive
TDG	AP001001.1	0.302926	1.08901e-12	postive
TET1	AP001001.1	0.385857	3.17418e-20	postive
TET2	AP001001.1	0.46929	2.50723e-30	postive
TET3	AP001001.1	0.435441	6.91068e-26	postive
NTHL1	AC018809.1	0.337704	1.40992e-15	postive
NTHL1	AC015689.1	0.322517	2.86033e-14	postive
SMUG1	AC015689.1	0.406442	1.84251e-22	postive
MBD3	AL159169.3	0.404815	2.80462e-22	postive
ZBTB38	AL159169.3	-0.449028	1.30841e-27	negative
MECP2	AL159169.3	-0.360595	1.0915e-17	negative
NTHL1	AL159169.3	0.352693	6.11541e-17	postive
MBD3	AL008635.1	0.402239	5.43014e-22	postive
MECP2	AL008635.1	-0.306965	5.25701e-13	negative
NTHL1	AL008635.1	0.373515	5.86992e-19	postive
MBD3	AL356740.3	0.380376	1.17755e-19	postive
ZBTB38	AL356740.3	-0.362468	7.20386e-18	negative
ZBTB4	AL356740.3	-0.309249	3.46491e-13	negative
MECP2	AL356740.3	-0.338543	1.18807e-15	negative
NTHL1	AL356740.3	0.355269	3.50539e-17	postive
MBD3	AC092718.5	-0.364152	4.94567e-18	negative
ZBTB4	AC092718.5	0.324975	1.77747e-14	postive
MECP2	AC092718.5	0.328192	9.47212e-15	postive
NTHL1	AC092718.5	-0.37003	1.3082e-18	negative
DNMT3A	AL021707.4	0.31038	2.8147e-13	postive
DNMT3B	AL021707.4	0.344182	3.70888e-16	postive
MBD1	AL021707.4	0.369016	1.64876e-18	postive
TET1	LINC02019	-0.311261	2.39267e-13	negative
DNMT3A	AC007114.1	-0.335794	2.07818e-15	negative
TDG	AC007114.1	-0.308534	3.94945e-13	negative
ZBTB38	AC063944.3	-0.302097	1.26294e-12	negative
MBD2	DRAIC	-0.384817	4.07891e-20	negative
UNG	DRAIC	-0.308077	4.29326e-13	negative
SMUG1	DRAIC	0.376236	3.11873e-19	postive
TET1	DRAIC	0.394902	3.45411e-21	postive
MBD3	AC068152.1	-0.400132	9.28129e-22	negative
ZBTB33	AC068152.1	0.305078	7.39794e-13	postive
ZBTB38	AC068152.1	0.413673	2.76758e-23	postive
ZBTB4	AC068152.1	0.418512	7.58336e-24	postive
MECP2	AC068152.1	0.404502	3.04012e-22	postive
NTHL1	AC068152.1	-0.355328	3.46064e-17	negative
TET1	AC068152.1	0.494898	4.94767e-34	postive
TET2	AC068152.1	0.511168	1.48742e-36	postive
TET3	AC068152.1	0.359278	1.45965e-17	postive
DNMT1	AC008743.1	0.3312	5.22368e-15	postive
DNMT3A	AC008743.1	0.42866	4.68403e-25	postive
DNMT3B	AC008743.1	0.306923	5.29683e-13	postive
MBD1	AC008743.1	0.334764	2.55879e-15	postive
UHRF1	AC008743.1	0.303962	9.04432e-13	postive
TET2	AC008743.1	0.324583	1.91809e-14	postive
TET3	AC008743.1	0.371689	8.94496e-19	postive
MBD1	AL133215.1	0.396955	2.06766e-21	postive
TET1	AL133215.1	0.39366	4.70289e-21	postive
TET2	AL133215.1	0.37714	2.52409e-19	postive
TET3	AL133215.1	0.339062	1.0684e-15	postive
MBD3	MID1IP1-AS1	-0.366208	3.11582e-18	negative
ZBTB38	MID1IP1-AS1	0.322179	3.05283e-14	postive
MECP2	MID1IP1-AS1	0.342568	5.1881e-16	postive
NTHL1	MID1IP1-AS1	-0.405626	2.2755e-22	negative
DNMT3A	AC010809.2	0.346943	2.07899e-16	postive
MBD2	AL121987.1	-0.353039	5.67686e-17	negative
TET1	AL121987.1	0.306543	5.67577e-13	postive
DNMT1	AC011374.1	-0.321423	3.53047e-14	negative
DNMT3A	AC011374.1	-0.301105	1.50677e-12	negative
TET2	AC011374.1	-0.320403	4.29186e-14	negative
TET1	LINC02051	0.397916	1.6243e-21	postive
TET2	LINC02051	0.356755	2.53716e-17	postive
TET2	ATP2B1-AS1	-0.30053	1.66879e-12	negative
MBD3	AL109811.2	0.365614	3.56248e-18	postive
ZBTB38	AL109811.2	-0.422744	2.40187e-24	negative
MBD2	AL356215.1	0.376567	2.88669e-19	postive
NTHL1	AF127936.1	-0.305041	7.44697e-13	negative
SMUG1	AF127936.1	-0.304568	8.10998e-13	negative
UNG	EPB41L4A-DT	0.317094	8.04771e-14	postive
MBD2	AP002807.1	0.400338	8.80822e-22	postive
MBD4	AP002807.1	0.352864	5.89357e-17	postive
MBD3	AL592211.1	0.420623	4.28222e-24	postive
ZBTB33	AL592211.1	-0.338297	1.2493e-15	negative
ZBTB38	AL592211.1	-0.339376	1.00189e-15	negative
NTHL1	AL592211.1	0.469368	2.44627e-30	postive
DNMT3A	AC104532.2	0.312512	1.89776e-13	postive
MBD1	AC104532.2	0.329146	7.8482e-15	postive
UHRF1	AC104532.2	0.310825	2.59281e-13	postive
UHRF2	AC104532.2	0.351227	8.37464e-17	postive
TET2	AC104532.2	0.357757	2.03823e-17	postive
TET3	AC104532.2	0.346216	2.42293e-16	postive
ZBTB38	AC234582.1	-0.320389	4.30302e-14	negative
MBD3	AC069234.4	0.303295	1.01941e-12	postive
ZBTB38	AC069234.4	-0.303172	1.04209e-12	negative
NTHL1	AC069234.4	0.3619	8.17289e-18	postive
MBD2	TLX1NB	-0.357862	1.99183e-17	negative
SMUG1	TLX1NB	0.379958	1.30024e-19	postive
TET1	TLX1NB	0.385564	3.40705e-20	postive
DNMT3B	AC008764.8	0.320429	4.27079e-14	postive
MBD1	AC008764.8	0.492095	1.30405e-33	postive
UHRF2	AC008764.8	0.390618	9.96063e-21	postive
MBD3	AC090425.1	0.36706	2.57071e-18	postive
MECP2	AC090425.1	-0.331422	4.99769e-15	negative
NTHL1	AC090425.1	0.313349	1.62429e-13	postive
MBD2	RNU6ATAC35P	-0.32266	2.78258e-14	negative
MBD4	RNU6ATAC35P	-0.34104	7.11676e-16	negative
TDG	RNU6ATAC35P	-0.31718	7.91879e-14	negative
NTHL1	RNU6ATAC35P	0.356791	2.51713e-17	postive
NTHL1	IL21R-AS1	0.317269	7.78691e-14	postive
ZBTB33	AL133297.2	0.445089	4.20976e-27	postive
MECP2	AL133297.2	0.326598	1.29523e-14	postive
TET2	AL133297.2	0.452465	4.66156e-28	postive
TET3	AL133297.2	0.392694	5.9737e-21	postive
DNMT1	AC022509.2	-0.369887	1.35194e-18	negative
MBD1	AC022509.2	-0.300815	1.58644e-12	negative
MECP2	AC022509.2	-0.329484	7.34188e-15	negative
TDG	AC022509.2	-0.358695	1.65907e-17	negative
UNG	LINC00886	0.33159	4.83335e-15	postive
TET1	LINC00886	-0.350715	9.34285e-17	negative
MBD3	PRRT3-AS1	0.511556	1.29018e-36	postive
ZBTB4	PRRT3-AS1	-0.361298	9.34109e-18	negative
NTHL1	PRRT3-AS1	0.44332	7.07911e-27	postive
MBD3	AP002812.5	0.362435	7.25613e-18	postive
ZBTB38	AP002812.5	-0.319401	5.19641e-14	negative
NTHL1	AP002812.5	0.341279	6.77417e-16	postive
MBD3	AC008875.1	0.376862	2.69412e-19	postive
ZBTB38	AC008875.1	-0.411847	4.48625e-23	negative
ZBTB4	AC008875.1	-0.304985	7.52275e-13	negative
NTHL1	AC008875.1	0.310958	2.53023e-13	postive
DNMT3A	AP000708.1	-0.361757	8.43645e-18	negative
DNMT3B	AP000708.1	-0.381865	8.26742e-20	negative
MBD1	AP000708.1	-0.361433	9.06619e-18	negative
MBD3	AP000708.1	-0.321225	3.66718e-14	negative
MBD4	AP000708.1	-0.38541	3.53615e-20	negative
ZBTB4	AP000708.1	0.302374	1.20197e-12	postive
UHRF2	AP000708.1	-0.304582	8.08961e-13	negative
TDG	AP000708.1	-0.338704	1.14962e-15	negative
DNMT1	AC012447.1	0.38561	3.36959e-20	postive
UHRF1	AC012447.1	0.348095	1.63041e-16	postive
TDG	AC012447.1	0.312833	1.78806e-13	postive
SMUG1	AC012447.1	0.319451	5.14673e-14	postive
TET1	AC012447.1	0.325837	1.5028e-14	postive
TET2	AC012447.1	0.35822	1.84142e-17	postive
TET3	AC012447.1	0.317535	7.40498e-14	postive
MBD2	AL049749.1	-0.492021	1.33772e-33	negative
MBD4	AL049749.1	-0.324239	2.05069e-14	negative
UNG	AL049749.1	-0.304357	8.42381e-13	negative
SMUG1	AL049749.1	0.328838	8.34072e-15	postive
TET1	AL049749.1	0.337338	1.5192e-15	postive
MBD1	AC004921.1	-0.345228	2.98094e-16	negative
TET1	AC004921.1	-0.316473	9.04931e-14	negative
SMUG1	LINC02453	0.367401	2.37938e-18	postive
DNMT1	AC010761.1	0.318294	6.41377e-14	postive
DNMT3B	AC010761.1	0.330371	6.15856e-15	postive
UHRF1	AC010761.1	0.324976	1.7772e-14	postive
MBD3	AC114271.1	0.366499	2.91773e-18	postive
NTHL1	AC114271.1	0.517806	1.2701e-37	postive
SMUG1	AC114271.1	0.346119	2.47275e-16	postive
UNG	LINC01273	0.321794	3.28766e-14	postive
TET1	LINC01273	-0.412466	3.81043e-23	negative
TET2	LINC01273	-0.361524	8.88524e-18	negative
TET3	LINC01273	-0.389385	1.34732e-20	negative
MECP2	U91328.3	-0.311513	2.28367e-13	negative
MBD3	AC106052.1	0.352771	6.01343e-17	postive
ZBTB38	AC106052.1	-0.35638	2.75278e-17	negative
NTHL1	AC106052.1	0.362083	7.84748e-18	postive
MBD2	AL136964.1	-0.407833	1.28416e-22	negative
MBD4	AL136964.1	-0.333737	3.14568e-15	negative
UNG	AL136964.1	-0.382863	6.5154e-20	negative
TET1	AL136964.1	0.302095	1.26345e-12	postive
MBD3	AL353807.2	0.389327	1.36639e-20	postive
NTHL1	AL353807.2	0.343187	4.56264e-16	postive
MBD2	AL355974.2	0.388766	1.56707e-20	postive
MBD2	AC008840.1	-0.32867	8.62122e-15	negative
TET1	AC008840.1	0.385396	3.54754e-20	postive
TET2	AC008840.1	0.389289	1.37927e-20	postive
MBD2	AL121908.1	-0.376615	2.85397e-19	negative
MBD3	AL121908.1	-0.312544	1.88643e-13	negative
ZBTB4	AL121908.1	0.334641	2.62263e-15	postive
MBD2	LINC02381	0.300032	1.82268e-12	postive
ZBTB4	LINC02381	-0.336298	1.87627e-15	negative
MBD3	MAFG-DT	0.479728	8.44867e-32	postive
ZBTB38	MAFG-DT	-0.333566	3.25568e-15	negative
MECP2	MAFG-DT	-0.316834	8.45302e-14	negative
NTHL1	MAFG-DT	0.627215	3.44454e-59	postive
SMUG1	MAFG-DT	0.489572	3.09701e-33	postive
MBD3	AC106886.3	0.317106	8.03069e-14	postive
ZBTB38	AC106886.3	-0.425523	1.11891e-24	negative
NTHL1	AC106886.3	0.36268	6.87215e-18	postive
DNMT1	HOMER3-AS1	-0.315426	1.10176e-13	negative
MBD1	HOMER3-AS1	-0.33399	2.98984e-15	negative
TDG	HOMER3-AS1	-0.322178	3.05343e-14	negative
ZBTB33	HPN-AS1	-0.322777	2.72057e-14	negative
TET2	HPN-AS1	-0.340099	8.63795e-16	negative
NTHL1	AC026803.2	0.329184	7.7897e-15	postive
MBD2	AC005674.2	0.327921	9.99252e-15	postive
ZBTB4	AC005674.2	-0.326751	1.25682e-14	negative
NTHL1	AC025287.2	0.303456	9.90477e-13	postive
ZBTB4	MIATNB	-0.316675	8.71016e-14	negative
NTHL1	MIATNB	0.308952	3.6585e-13	postive
ZBTB33	DLEU1	0.318093	6.66172e-14	postive
MBD3	AL358781.2	0.47614	2.74605e-31	postive
ZBTB38	AL358781.2	-0.331933	4.51425e-15	negative
ZBTB4	AL358781.2	-0.317008	8.17951e-14	negative
NTHL1	AL358781.2	0.313841	1.4819e-13	postive
MBD3	ROCR	0.310953	2.53251e-13	postive
DNMT1	AP001628.1	0.32844	9.02079e-15	postive
MBD1	AP001628.1	0.336737	1.71658e-15	postive
DNMT1	AC016586.1	0.401154	7.15944e-22	postive
DNMT3A	AC016586.1	0.485327	1.30559e-32	postive
DNMT3B	AC016586.1	0.409124	9.171e-23	postive
MBD1	AC016586.1	0.332523	4.01217e-15	postive
UHRF2	AC016586.1	0.336283	1.88208e-15	postive
TDG	AC016586.1	0.377737	2.19447e-19	postive
TET2	AC016586.1	0.322118	3.08896e-14	postive
TET3	AC016586.1	0.399801	1.00939e-21	postive
ZBTB38	AC080013.3	-0.327957	9.92041e-15	negative
NTHL1	AC080013.3	0.327287	1.13171e-14	postive
ZBTB33	AC027271.1	-0.311111	2.4598e-13	negative
TET2	AC027271.1	-0.301535	1.39595e-12	negative
DNMT1	AP003481.1	-0.338243	1.26335e-15	negative
DNMT3B	AP003481.1	-0.313563	1.5608e-13	negative
TDG	AP003481.1	-0.331289	5.13257e-15	negative
SMUG1	AP003481.1	-0.370997	1.04844e-18	negative
MBD3	AC132872.2	0.471115	1.39771e-30	postive
ZBTB38	AC132872.2	-0.398519	1.39548e-21	negative
NTHL1	AC132872.2	0.546309	1.72704e-42	postive
SMUG1	AC132872.2	0.352264	6.70559e-17	postive
TET1	LINC02110	0.405411	2.40534e-22	postive
MBD3	AC093802.2	0.327617	1.06062e-14	postive
NTHL1	AC093802.2	0.469983	2.00913e-30	postive
MBD2	HOTAIRM1	0.368116	2.02357e-18	postive
MBD3	TFAP2A-AS1	0.316764	8.56478e-14	postive
NTHL1	TFAP2A-AS1	0.311723	2.19672e-13	postive
SMUG1	TFAP2A-AS1	0.425639	1.0836e-24	postive
ZBTB38	AC073389.3	-0.377651	2.23889e-19	negative
NTHL1	AC073389.3	0.342751	4.99546e-16	postive
DNMT1	AC100786.1	-0.343718	4.08523e-16	negative
TDG	AC100786.1	-0.387383	2.19393e-20	negative
NTHL1	AC100786.1	-0.316441	9.10233e-14	negative
MBD3	NALT1	0.380671	1.09817e-19	postive
ZBTB38	NALT1	-0.337656	1.42383e-15	negative
NTHL1	NALT1	0.441232	1.30229e-26	postive
SMUG1	NALT1	0.419028	6.59735e-24	postive
DNMT3A	AC097505.1	-0.322818	2.6993e-14	negative
SMUG1	AC068057.1	0.354671	3.9901e-17	postive
DNMT1	NCBP2-AS1	0.329761	6.95033e-15	postive
DNMT3B	NCBP2-AS1	0.322987	2.61271e-14	postive
MBD1	NCBP2-AS1	0.442782	8.28563e-27	postive
UHRF2	NCBP2-AS1	0.412213	4.07365e-23	postive
TDG	NCBP2-AS1	0.379051	1.61078e-19	postive
TET1	NCBP2-AS1	0.394404	3.90978e-21	postive
TET2	NCBP2-AS1	0.436137	5.66407e-26	postive
TET3	NCBP2-AS1	0.44222	9.76397e-27	postive
MBD1	LINC00632	0.334239	2.84413e-15	postive
UNG	LINC00632	-0.313861	1.47648e-13	negative
TET1	LINC00632	0.337243	1.54873e-15	postive
ZBTB4	AC135050.6	-0.41116	5.37642e-23	negative
MECP2	AC135050.6	-0.36643	2.96397e-18	negative
MBD2	AC069224.1	-0.330482	6.02516e-15	negative
SMUG1	AC069224.1	0.364711	4.36339e-18	postive
TET1	AC069224.1	0.406511	1.80969e-22	postive
DNMT1	AC015967.1	-0.451219	6.78589e-28	negative
DNMT3A	AC015967.1	-0.342504	5.25739e-16	negative
DNMT3B	AC015967.1	-0.345417	2.86474e-16	negative
ZBTB33	AC015967.1	-0.347931	1.68803e-16	negative
UHRF1	AC015967.1	-0.341514	6.45294e-16	negative
UNG	AC015967.1	-0.305033	7.45877e-13	negative
TDG	AC015967.1	-0.344	3.8527e-16	negative
MBD3	AC124242.1	-0.340586	7.81354e-16	negative
ZBTB4	AC124242.1	0.301458	1.41525e-12	postive
TET2	AC124242.1	0.347957	1.67856e-16	postive
MBD3	MIR181A2HG	0.460102	4.50905e-29	postive
ZBTB38	MIR181A2HG	-0.379459	1.4628e-19	negative
ZBTB4	MIR181A2HG	-0.302259	1.22698e-12	negative
NTHL1	MIR181A2HG	0.450653	8.04223e-28	postive
UHRF2	AP001627.1	-0.332762	3.82521e-15	negative
TDG	AP001627.1	-0.308438	4.01916e-13	negative
MBD1	SLC25A25-AS1	0.376286	3.08206e-19	postive
ZBTB38	AP002360.3	-0.303807	9.29953e-13	negative
NTHL1	AP002360.3	0.39913	1.19617e-21	postive
SMUG1	AP002360.3	0.332767	3.82107e-15	postive
ZBTB38	AL021368.1	-0.30193	1.301e-12	negative
NTHL1	AL021368.1	0.306653	5.56295e-13	postive
TET1	AC107464.3	-0.357973	1.94376e-17	negative
DNMT1	TMEM72-AS1	-0.314316	1.35629e-13	negative
ZBTB4	TMEM72-AS1	0.325098	1.73548e-14	postive
UNG	TMEM72-AS1	-0.345499	2.81619e-16	negative
NTHL1	AL049840.2	-0.357031	2.38852e-17	negative
TET2	AL049840.2	0.301111	1.50539e-12	postive
MBD2	LINC02044	-0.318642	6.00309e-14	negative
NTHL1	LINC02044	0.402024	5.73582e-22	postive
DNMT3A	AC018766.1	0.466882	5.39249e-30	postive
DNMT3B	AC018766.1	0.384764	4.13075e-20	postive
MBD1	AC018766.1	0.372234	7.88954e-19	postive
UHRF2	AC018766.1	0.325141	1.72089e-14	postive
TET3	AC018766.1	0.322661	2.78227e-14	postive
MBD2	AC046168.2	-0.307591	4.69054e-13	negative
NTHL1	AC046168.2	0.479668	8.61896e-32	postive
SMUG1	AC046168.2	0.479201	1.00557e-31	postive
DNMT1	AP001893.1	0.342208	5.58995e-16	postive
DNMT3B	AP001893.1	0.302929	1.08857e-12	postive
MBD1	AP001893.1	0.396259	2.46141e-21	postive
UHRF2	AP001893.1	0.399762	1.01935e-21	postive
MECP2	AP001893.1	0.32752	1.08109e-14	postive
TDG	AP001893.1	0.434256	9.68396e-26	postive
TET1	AP001893.1	0.394241	4.07107e-21	postive
TET2	AP001893.1	0.548541	6.85936e-43	postive
TET3	AP001893.1	0.475154	3.78676e-31	postive
MBD3	AC010422.2	0.417584	9.73463e-24	postive
NTHL1	AC010422.2	0.355464	3.35989e-17	postive
TET1	AL049597.2	-0.343365	4.39691e-16	negative
TET2	AL049597.2	-0.326538	1.31032e-14	negative
DNMT1	AL139099.2	0.380232	1.21838e-19	postive
DNMT3A	AL139099.2	0.407447	1.41984e-22	postive
DNMT3B	AL139099.2	0.450964	7.32539e-28	postive
MBD1	AL139099.2	0.388131	1.82909e-20	postive
UHRF2	AL139099.2	0.384093	4.85386e-20	postive
TDG	AL139099.2	0.485619	1.18313e-32	postive
TET1	AL139099.2	0.402224	5.45034e-22	postive
TET2	AL139099.2	0.45698	1.18014e-28	postive
TET3	AL139099.2	0.495705	3.73592e-34	postive
DNMT1	AL035461.2	0.337453	1.48405e-15	postive
DNMT3B	AL035461.2	0.346599	2.23539e-16	postive
MBD3	AL035461.2	0.742335	1.04955e-93	postive
ZBTB38	AL035461.2	-0.477453	1.78691e-31	negative
ZBTB4	AL035461.2	-0.500373	7.25767e-35	negative
UHRF1	AL035461.2	0.304113	8.80193e-13	postive
MECP2	AL035461.2	-0.36359	5.60874e-18	negative
UNG	AL035461.2	0.32217	3.05799e-14	postive
NTHL1	AL035461.2	0.675728	8.17026e-72	postive
SMUG1	AL035461.2	0.396665	2.2237e-21	postive
MBD3	AC068792.1	0.423069	2.19738e-24	postive
ZBTB38	AC068792.1	-0.358155	1.86771e-17	negative
MECP2	AC068792.1	-0.301181	1.48675e-12	negative
NTHL1	AC068792.1	0.51019	2.12761e-36	postive
MBD2	RGMB-AS1	-0.303331	1.01293e-12	negative
UHRF2	RGMB-AS1	0.311515	2.28273e-13	postive
TET1	RGMB-AS1	0.520186	5.18855e-38	postive
TET2	RGMB-AS1	0.477411	1.81127e-31	postive
TET3	RGMB-AS1	0.350455	9.876e-17	postive
MBD1	AL022069.1	0.367965	2.09419e-18	postive
MBD2	AL022069.1	-0.312099	2.04879e-13	negative
UNG	AL022069.1	-0.317435	7.5457e-14	negative
TET1	AL022069.1	0.396041	2.59984e-21	postive
ZBTB33	AL583856.2	-0.354629	4.02699e-17	negative
MBD3	AC233992.3	0.480643	6.24194e-32	postive
ZBTB38	AC233992.3	-0.356041	2.96401e-17	negative
NTHL1	AC233992.3	0.540303	2.00317e-41	postive
UHRF2	AL354989.1	0.35361	5.0193e-17	postive
TET2	AL354989.1	0.322407	2.92175e-14	postive
TET3	AL354989.1	0.382196	7.64056e-20	postive
MBD2	AL022313.4	-0.512702	8.46501e-37	negative
MBD4	AL022313.4	-0.33265	3.91163e-15	negative
ZBTB4	AL022313.4	0.322892	2.66085e-14	postive
UNG	AL022313.4	-0.370832	1.08886e-18	negative
MBD3	AL121890.2	0.343744	4.06362e-16	postive
ZBTB38	AL121890.2	-0.401385	6.7517e-22	negative
NTHL1	AL121890.2	0.44243	9.18296e-27	postive
ZBTB4	PIK3CD-AS2	-0.359222	1.47753e-17	negative
UHRF2	TRAF3IP2-AS1	0.311351	2.35303e-13	postive
UNG	TRAF3IP2-AS1	-0.309068	3.58163e-13	negative
TET1	TRAF3IP2-AS1	0.472201	9.8563e-31	postive
TET2	TRAF3IP2-AS1	0.416899	1.17015e-23	postive
TET3	TRAF3IP2-AS1	0.324004	2.14622e-14	postive
DNMT1	AL117335.1	-0.424882	1.33526e-24	negative
ZBTB33	AL117335.1	-0.363429	5.81402e-18	negative
TDG	AL117335.1	-0.462917	1.87799e-29	negative
TET3	AL117335.1	-0.382175	7.67923e-20	negative
DNMT3A	AC008735.4	0.489065	3.68075e-33	postive
DNMT3B	AC008735.4	0.350235	1.03496e-16	postive
MBD4	AC008735.4	0.30295	1.08436e-12	postive
DNMT1	AL513327.1	0.336928	1.65128e-15	postive
DNMT3A	AL513327.1	0.447234	2.23163e-27	postive
DNMT3B	AL513327.1	0.369472	1.486e-18	postive
MBD2	AL513327.1	0.388106	1.8404e-20	postive
MBD4	AL513327.1	0.407354	1.45435e-22	postive
UHRF2	AL513327.1	0.371469	9.4077e-19	postive
TDG	AL513327.1	0.390267	1.08581e-20	postive
TET3	AL513327.1	0.392263	6.64409e-21	postive
MBD3	AC009102.2	-0.335286	2.30295e-15	negative
ZBTB4	AC009102.2	0.344524	3.45323e-16	postive
MECP2	AC009102.2	0.337017	1.62161e-15	postive
NTHL1	AC009102.2	-0.395773	2.7797e-21	negative
SMUG1	AC009102.2	-0.363714	5.45546e-18	negative
TET2	AC009102.2	0.420265	4.71955e-24	postive
TET3	AC009102.2	0.393689	4.66892e-21	postive
TET1	P3H2-AS1	-0.340645	7.71957e-16	negative
TET2	P3H2-AS1	-0.349814	1.13219e-16	negative
TET3	P3H2-AS1	-0.346667	2.20367e-16	negative
MBD3	AC093620.1	0.383893	5.09171e-20	postive
ZBTB38	AC093620.1	-0.432168	1.75003e-25	negative
NTHL1	AC093620.1	0.319521	5.07874e-14	postive
DNMT1	AC010201.2	0.324474	1.95909e-14	postive
DNMT3B	AC010201.2	0.3973	1.89625e-21	postive
UHRF1	AC010201.2	0.303395	1.00137e-12	postive
TDG	AC010201.2	0.33631	1.87184e-15	postive
SMUG1	AC010201.2	0.410464	6.4555e-23	postive
MBD3	CELF2-AS1	-0.348263	1.57356e-16	negative
ZBTB33	CELF2-AS1	0.361676	8.59017e-18	postive
ZBTB38	CELF2-AS1	0.365654	3.53067e-18	postive
MECP2	CELF2-AS1	0.517188	1.60102e-37	postive
NTHL1	CELF2-AS1	-0.348607	1.46285e-16	negative
TET1	CELF2-AS1	0.459972	4.69476e-29	postive
TET2	CELF2-AS1	0.633889	8.58591e-61	postive
TET3	CELF2-AS1	0.571314	3.68426e-47	postive
TET2	AC008780.2	-0.328894	8.24939e-15	negative
TET1	AC112493.1	0.303083	1.05889e-12	postive
SMUG1	LINC01563	0.333495	3.30256e-15	postive
MBD3	MHENCR	0.489736	2.92795e-33	postive
ZBTB33	MHENCR	-0.336087	1.95849e-15	negative
ZBTB38	MHENCR	-0.469025	2.72876e-30	negative
MECP2	MHENCR	-0.385102	3.80836e-20	negative
NTHL1	MHENCR	0.492254	1.23472e-33	postive
MBD1	AL606834.1	-0.30783	4.49079e-13	negative
MECP2	AL606834.1	-0.373087	6.48142e-19	negative
TET2	AL606834.1	-0.307679	4.61585e-13	negative
TET3	AL606834.1	-0.344466	3.49567e-16	negative
DNMT1	Z98884.1	-0.316344	9.27078e-14	negative
SMUG1	Z98884.1	-0.356026	2.97394e-17	negative
MBD3	AL391069.2	0.492856	1.00309e-33	postive
ZBTB38	AL391069.2	-0.31395	1.45218e-13	negative
ZBTB4	AL391069.2	-0.355104	3.63336e-17	negative
MECP2	AL391069.2	-0.348547	1.48151e-16	negative
NTHL1	AL391069.2	0.472283	9.59727e-31	postive
SMUG1	AL391069.2	0.411358	5.10298e-23	postive
ZBTB4	KRTAP5-AS1	0.416666	1.24552e-23	postive
MBD2	AL445524.1	0.318409	6.27427e-14	postive
MBD3	AL445524.1	0.443594	6.53226e-27	postive
ZBTB4	AL445524.1	-0.334398	2.75455e-15	negative
NTHL1	AL445524.1	0.431604	2.05141e-25	postive
ZBTB4	AC015961.1	0.410564	6.28815e-23	postive
DNMT1	LINC00665	0.335461	2.2228e-15	postive
MBD2	LINC00665	0.334604	2.64265e-15	postive
MBD3	LINC00665	0.315204	1.14856e-13	postive
ZBTB4	LINC00665	-0.302668	1.14051e-12	negative
UNG	LINC00665	0.401033	7.38284e-22	postive
MBD3	AF131215.7	0.314541	1.30033e-13	postive
MBD3	AL031963.3	0.423314	2.05451e-24	postive
ZBTB38	AL031963.3	-0.34259	5.16422e-16	negative
NTHL1	AL031963.3	0.377229	2.47194e-19	postive
SMUG1	C5orf56	0.306409	5.81494e-13	postive
DNMT1	AC026740.1	0.300853	1.5759e-12	postive
MBD3	AC026740.1	0.594092	8.87913e-52	postive
ZBTB38	AC026740.1	-0.304063	8.88253e-13	negative
NTHL1	AC026740.1	0.522298	2.32993e-38	postive
SMUG1	AC026740.1	0.311867	2.13895e-13	postive
NTHL1	AC013270.1	0.343253	4.50083e-16	postive
DNMT3A	AC010761.4	0.383848	5.14737e-20	postive
DNMT3B	AC010761.4	0.312488	1.90629e-13	postive
TDG	AC010761.4	0.386001	3.06612e-20	postive
TET2	AC010761.4	0.347591	1.81375e-16	postive
TET3	AC010761.4	0.441405	1.23846e-26	postive
MBD3	AC006942.1	0.435146	7.51809e-26	postive
ZBTB38	AC006942.1	-0.462465	2.16295e-29	negative
NTHL1	AC006942.1	0.326563	1.3039e-14	postive
MBD2	BLACAT1	-0.361556	8.82256e-18	negative
SMUG1	BLACAT1	0.36563	3.5491e-18	postive
TET1	BLACAT1	0.488107	5.09994e-33	postive
ZBTB38	AC011468.5	-0.3151	1.17124e-13	negative
MECP2	AC011468.5	-0.317312	7.72294e-14	negative
MBD2	AL008718.2	-0.329648	7.10776e-15	negative
NTHL1	AL008718.2	0.336577	1.77302e-15	postive
MBD3	AC084824.5	0.519341	7.13644e-38	postive
ZBTB38	AC084824.5	-0.506601	7.8358e-36	negative
ZBTB4	AC084824.5	-0.344203	3.69232e-16	negative
MECP2	AC084824.5	-0.418258	8.11942e-24	negative
NTHL1	AC084824.5	0.523788	1.31965e-38	postive
MBD1	AC104985.2	0.337508	1.46753e-15	postive
MBD3	AC073352.1	0.442285	9.58165e-27	postive
ZBTB38	AC073352.1	-0.330367	6.16381e-15	negative
MECP2	AC073352.1	-0.311175	2.43079e-13	negative
NTHL1	AC073352.1	0.542351	8.73442e-42	postive
DNMT1	AC108463.2	0.301082	1.51317e-12	postive
MBD2	AC108463.2	0.446633	2.6674e-27	postive
MBD1	LINC01977	0.336959	1.64092e-15	postive
SMUG1	LINC01977	0.430582	2.73493e-25	postive
MBD3	AC025162.2	0.511176	1.48312e-36	postive
ZBTB38	AC025162.2	-0.442074	1.01905e-26	negative
MECP2	AC025162.2	-0.307096	5.13314e-13	negative
NTHL1	AC025162.2	0.61599	1.40495e-56	postive
SMUG1	AC025162.2	0.320615	4.1211e-14	postive
ZBTB33	AC118754.1	-0.346528	2.26904e-16	negative
UNG	AC118754.1	-0.318355	6.3398e-14	negative
MBD1	AL391807.1	0.356416	2.7313e-17	postive
ZBTB38	AL117336.2	-0.301371	1.43728e-12	negative
UHRF1	AC006547.1	-0.326652	1.28157e-14	negative
MBD1	MUC20-OT1	0.356183	2.87355e-17	postive
NTHL1	AL589765.4	0.373441	5.97173e-19	postive
SMUG1	AL589765.4	0.353839	4.77717e-17	postive
MBD2	AC007608.3	-0.305013	7.48471e-13	negative
ZBTB33	STX18-AS1	0.345692	2.7047e-16	postive
TET1	STX18-AS1	0.463349	1.6407e-29	postive
TET2	STX18-AS1	0.431228	2.28081e-25	postive
TET3	STX18-AS1	0.340292	8.30205e-16	postive
UNG	AC104083.1	-0.300921	1.55702e-12	negative
MBD3	AL163051.1	0.556771	2.14287e-44	postive
ZBTB38	AL163051.1	-0.357703	2.06215e-17	negative
MECP2	AL163051.1	-0.310849	2.58172e-13	negative
NTHL1	AL163051.1	0.653257	1.12041e-65	postive
SMUG1	AL163051.1	0.435183	7.43797e-26	postive
MBD3	AL133355.1	-0.308019	4.33867e-13	negative
ZBTB4	AL133355.1	0.347279	1.93701e-16	postive
NTHL1	AL353719.1	0.359139	1.50487e-17	postive
DNMT1	CEP83-DT	0.403805	3.6364e-22	postive
DNMT3B	CEP83-DT	0.344147	3.73566e-16	postive
TDG	CEP83-DT	0.376814	2.7245e-19	postive
SMUG1	CEP83-DT	0.317041	8.12905e-14	postive
TET1	CEP83-DT	0.410197	6.92473e-23	postive
TET2	CEP83-DT	0.304013	8.96231e-13	postive
TET3	CEP83-DT	0.362881	6.57007e-18	postive
TET1	AC104794.2	-0.345192	3.00345e-16	negative
TET2	AC104794.2	-0.369287	1.55004e-18	negative
MBD3	RFPL3S	0.399997	9.60572e-22	postive
ZBTB38	RFPL3S	-0.378653	1.7693e-19	negative
DNMT3B	AC025165.1	0.350573	9.6303e-17	postive
MBD1	AC025165.1	0.306674	5.54214e-13	postive
MBD3	AC005324.5	0.48505	1.43315e-32	postive
ZBTB38	AC005324.5	-0.420645	4.25682e-24	negative
MECP2	AC005324.5	-0.30193	1.30121e-12	negative
NTHL1	AC005324.5	0.532033	5.40428e-40	postive
TDG	AC073896.3	0.363598	5.59876e-18	postive
TET2	AL139158.2	-0.389054	1.46078e-20	negative
TET3	AL139158.2	-0.354563	4.0852e-17	negative
NTHL1	MNX1-AS1	0.317799	7.04433e-14	postive
SMUG1	MNX1-AS1	0.373519	5.86502e-19	postive
MBD2	AC007495.1	-0.312512	1.89795e-13	negative
MBD4	AC007495.1	-0.307499	4.77015e-13	negative
DNMT1	CASC2	-0.484321	1.83067e-32	negative
DNMT3B	CASC2	-0.451021	7.20112e-28	negative
MBD1	CASC2	-0.410504	6.38824e-23	negative
MBD3	CASC2	-0.344026	3.8318e-16	negative
UHRF1	CASC2	-0.33595	2.01335e-15	negative
UHRF2	CASC2	-0.3458	2.64379e-16	negative
TDG	CASC2	-0.426743	7.98497e-25	negative
SMUG1	CASC2	-0.363139	6.20337e-18	negative
TET3	CASC2	-0.323364	2.42899e-14	negative
DNMT3A	LINC00294	-0.339217	1.03521e-15	negative
MBD2	LINC00294	-0.38722	2.28217e-20	negative
ZBTB33	LINC00294	-0.30759	4.69164e-13	negative
ZBTB4	LINC00294	0.384345	4.56838e-20	postive
UNG	LINC00294	-0.322191	3.04603e-14	negative
MBD2	Z82196.1	-0.358542	1.71569e-17	negative
TET1	LINC01285	-0.337146	1.5795e-15	negative
MBD1	AC004461.2	0.319522	5.07815e-14	postive
TDG	AC004461.2	0.301383	1.43427e-12	postive
TET1	AC004461.2	0.34379	4.02428e-16	postive
TET2	AC004461.2	0.497249	2.17903e-34	postive
TET3	AC004461.2	0.403832	3.61135e-22	postive
ZBTB4	LINC00390	0.400707	8.02084e-22	postive
MBD3	AC092954.2	0.311069	2.47886e-13	postive
NTHL1	AC092954.2	0.324152	2.08548e-14	postive
SMUG1	AC092954.2	0.402936	4.54414e-22	postive
MBD3	AC018926.2	0.336279	1.8838e-15	postive
NTHL1	AC018926.2	0.39409	4.22727e-21	postive
MBD3	AL031665.2	0.340809	7.46309e-16	postive
MECP2	AL031665.2	-0.367465	2.34522e-18	negative
NTHL1	AL031665.2	0.432744	1.48723e-25	postive
DNMT3A	AP000911.1	-0.314932	1.20856e-13	negative
MBD2	AP000911.1	-0.38012	1.25132e-19	negative
UNG	AP000911.1	-0.323814	2.22673e-14	negative
NTHL1	AP000911.1	0.30667	5.54633e-13	postive
SMUG1	AP000911.1	0.395183	3.22073e-21	postive
DNMT1	AC008115.3	0.362617	6.96902e-18	postive
DNMT3A	AC008115.3	0.306116	6.13242e-13	postive
DNMT3B	AC008115.3	0.332364	4.14163e-15	postive
ZBTB33	AC008115.3	0.33089	5.55587e-15	postive
UHRF1	AC008115.3	0.358205	1.84763e-17	postive
UHRF2	AC008115.3	0.403688	3.74756e-22	postive
TDG	AC008115.3	0.399976	9.65696e-22	postive
TET2	AC008115.3	0.402455	5.13812e-22	postive
TET3	AC008115.3	0.384603	4.29381e-20	postive
ZBTB33	LINC00662	0.361131	9.69321e-18	postive
MBD3	AP001505.1	0.648689	1.71214e-64	postive
ZBTB33	AP001505.1	-0.300434	1.69742e-12	negative
ZBTB38	AP001505.1	-0.567045	2.46626e-46	negative
MECP2	AP001505.1	-0.37645	2.96618e-19	negative
NTHL1	AP001505.1	0.742107	1.28054e-93	postive
SMUG1	AP001505.1	0.363474	5.75559e-18	postive
MBD3	MELTF-AS1	0.497747	1.83037e-34	postive
ZBTB38	MELTF-AS1	-0.405911	2.11404e-22	negative
NTHL1	MELTF-AS1	0.490743	2.07477e-33	postive
ZBTB33	AC020907.2	-0.341334	6.69772e-16	negative
ZBTB4	AC020907.2	0.329597	7.17973e-15	postive
TET2	AC020907.2	-0.37164	9.04541e-19	negative
TET1	CKMT2-AS1	0.378113	2.009e-19	postive
MBD2	AC008443.5	-0.332497	4.03283e-15	negative
MBD3	AC008443.5	0.324256	2.04381e-14	postive
ZBTB33	AC008443.5	-0.378628	1.77965e-19	negative
ZBTB38	AC008443.5	-0.35504	3.68363e-17	negative
MECP2	AC008443.5	-0.36661	2.84608e-18	negative
TDG	AC008443.5	-0.365591	3.58113e-18	negative
NTHL1	AC008443.5	0.54545	2.46014e-42	postive
TET3	AC008443.5	-0.429611	3.59094e-25	negative
DNMT3A	MZF1-AS1	0.316233	9.46603e-14	postive
MBD1	AL078590.3	-0.314772	1.24538e-13	negative
TET1	AL078590.3	-0.366969	2.62392e-18	negative
TET2	AL078590.3	-0.30413	8.7751e-13	negative
DNMT3A	AC145207.8	0.433239	1.29259e-25	postive
DNMT3B	AC145207.8	0.381381	9.27729e-20	postive
MBD1	AC145207.8	0.378236	1.95142e-19	postive
UHRF2	AC145207.8	0.398333	1.4624e-21	postive
TDG	AC145207.8	0.367496	2.32897e-18	postive
TET3	AC145207.8	0.398043	1.57315e-21	postive
UNG	AC007686.3	-0.37245	7.50649e-19	negative
SMUG1	AFDN-DT	0.424413	1.51961e-24	postive
TET1	AFDN-DT	0.336659	1.7439e-15	postive
DNMT1	ZSCAN16-AS1	-0.300809	1.58819e-12	negative
MBD3	ZSCAN16-AS1	0.394838	3.50946e-21	postive
ZBTB33	ZSCAN16-AS1	-0.312653	1.84881e-13	negative
ZBTB38	ZSCAN16-AS1	-0.431404	2.17041e-25	negative
MECP2	ZSCAN16-AS1	-0.465955	7.22948e-30	negative
TDG	ZSCAN16-AS1	-0.379121	1.5842e-19	negative
NTHL1	ZSCAN16-AS1	0.512785	8.2086e-37	postive
TET2	ZSCAN16-AS1	-0.362523	7.11532e-18	negative
TET3	ZSCAN16-AS1	-0.412459	3.81734e-23	negative
ZBTB38	LINC00654	0.35272	6.07949e-17	postive
DNMT1	AC008966.2	-0.375587	3.62798e-19	negative
TDG	AC008966.2	-0.342378	5.39702e-16	negative
TET1	AC008966.2	-0.371509	9.32243e-19	negative
TET2	AC008966.2	-0.390639	9.91084e-21	negative
TET3	AC008966.2	-0.341869	5.99606e-16	negative
UNG	LINC02166	0.336525	1.79187e-15	postive
NTHL1	TMEM161B-AS1	0.301081	1.51336e-12	postive
MBD2	AC069228.1	-0.386566	2.67431e-20	negative
TET1	AC069228.1	0.35141	8.05199e-17	postive
TET2	AC069228.1	0.316967	8.24295e-14	postive
MBD1	CCND2-AS1	0.349184	1.29439e-16	postive
TET1	CCND2-AS1	0.334137	2.90296e-15	postive
TET2	CCND2-AS1	0.306764	5.45253e-13	postive
ZBTB38	LINC01569	-0.307501	4.76838e-13	negative
NTHL1	LINC01569	0.380375	1.17781e-19	postive
SMUG1	LINC01569	0.342634	5.11809e-16	postive
DNMT3A	MIR497HG	-0.381493	9.03217e-20	negative
MBD2	MIR497HG	-0.348303	1.56023e-16	negative
MBD4	MIR497HG	-0.338967	1.08959e-15	negative
NTHL1	MIR497HG	0.405523	2.337e-22	postive
TET3	MIR497HG	-0.358671	1.66786e-17	negative
MBD2	AL138762.1	-0.342551	5.20627e-16	negative
NTHL1	AL138762.1	0.44897	1.33106e-27	postive
SMUG1	AL138762.1	0.343818	4.00146e-16	postive
MBD2	AC068700.1	-0.331365	5.05467e-15	negative
MBD3	AC068700.1	-0.304579	8.0949e-13	negative
DNMT1	CFAP58-DT	-0.323672	2.28876e-14	negative
TET2	CFAP58-DT	-0.327693	1.04486e-14	negative
TET1	AL157932.1	0.305588	6.74669e-13	postive
MBD2	AL031587.1	-0.312681	1.83919e-13	negative
UNG	AL031587.1	-0.318063	6.70009e-14	negative
TET1	AL031587.1	0.41355	2.85904e-23	postive
TET2	AL031587.1	0.429412	3.79641e-25	postive
TET3	AL031587.1	0.390316	1.07283e-20	postive
MBD3	AC021851.1	0.40759	1.36796e-22	postive
ZBTB38	AC021851.1	-0.393387	5.03196e-21	negative
NTHL1	AC021851.1	0.360808	1.04126e-17	postive
ZBTB33	AL137847.1	0.361179	9.59145e-18	postive
MBD3	EXOC3-AS1	0.375748	3.49493e-19	postive
ZBTB33	EXOC3-AS1	-0.320463	4.24268e-14	negative
ZBTB38	EXOC3-AS1	-0.309836	3.11078e-13	negative
MECP2	EXOC3-AS1	-0.359802	1.30026e-17	negative
NTHL1	EXOC3-AS1	0.493721	7.44075e-34	postive
SMUG1	EXOC3-AS1	0.309437	3.34742e-13	postive
TET2	EXOC3-AS1	-0.363927	5.20112e-18	negative
TET3	EXOC3-AS1	-0.351784	7.4322e-17	negative
ZBTB33	SDCBP2-AS1	0.365244	3.87135e-18	postive
MBD3	AC107027.3	-0.323061	2.57549e-14	negative
ZBTB4	AC107027.3	0.327978	9.88051e-15	postive
TET1	AC107027.3	0.315168	1.15629e-13	postive
MBD3	AC044849.1	0.37655	2.89802e-19	postive
DNMT1	AC008870.2	0.390537	1.01604e-20	postive
DNMT3A	AC008870.2	0.316747	8.59301e-14	postive
DNMT3B	AC008870.2	0.396532	2.29883e-21	postive
MBD1	AC008870.2	0.41757	9.77217e-24	postive
UHRF2	AC008870.2	0.361892	8.18859e-18	postive
TDG	AC008870.2	0.459436	5.54045e-29	postive
TET3	AC008870.2	0.356821	2.50057e-17	postive
ZBTB38	SNHG22	-0.331336	5.08442e-15	negative
NTHL1	SNHG22	0.312781	1.80547e-13	postive
MBD1	LINC00856	-0.347441	1.87179e-16	negative
ZBTB38	LINC00856	0.3087	3.83094e-13	postive
UHRF1	LINC00856	-0.332062	4.39921e-15	negative
TET2	LINC00856	-0.324199	2.06638e-14	negative
DNMT1	AC080112.1	0.355544	3.30227e-17	postive
SMUG1	AC080112.1	0.349028	1.33793e-16	postive
DNMT1	AC106820.5	0.304968	7.54642e-13	postive
MBD1	AC106820.5	0.33939	9.98968e-16	postive
ZBTB33	AC106820.5	0.303697	9.48585e-13	postive
ZBTB38	AC106820.5	0.306195	6.04462e-13	postive
ZBTB4	AC106820.5	0.35858	1.70153e-17	postive
MECP2	AC106820.5	0.323355	2.43323e-14	postive
TET1	AC106820.5	0.391516	7.98795e-21	postive
TET2	AC106820.5	0.410442	6.49249e-23	postive
TET3	AC106820.5	0.305444	6.92455e-13	postive
MBD2	AL160270.1	-0.40987	7.54441e-23	negative
DNMT1	LAMC1-AS1	0.366601	2.85183e-18	postive
DNMT3A	LAMC1-AS1	0.403276	4.1654e-22	postive
DNMT3B	LAMC1-AS1	0.389089	1.44814e-20	postive
MBD2	LAMC1-AS1	0.426005	9.79427e-25	postive
TDG	LAMC1-AS1	0.416698	1.23496e-23	postive
MBD2	DGCR9	-0.369743	1.39698e-18	negative
UNG	DGCR9	-0.358929	1.57595e-17	negative
ZBTB38	AC046130.2	0.323548	2.3442e-14	postive
ZBTB4	AC046130.2	0.332726	3.8525e-15	postive
MBD1	AC087500.1	0.390437	1.04145e-20	postive
TET2	AC025253.1	-0.331645	4.78043e-15	negative
ZBTB33	AC244453.3	0.318422	6.25973e-14	postive
ZBTB38	AC244453.3	0.31674	8.60398e-14	postive
MBD3	AC009088.1	0.463319	1.65613e-29	postive
ZBTB38	AC009088.1	-0.490944	1.93683e-33	negative
MECP2	AC009088.1	-0.378375	1.88895e-19	negative
NTHL1	AC009088.1	0.550007	3.72642e-43	postive
DNMT1	AC090607.1	0.303378	1.00443e-12	postive
DNMT3A	AC090607.1	0.320802	3.97637e-14	postive
DNMT3B	AC090607.1	0.335504	2.20366e-15	postive
MBD1	AC090607.1	0.423265	2.08237e-24	postive
UHRF2	AC090607.1	0.392425	6.3842e-21	postive
TDG	AC090607.1	0.377261	2.45362e-19	postive
TET1	AC090607.1	0.340977	7.2094e-16	postive
TET2	AC090607.1	0.40366	3.77449e-22	postive
TET3	AC090607.1	0.413081	3.23769e-23	postive
ZBTB4	Z68323.1	0.341601	6.33798e-16	postive
MBD3	AC004812.2	0.355177	3.57588e-17	postive
NTHL1	AC004812.2	0.437225	4.14684e-26	postive
SMUG1	AC004812.2	0.427555	6.37291e-25	postive
NTHL1	AL512598.1	0.310265	2.87467e-13	postive
TET2	AL512598.1	-0.30646	5.76146e-13	negative
TET1	LINC00472	0.300073	1.8095e-12	postive
ZBTB38	AC004223.2	-0.341757	6.13672e-16	negative
MBD1	Z99716.1	0.405146	2.57566e-22	postive
UHRF2	Z99716.1	0.336937	1.64822e-15	postive
MECP2	Z99716.1	0.36815	2.00782e-18	postive
TET1	Z99716.1	0.395101	3.28671e-21	postive
TET2	Z99716.1	0.442976	7.82915e-27	postive
TET3	Z99716.1	0.377014	2.5997e-19	postive
MBD3	SNHG17	0.429969	3.24818e-25	postive
ZBTB38	SNHG17	-0.305905	6.37159e-13	negative
ZBTB4	SNHG17	-0.318284	6.42543e-14	negative
NTHL1	SNHG17	0.377561	2.28717e-19	postive
DNMT1	AC023137.1	-0.3574	2.20341e-17	negative
TDG	AC023137.1	-0.310877	2.56807e-13	negative
NTHL1	AC092127.2	0.318027	6.74657e-14	postive
DNMT1	AC025171.1	0.336496	1.80273e-15	postive
DNMT3A	AC025171.1	0.32979	6.91038e-15	postive
DNMT3B	AC025171.1	0.317231	7.84262e-14	postive
ZBTB33	AC025171.1	0.383253	5.9357e-20	postive
UNG	AC025171.1	0.336974	1.63592e-15	postive
TDG	AC025171.1	0.307834	4.48754e-13	postive
MBD1	GDNF-AS1	0.421248	3.61292e-24	postive
MBD2	GDNF-AS1	-0.318089	6.66777e-14	negative
UHRF2	GDNF-AS1	0.314581	1.29061e-13	postive
UNG	GDNF-AS1	-0.338886	1.10779e-15	negative
SMUG1	GDNF-AS1	0.322505	2.86728e-14	postive
TET1	GDNF-AS1	0.476797	2.21471e-31	postive
TET2	GDNF-AS1	0.375684	3.54711e-19	postive
TET3	GDNF-AS1	0.319751	4.86074e-14	postive
MBD3	AC119424.1	-0.302269	1.22468e-12	negative
NTHL1	AC119424.1	-0.301604	1.37897e-12	negative
TET1	AC022182.2	-0.311008	2.50704e-13	negative
DNMT1	ARHGEF26-AS1	-0.428444	4.97472e-25	negative
DNMT3B	ARHGEF26-AS1	-0.411917	4.40403e-23	negative
MBD2	ARHGEF26-AS1	-0.346851	2.11993e-16	negative
MBD4	ARHGEF26-AS1	-0.361568	8.79879e-18	negative
TDG	ARHGEF26-AS1	-0.452857	4.14058e-28	negative
MBD2	MESTIT1	-0.338559	1.18428e-15	negative
TET1	MESTIT1	0.398068	1.56331e-21	postive
TET2	MESTIT1	0.378617	1.7844e-19	postive
MBD2	BX470102.1	0.444669	4.764e-27	postive
MBD4	BX470102.1	0.310843	2.58448e-13	postive
NTHL1	GTSE1-DT	0.334502	2.69746e-15	postive
SMUG1	GTSE1-DT	0.337605	1.43878e-15	postive
TDG	AC007786.1	-0.33257	3.97443e-15	negative
DNMT1	NTM-AS1	-0.370122	1.28101e-18	negative
ZBTB33	NTM-AS1	-0.343215	4.53613e-16	negative
TDG	NTM-AS1	-0.396728	2.1892e-21	negative
TET2	NTM-AS1	-0.356906	2.4547e-17	negative
TET3	NTM-AS1	-0.308892	3.69882e-13	negative
ZBTB38	AC016394.1	-0.351503	7.89408e-17	negative
NTHL1	AC016394.1	0.458424	7.57231e-29	postive
DNMT1	AL139384.1	-0.389851	1.20204e-20	negative
DNMT3B	AL139384.1	-0.368045	2.05626e-18	negative
TDG	AL139384.1	-0.377945	2.08994e-19	negative
MBD2	AL031651.2	-0.309485	3.31816e-13	negative
MBD2	AC099518.1	0.396379	2.38878e-21	postive
TET1	AC099518.1	-0.33954	9.68797e-16	negative
MBD1	AC020915.2	0.389126	1.43514e-20	postive
MBD3	AC245884.8	0.38515	3.76457e-20	postive
ZBTB38	AC245884.8	-0.440687	1.52599e-26	negative
NTHL1	AC245884.8	0.317537	7.40137e-14	postive
MBD1	SSSCA1-AS1	0.432133	1.76748e-25	postive
TET1	SSSCA1-AS1	0.399573	1.06942e-21	postive
TET2	SSSCA1-AS1	0.322291	2.98753e-14	postive
TET3	SSSCA1-AS1	0.349557	1.19561e-16	postive
DNMT1	AC018690.1	0.476338	2.57344e-31	postive
DNMT3B	AC018690.1	0.392263	6.64451e-21	postive
MBD1	AC018690.1	0.362812	6.67213e-18	postive
UHRF1	AC018690.1	0.329064	7.9774e-15	postive
UHRF2	AC018690.1	0.360928	1.01388e-17	postive
TDG	AC018690.1	0.495574	3.91037e-34	postive
TET2	AC018690.1	0.353159	5.53145e-17	postive
TET3	AC018690.1	0.451698	5.87441e-28	postive
MBD3	MIRLET7BHG	0.408928	9.65134e-23	postive
ZBTB38	MIRLET7BHG	-0.35026	1.02947e-16	negative
NTHL1	MIRLET7BHG	0.404753	2.85015e-22	postive
DNMT1	AC087501.4	0.407858	1.27572e-22	postive
DNMT3B	AC087501.4	0.312665	1.84451e-13	postive
MBD3	AC087501.4	0.397043	2.02253e-21	postive
ZBTB4	AC087501.4	-0.413604	2.8187e-23	negative
UHRF1	AC087501.4	0.315356	1.11634e-13	postive
UNG	AC087501.4	0.457163	1.11563e-28	postive
TDG	AC087501.4	0.335596	2.16314e-15	postive
NTHL1	AC087501.4	0.304926	7.60339e-13	postive
MBD2	AL157700.1	-0.311215	2.41291e-13	negative
UNG	AL157700.1	-0.304154	8.73733e-13	negative
DNMT1	AL139022.2	-0.356442	2.71595e-17	negative
DNMT3B	AL139022.2	-0.321503	3.47626e-14	negative
MBD4	AL139022.2	-0.30931	3.42609e-13	negative
TDG	AL139022.2	-0.400743	7.94896e-22	negative
SMUG1	AL139022.2	-0.361507	8.91844e-18	negative
MBD2	AC103591.3	0.310078	2.97555e-13	postive
DNMT3A	AC124798.1	-0.303307	1.0173e-12	negative
MBD2	AC124798.1	-0.33629	1.87934e-15	negative
ZBTB33	AC124798.1	-0.329809	6.88436e-15	negative
NTHL1	AC124798.1	0.383096	6.16283e-20	postive
SMUG1	AC124798.1	0.383415	5.71074e-20	postive
DNMT1	LINC01532	-0.333256	3.46496e-15	negative
DNMT3B	LINC01532	-0.325789	1.51688e-14	negative
UHRF2	LINC01532	-0.363565	5.64012e-18	negative
TDG	LINC01532	-0.344259	3.64989e-16	negative
SMUG1	LINC01532	-0.31559	1.06836e-13	negative
ZBTB4	AC012313.9	0.333506	3.29541e-15	postive
TET1	AC012313.9	0.372015	8.29833e-19	postive
TET2	AC012313.9	0.314364	1.34411e-13	postive
MBD2	AC018653.3	0.347622	1.80161e-16	postive
MBD3	AC026304.1	0.441609	1.16687e-26	postive
ZBTB38	AC026304.1	-0.321163	3.71072e-14	negative
MECP2	AC026304.1	-0.426778	7.90771e-25	negative
NTHL1	AC026304.1	0.635276	3.93961e-61	postive
SMUG1	AC026304.1	0.348619	1.45914e-16	postive
TET3	AC026304.1	-0.311768	2.1784e-13	negative
SMUG1	AC107959.1	-0.302938	1.08668e-12	negative
MBD1	KIAA0087	0.319782	4.83208e-14	postive
TET1	KIAA0087	0.377031	2.58938e-19	postive
TET2	KIAA0087	0.504192	1.86407e-35	postive
TET3	KIAA0087	0.416622	1.26032e-23	postive
MBD1	NDUFV2-AS1	0.301446	1.41835e-12	postive
MBD3	NDUFV2-AS1	0.386647	2.62257e-20	postive
ZBTB33	NDUFV2-AS1	-0.308637	3.87551e-13	negative
NTHL1	NDUFV2-AS1	0.386619	2.64022e-20	postive
TDG	AQP4-AS1	-0.301325	1.44904e-12	negative
DNMT1	AC011503.2	0.42962	3.58176e-25	postive
DNMT3B	AC011503.2	0.372884	6.79217e-19	postive
MBD3	AC011503.2	0.335185	2.35014e-15	postive
UHRF1	AC011503.2	0.35401	4.6039e-17	postive
TDG	AC011503.2	0.358372	1.78104e-17	postive
TET3	AC011503.2	0.30367	9.5307e-13	postive
MBD3	SEPT7-AS1	-0.302567	1.16136e-12	negative
NTHL1	SEPT7-AS1	-0.305767	6.53192e-13	negative
ZBTB4	AL353746.1	0.313881	1.47106e-13	postive
TET1	OXCT1-AS1	0.317295	7.74798e-14	postive
MBD3	AL132655.2	0.533561	2.95973e-40	postive
ZBTB38	AL132655.2	-0.428266	5.22771e-25	negative
ZBTB4	AL132655.2	-0.33439	2.75906e-15	negative
NTHL1	AL132655.2	0.510304	2.04068e-36	postive
MBD1	AL139011.1	0.446066	3.15456e-27	postive
ZBTB38	AL139011.1	0.331363	5.05738e-15	postive
ZBTB4	AL139011.1	0.307069	5.15818e-13	postive
UHRF2	AL139011.1	0.333346	3.40242e-15	postive
MECP2	AL139011.1	0.483558	2.36422e-32	postive
TDG	AL139011.1	0.31153	2.27646e-13	postive
TET1	AL139011.1	0.402813	4.68939e-22	postive
TET2	AL139011.1	0.565499	4.87795e-46	postive
TET3	AL139011.1	0.487197	6.94478e-33	postive
NTHL1	AC009061.2	0.36255	7.07313e-18	postive
SMUG1	AC009061.2	0.335144	2.36993e-15	postive
MBD3	AC016866.1	-0.425287	1.19436e-24	negative
ZBTB33	AC016866.1	0.323025	2.59353e-14	postive
ZBTB38	AC016866.1	0.346325	2.36774e-16	postive
ZBTB4	AC016866.1	0.371964	8.39545e-19	postive
MECP2	AC016866.1	0.392731	5.91926e-21	postive
NTHL1	AC016866.1	-0.38867	1.60431e-20	negative
TET1	AC016866.1	0.308482	3.98719e-13	postive
TET2	AC016866.1	0.358928	1.57633e-17	postive
MBD3	AL133227.1	-0.302994	1.07582e-12	negative
ZBTB33	AL133227.1	0.430279	2.97748e-25	postive
MECP2	AL133227.1	0.346564	2.25184e-16	postive
TET1	AL133227.1	0.311964	2.10091e-13	postive
TET2	AL133227.1	0.403263	4.17852e-22	postive
TET3	AL133227.1	0.312062	2.06297e-13	postive
TET1	AC005618.1	0.361134	9.6866e-18	postive
TET2	AC005618.1	0.349001	1.34552e-16	postive
ZBTB4	AL445307.1	-0.349355	1.24821e-16	negative
TET1	AL445307.1	-0.403445	3.98856e-22	negative
MBD2	AC138207.5	0.416216	1.40508e-23	postive
ZBTB4	AC138207.5	-0.356924	2.44503e-17	negative
MECP2	AC138207.5	-0.35855	1.71292e-17	negative
TET1	AC138207.5	-0.375773	3.47477e-19	negative
ZBTB33	AC244517.7	0.368096	2.03244e-18	postive
TET1	AC244517.7	0.538284	4.51589e-41	postive
TET2	AC244517.7	0.614778	2.65107e-56	postive
TET3	AC244517.7	0.507209	6.29023e-36	postive
TET1	AC092802.1	-0.308063	4.30431e-13	negative
ZBTB33	LINC02298	-0.37121	9.98471e-19	negative
MBD3	AC010331.1	0.596055	3.4128e-52	postive
ZBTB38	AC010331.1	-0.471581	1.20346e-30	negative
NTHL1	AC010331.1	0.485016	1.44963e-32	postive
MBD2	AC118754.2	-0.300103	1.79992e-12	negative
UNG	AC118754.2	-0.335056	2.41228e-15	negative
TET2	AC019171.1	-0.420641	4.26128e-24	negative
MBD3	AP005131.7	0.323086	2.56309e-14	postive
ZBTB4	AP005131.7	-0.340573	7.8353e-16	negative
UNG	AP005131.7	0.331044	5.38834e-15	postive
ZBTB38	AC100814.1	-0.445728	3.48545e-27	negative
MECP2	AC100814.1	-0.400535	8.37888e-22	negative
NTHL1	AC100814.1	0.352348	6.58578e-17	postive
DNMT3A	LINC00853	-0.393489	4.90729e-21	negative
UHRF2	LINC00853	-0.335175	2.35482e-15	negative
NTHL1	LINC00853	0.329104	7.9137e-15	postive
TET3	LINC00853	-0.364112	4.99098e-18	negative
MBD2	AC036108.3	0.416571	1.27795e-23	postive
SMUG1	AC036108.3	-0.342577	5.17886e-16	negative
TET1	AC036108.3	-0.393025	5.505e-21	negative
MBD2	AL157392.3	-0.386459	2.74427e-20	negative
MBD3	AL157392.3	-0.318018	6.75793e-14	negative
ZBTB4	AL157392.3	0.354849	3.83963e-17	postive
UNG	AL157392.3	-0.370723	1.11638e-18	negative
TET1	AL157392.3	0.509546	2.69107e-36	postive
TET2	AL157392.3	0.427709	6.10547e-25	postive
TET3	AL157392.3	0.405867	2.13791e-22	postive
MECP2	AL355338.1	-0.357672	2.07646e-17	negative
ZBTB33	AC010624.2	-0.305215	7.21774e-13	negative
NTHL1	AC010624.2	0.318464	6.2099e-14	postive
TET2	AC010624.2	-0.358659	1.67214e-17	negative
TET3	AC010624.2	-0.32099	3.83593e-14	negative
MBD3	AC010531.6	0.494274	6.14356e-34	postive
ZBTB38	AC010531.6	-0.439295	2.28417e-26	negative
MECP2	AC010531.6	-0.360905	1.01914e-17	negative
NTHL1	AC010531.6	0.581376	3.72512e-49	postive
TDG	AC008127.1	-0.301171	1.48932e-12	negative
ZBTB38	ZNF213-AS1	-0.339488	9.79255e-16	negative
NTHL1	ZNF213-AS1	0.375579	3.63526e-19	postive
SMUG1	ZNF213-AS1	0.383837	5.1609e-20	postive
MBD3	AL139220.2	0.324333	2.01357e-14	postive
MBD4	AL139220.2	-0.316799	8.50877e-14	negative
ZBTB38	AL139220.2	-0.345202	2.99669e-16	negative
MECP2	AL139220.2	-0.333851	3.07481e-15	negative
NTHL1	AL139220.2	0.457126	1.12819e-28	postive
TET2	AC022960.2	-0.357732	2.04905e-17	negative
ZBTB38	ZNF426-DT	-0.343879	3.9505e-16	negative
MECP2	ZNF426-DT	-0.374956	4.20267e-19	negative
TDG	ZNF426-DT	-0.319666	4.93992e-14	negative
NTHL1	ZNF426-DT	0.382847	6.54103e-20	postive
DNMT1	AC090115.1	-0.335339	2.27831e-15	negative
DNMT3B	AC090115.1	-0.32071	4.04719e-14	negative
MBD3	AC090115.1	-0.403653	3.78138e-22	negative
ZBTB4	AC090115.1	0.300533	1.66804e-12	postive
NTHL1	AC090115.1	-0.307886	4.44498e-13	negative
SMUG1	AC090115.1	-0.331522	4.89933e-15	negative
MBD3	AP005131.2	0.380684	1.09478e-19	postive
ZBTB4	AP005131.2	-0.354711	3.9561e-17	negative
MECP2	AC116667.1	-0.317156	7.95413e-14	negative
ZBTB4	BOLA3-AS1	0.399937	9.75141e-22	postive
DNMT1	AL662797.1	0.340732	7.58239e-16	postive
DNMT3B	AL662797.1	0.393376	5.04581e-21	postive
MBD2	AL662797.1	0.305046	7.44084e-13	postive
MBD3	AL662797.1	0.314244	1.37469e-13	postive
ZBTB4	AL662797.1	-0.358036	1.91735e-17	negative
TDG	AL662797.1	0.350489	9.80399e-17	postive
MBD3	AC008121.2	0.309656	3.21548e-13	postive
MBD3	AL137802.2	0.311577	2.25674e-13	postive
NTHL1	AL137802.2	0.35025	1.03177e-16	postive
MBD2	AC007938.1	-0.435112	7.59091e-26	negative
MBD4	AC007938.1	-0.32242	2.91412e-14	negative
MBD3	AL157395.1	0.30091	1.56007e-12	postive
ZBTB38	AL157395.1	-0.333785	3.11587e-15	negative
MECP2	AL157395.1	-0.339446	9.87729e-16	negative
NTHL1	AL157395.1	0.37719	2.49451e-19	postive
TET1	AC022148.1	0.300693	1.62118e-12	postive
DNMT3A	LOH12CR2	-0.315176	1.15452e-13	negative
MBD3	AC061961.1	-0.362363	7.37435e-18	negative
ZBTB38	AC061961.1	0.327498	1.08582e-14	postive
ZBTB4	AC061961.1	0.523689	1.37095e-38	postive
MECP2	AC061961.1	0.401861	5.97951e-22	postive
TET1	AC096733.2	0.366045	3.23303e-18	postive
TET1	AC021127.1	0.326427	1.33921e-14	postive
MBD2	AC022916.1	-0.309814	3.12316e-13	negative
MBD3	C17orf82	0.478218	1.38963e-31	postive
NTHL1	C17orf82	0.471031	1.43602e-30	postive
MBD3	MAN1B1-DT	0.320289	4.38687e-14	postive
ZBTB38	MAN1B1-DT	-0.337151	1.57802e-15	negative
NTHL1	MAN1B1-DT	0.392068	6.97176e-21	postive
MBD1	AL355388.2	0.345316	2.92615e-16	postive
MBD3	AL355388.2	0.369663	1.42291e-18	postive
ZBTB38	AL355388.2	-0.327678	1.04807e-14	negative
NTHL1	AL355388.2	0.372117	8.10601e-19	postive
SMUG1	AL355388.2	0.331746	4.68524e-15	postive
DNMT3B	STAM-AS1	0.30255	1.16481e-12	postive
MBD1	STAM-AS1	0.334107	2.92067e-15	postive
UHRF2	STAM-AS1	0.306401	5.82395e-13	postive
TET1	STAM-AS1	0.300801	1.59057e-12	postive
TET3	STAM-AS1	0.30048	1.68359e-12	postive
TET2	AC068790.7	0.344387	3.55376e-16	postive
TET3	AC068790.7	0.413139	3.18885e-23	postive
MBD2	AC145422.1	-0.370504	1.17391e-18	negative
TET1	AC145422.1	0.401046	7.35905e-22	postive
DNMT3A	AC010894.2	-0.33282	3.78068e-15	negative
NTHL1	AC010894.2	0.327499	1.08552e-14	postive
TET3	AC010894.2	-0.323579	2.33004e-14	negative
UNG	AC110015.1	0.320351	4.33477e-14	postive
DNMT3A	AC022306.2	-0.304887	7.65774e-13	negative
ZBTB38	AC022306.2	-0.338133	1.29197e-15	negative
MECP2	AC022306.2	-0.306206	6.03341e-13	negative
NTHL1	AC022306.2	0.300283	1.74358e-12	postive
TET3	AC022306.2	-0.358111	1.88608e-17	negative
MBD1	AC073343.2	0.370631	1.14017e-18	postive
UHRF2	AC073343.2	0.343898	3.93534e-16	postive
TET2	AC073343.2	0.317174	7.92704e-14	postive
TET3	AC073343.2	0.300223	1.76203e-12	postive
MBD3	AC090587.2	-0.307988	4.36347e-13	negative
ZBTB4	AC090587.2	0.334472	2.7138e-15	postive
MECP2	AC090587.2	0.307064	5.16269e-13	postive
TET1	AC090587.2	0.319446	5.15165e-14	postive
MBD2	DLGAP1-AS1	0.384723	4.17218e-20	postive
DNMT1	AC021054.1	-0.320774	3.99789e-14	negative
MBD1	AC021054.1	-0.350643	9.487e-17	negative
UHRF2	AC021054.1	-0.301251	1.46836e-12	negative
TET1	AC021054.1	-0.39906	1.21731e-21	negative
TET2	AC021054.1	-0.371793	8.7335e-19	negative
TET3	AC021054.1	-0.365726	3.47392e-18	negative
MBD2	AL109659.2	0.383047	6.23497e-20	postive
TET1	AL109659.2	-0.318611	6.03863e-14	negative
MBD3	AC091932.1	0.437132	4.25842e-26	postive
NTHL1	AC091932.1	0.388963	1.49355e-20	postive
SMUG1	AC091932.1	0.356549	2.65331e-17	postive
TET1	CTBP1-DT	0.402717	4.80592e-22	postive
TET2	CTBP1-DT	0.382249	7.54429e-20	postive
NTHL1	AC004477.1	0.348374	1.53702e-16	postive
DNMT1	LINC00265	0.504678	1.56594e-35	postive
DNMT3A	LINC00265	0.521971	2.63799e-38	postive
DNMT3B	LINC00265	0.555054	4.45153e-44	postive
MBD1	LINC00265	0.517703	1.3201e-37	postive
UHRF1	LINC00265	0.413371	2.99849e-23	postive
UHRF2	LINC00265	0.406782	1.68734e-22	postive
TDG	LINC00265	0.475901	2.96887e-31	postive
TET2	LINC00265	0.384094	4.85223e-20	postive
TET3	LINC00265	0.445575	3.64728e-27	postive
ZBTB33	AL603839.2	0.314667	1.27e-13	postive
TDG	AL603839.2	0.321934	3.20021e-14	postive
TET3	AL603839.2	0.304204	8.66007e-13	postive
ZBTB33	AC006213.4	0.301318	1.45091e-12	postive
TET1	AC006213.4	0.314817	1.23493e-13	postive
TET2	AC006213.4	0.303881	9.17632e-13	postive
TET3	AC006213.4	0.331209	5.21428e-15	postive
DNMT3A	AC008737.1	0.363552	5.65631e-18	postive
MBD1	AC008737.1	0.326862	1.23002e-14	postive
UHRF2	AC008737.1	0.331294	5.12681e-15	postive
TET2	AC008737.1	0.301787	1.33462e-12	postive
TET3	AC008737.1	0.30929	3.43841e-13	postive
MBD2	AC135782.1	-0.304482	8.2375e-13	negative
ZBTB4	AC135782.1	0.323823	2.22274e-14	postive
MBD3	PAXIP1-AS1	0.309495	3.31164e-13	postive
MBD3	AC137630.2	0.419455	5.87814e-24	postive
ZBTB38	AC137630.2	-0.350371	1.00532e-16	negative
NTHL1	AC137630.2	0.539284	3.02154e-41	postive
SMUG1	AC137630.2	0.300795	1.59216e-12	postive
TET1	AC092471.1	0.353299	5.36674e-17	postive
TET2	AC092471.1	0.431362	2.19634e-25	postive
TET3	AC092471.1	0.385519	3.44409e-20	postive
MBD2	AL441992.1	0.323374	2.42416e-14	postive
TET1	AL441992.1	-0.320113	4.53671e-14	negative
ZBTB33	AC244517.6	0.300508	1.67534e-12	postive
TET2	AC244517.6	0.311344	2.35614e-13	postive
TET3	AC244517.6	0.322822	2.69704e-14	postive
DNMT1	TMPO-AS1	0.602752	1.24254e-53	postive
DNMT3B	TMPO-AS1	0.535033	1.65268e-40	postive
MBD3	TMPO-AS1	0.418337	7.94944e-24	postive
UHRF1	TMPO-AS1	0.365632	3.54824e-18	postive
TDG	TMPO-AS1	0.507518	5.62398e-36	postive
NTHL1	TMPO-AS1	0.398651	1.34967e-21	postive
SMUG1	TMPO-AS1	0.467906	3.89668e-30	postive
TET1	TMPO-AS1	0.322272	2.9988e-14	postive
DNMT3A	AC055855.1	0.312212	2.00648e-13	postive
DNMT3B	AC055855.1	0.311854	2.14384e-13	postive
MBD1	AC055855.1	0.369168	1.59272e-18	postive
MBD1	AL606491.1	-0.340356	8.19371e-16	negative
TET1	AL606491.1	-0.303105	1.05471e-12	negative
ZBTB38	LINC01144	-0.309362	3.39369e-13	negative
MBD1	LINC01220	-0.321952	3.18913e-14	negative
TET2	LINC01220	-0.340288	8.30861e-16	negative
SMUG1	AL392089.1	0.4293	3.91749e-25	postive
DNMT1	AC108673.3	-0.342741	5.00525e-16	negative
MBD3	AC108673.3	0.410346	6.65815e-23	postive
ZBTB33	AC108673.3	-0.380996	1.0165e-19	negative
ZBTB38	AC108673.3	-0.512686	8.51357e-37	negative
MECP2	AC108673.3	-0.419445	5.89259e-24	negative
TDG	AC108673.3	-0.372282	7.80401e-19	negative
NTHL1	AC108673.3	0.476016	2.8591e-31	postive
TET2	AC108673.3	-0.349279	1.26854e-16	negative
TET3	AC108673.3	-0.390886	9.32727e-21	negative
MBD3	AC104113.1	0.624269	1.70843e-58	postive
ZBTB38	AC104113.1	-0.469299	2.50061e-30	negative
ZBTB4	AC104113.1	-0.411466	4.96018e-23	negative
MECP2	AC104113.1	-0.448981	1.32687e-27	negative
NTHL1	AC104113.1	0.671266	1.49329e-70	postive
SMUG1	AC104113.1	0.472439	9.1261e-31	postive
TET2	AL591845.1	-0.303641	9.58152e-13	negative
DNMT3A	AC009065.2	0.366755	2.75383e-18	postive
DNMT3B	AC009065.2	0.381943	8.11506e-20	postive
MBD1	AC009065.2	0.463768	1.43879e-29	postive
UHRF2	AC009065.2	0.409681	7.92712e-23	postive
MBD4	AL512306.2	0.33511	2.38616e-15	postive
DNMT3A	LINC01389	0.38462	4.2766e-20	postive
DNMT3B	LINC01389	0.404281	3.2183e-22	postive
TDG	LINC01389	0.304245	8.59545e-13	postive
MBD2	LINC00339	0.517625	1.35926e-37	postive
MBD3	LINC00339	0.321879	3.23422e-14	postive
MBD4	LINC00339	0.362596	7.00101e-18	postive
UNG	LINC00339	0.302635	1.14731e-12	postive
TET1	LINC00339	-0.416784	1.20689e-23	negative
DNMT1	LINC00641	-0.360943	1.01069e-17	negative
DNMT3B	LINC00641	-0.337435	1.48945e-15	negative
MBD2	LINC00641	-0.367081	2.55838e-18	negative
MBD3	LINC00641	-0.515316	3.2166e-37	negative
MBD4	LINC00641	-0.32927	7.65936e-15	negative
ZBTB4	LINC00641	0.509169	3.08815e-36	postive
MECP2	LINC00641	0.368945	1.67571e-18	postive
UNG	LINC00641	-0.395508	2.96976e-21	negative
NTHL1	LINC00641	-0.380673	1.09741e-19	negative
SMUG1	LINC00641	-0.365507	3.64881e-18	negative
DNMT1	EP300-AS1	0.461919	2.56392e-29	postive
DNMT3A	EP300-AS1	0.3665	2.91724e-18	postive
DNMT3B	EP300-AS1	0.473492	6.49475e-31	postive
UHRF2	EP300-AS1	0.335841	2.05837e-15	postive
TDG	EP300-AS1	0.457992	8.64742e-29	postive
ZBTB38	GAS5	-0.300089	1.8044e-12	negative
NTHL1	GAS5	0.4279	5.78848e-25	postive
UHRF2	AC118553.1	-0.330343	6.19305e-15	negative
DNMT3A	SH3BP5-AS1	0.305595	6.73804e-13	postive
TET2	MATN1-AS1	-0.320402	4.29257e-14	negative
MBD3	LINC01424	0.311436	2.31632e-13	postive
NTHL1	LINC01424	0.354175	4.44222e-17	postive
MBD3	AC078909.2	0.451943	5.45566e-28	postive
ZBTB38	AC078909.2	-0.418332	7.96081e-24	negative
NTHL1	AC078909.2	0.450754	7.8041e-28	postive
ZBTB33	AF064860.1	0.422116	2.85167e-24	postive
MBD2	LINC01150	0.419522	5.77134e-24	postive
TET1	LINC01150	-0.35356	5.07327e-17	negative
ZBTB38	AL359697.1	-0.340946	7.25539e-16	negative
TET2	AL359697.1	-0.342866	4.87693e-16	negative
MBD3	AC145207.5	0.583715	1.25144e-49	postive
ZBTB38	AC145207.5	-0.582381	2.33398e-49	negative
ZBTB4	AC145207.5	-0.385659	3.3295e-20	negative
MECP2	AC145207.5	-0.363253	6.04711e-18	negative
NTHL1	AC145207.5	0.482781	3.06531e-32	postive
ZBTB4	AC008708.2	0.352883	5.8703e-17	postive
SMUG1	AC008494.3	0.316261	9.41681e-14	postive
DNMT3B	AC009120.2	0.313172	1.67891e-13	postive
MBD1	AC009120.2	0.363759	5.40054e-18	postive
UHRF2	AC009120.2	0.368838	1.71713e-18	postive
TET1	AP005329.1	-0.302449	1.18595e-12	negative
TET2	AP005329.1	-0.313693	1.52347e-13	negative
MBD2	AP001542.3	0.317564	7.36367e-14	postive
TET1	AP001542.3	-0.320428	4.27148e-14	negative
TET2	AP001542.3	-0.300449	1.69303e-12	negative
MBD3	AL135791.1	-0.326534	1.31144e-14	negative
NTHL1	AL135791.1	-0.328762	8.46647e-15	negative
SMUG1	AL135791.1	-0.303296	1.01926e-12	negative
TET2	AL135791.1	0.308151	4.23561e-13	postive
MBD2	DICER1-AS1	-0.321115	3.74469e-14	negative
MBD3	DICER1-AS1	0.328156	9.54061e-15	postive
ZBTB33	DICER1-AS1	-0.348838	1.39301e-16	negative
ZBTB38	DICER1-AS1	-0.403663	3.77147e-22	negative
UNG	DICER1-AS1	-0.324611	1.90778e-14	negative
NTHL1	DICER1-AS1	0.427908	5.77671e-25	postive
MBD2	MIR4435-2HG	0.518759	8.88114e-38	postive
ZBTB4	MIR4435-2HG	-0.3876	2.08135e-20	negative
TET1	MIR4435-2HG	-0.320808	3.97169e-14	negative
ZBTB33	AL670729.1	-0.306344	5.88386e-13	negative
UNG	AL670729.1	-0.336129	1.94168e-15	negative
NTHL1	AL670729.1	0.365733	3.46824e-18	postive
MBD2	AC024075.3	-0.30571	6.6001e-13	negative
TET1	AC024075.3	0.372643	7.1801e-19	postive
TET2	AC024075.3	0.361507	8.91848e-18	postive
DNMT1	AL158211.1	-0.321762	3.30798e-14	negative
UHRF1	AL158211.1	-0.319053	5.55202e-14	negative
TDG	AL158211.1	-0.314051	1.425e-13	negative
TET2	AL158211.1	-0.396504	2.31513e-21	negative
TET3	AL158211.1	-0.369441	1.49671e-18	negative
TET2	AC017076.1	-0.354971	3.73934e-17	negative
ZBTB33	AC098484.1	0.395674	2.84902e-21	postive
ZBTB38	AC098484.1	0.34183	6.04554e-16	postive
MECP2	AC098484.1	0.414022	2.52239e-23	postive
NTHL1	AC098484.1	-0.320856	3.93564e-14	negative
SMUG1	AC098484.1	-0.361754	8.44295e-18	negative
TET2	AC098484.1	0.330443	6.07152e-15	postive
TET3	AC098484.1	0.325532	1.59473e-14	postive
TDG	AP002449.1	0.440531	1.59658e-26	postive
DNMT1	FIRRE	0.311093	2.46798e-13	postive
ZBTB4	RNF144A-AS1	0.310709	2.64909e-13	postive
TET2	RNF144A-AS1	-0.341458	6.5286e-16	negative
DNMT3A	AC116552.1	0.313256	1.65281e-13	postive
MBD1	AC116552.1	0.388614	1.6264e-20	postive
TET2	AC116552.1	0.391414	8.19047e-21	postive
TET3	AC116552.1	0.431988	1.84113e-25	postive
TET1	AC023632.2	0.351172	8.47353e-17	postive
TET1	LINC00623	-0.372309	7.75427e-19	negative
TET2	LINC00623	-0.340548	7.87577e-16	negative
TET3	LINC00623	-0.37036	1.21329e-18	negative
DNMT3A	AL021707.3	0.334147	2.89726e-15	postive
MBD4	AL021707.3	0.318884	5.73332e-14	postive
MBD3	AL391069.3	0.395932	2.67166e-21	postive
ZBTB38	AL391069.3	-0.359649	1.34511e-17	negative
NTHL1	AL391069.3	0.489695	2.96933e-33	postive
MBD3	AL139021.1	0.353201	5.48119e-17	postive
ZBTB38	AL139021.1	-0.419846	5.28655e-24	negative
MECP2	AL139021.1	-0.327303	1.12814e-14	negative
NTHL1	AL139021.1	0.351858	7.31516e-17	postive
DNMT1	AC024257.5	-0.390279	1.08239e-20	negative
TDG	AC024257.5	-0.360003	1.24388e-17	negative
ZBTB4	AC148477.1	0.310303	2.85465e-13	postive
MBD3	AC005387.1	0.527309	3.40821e-39	postive
ZBTB38	AC005387.1	-0.440183	1.76625e-26	negative
MECP2	AC005387.1	-0.302246	1.22984e-12	negative
NTHL1	AC005387.1	0.451234	6.75501e-28	postive
MBD2	AP003071.4	0.322453	2.8962e-14	postive
MBD3	AC080013.4	-0.448169	1.69009e-27	negative
ZBTB38	AC080013.4	0.431169	2.31881e-25	postive
NTHL1	AC080013.4	-0.335252	2.31861e-15	negative
MBD3	AF131215.6	0.419106	6.4594e-24	postive
ZBTB38	AF131215.6	-0.475535	3.34512e-31	negative
MECP2	AF131215.6	-0.424297	1.56851e-24	negative
NTHL1	AF131215.6	0.452649	4.40891e-28	postive
SMUG1	AF131215.6	0.397494	1.80605e-21	postive
DNMT1	AC133785.1	-0.353139	5.55561e-17	negative
DNMT3B	AC133785.1	-0.311494	2.29177e-13	negative
MBD1	AC133785.1	-0.311791	2.16911e-13	negative
TDG	AC133785.1	-0.37788	2.12213e-19	negative
SMUG1	AL390195.2	-0.452077	5.23969e-28	negative
MBD1	AC009955.4	0.354071	4.54381e-17	postive
TET1	AC009955.4	0.370515	1.17092e-18	postive
MBD3	AC010201.1	0.30734	4.91039e-13	postive
ZBTB4	AC010201.1	-0.32904	8.0154e-15	negative
NTHL1	AC010201.1	0.357442	2.18362e-17	postive
SMUG1	AC010201.1	0.453517	3.39058e-28	postive
NTHL1	SNHG8	0.452605	4.46782e-28	postive
SMUG1	SNHG8	0.422814	2.35607e-24	postive
DNMT3A	AC139887.1	0.396951	2.06986e-21	postive
DNMT3B	AC139887.1	0.394028	4.29258e-21	postive
UHRF2	AC139887.1	0.301716	1.35163e-12	postive
TDG	AC139887.1	0.352373	6.55012e-17	postive
TET1	AC139887.1	0.334519	2.68791e-15	postive
TET2	AC139887.1	0.383044	6.24007e-20	postive
TET3	AC139887.1	0.413766	2.7e-23	postive
DNMT1	AL365259.1	-0.420825	4.05375e-24	negative
DNMT3B	AL365259.1	-0.343014	4.72925e-16	negative
TDG	AL365259.1	-0.376602	2.86273e-19	negative
MBD4	THAP9-AS1	0.313813	1.48971e-13	postive
MBD1	IDH1-AS1	-0.30659	5.62748e-13	negative
MBD3	IDH1-AS1	0.377254	2.45781e-19	postive
ZBTB38	IDH1-AS1	-0.349438	1.22643e-16	negative
MECP2	IDH1-AS1	-0.435098	7.62132e-26	negative
TDG	IDH1-AS1	-0.355699	3.19261e-17	negative
NTHL1	IDH1-AS1	0.50002	8.22206e-35	postive
TET2	IDH1-AS1	-0.367558	2.29664e-18	negative
TET3	IDH1-AS1	-0.426977	7.48196e-25	negative
DNMT3A	AC020558.2	0.302379	1.20092e-12	postive
DNMT3B	AC020558.2	0.386842	2.50112e-20	postive
MBD1	AC020558.2	0.500413	7.15612e-35	postive
UHRF2	AC020558.2	0.385239	3.6844e-20	postive
MBD1	AC007375.2	0.310321	2.84551e-13	postive
MBD2	AC007375.2	-0.414824	2.03765e-23	negative
ZBTB4	AC007375.2	0.471056	1.42461e-30	postive
UNG	AC007375.2	-0.346276	2.39268e-16	negative
TET1	AC007375.2	0.440672	1.53259e-26	postive
MBD2	LINC01506	0.336935	1.64901e-15	postive
MBD2	AP000282.1	-0.316278	9.38738e-14	negative
TET1	AP000282.1	0.342019	5.81285e-16	postive
MBD1	AC027117.2	-0.327542	1.07634e-14	negative
UHRF2	AC027117.2	-0.342614	5.13864e-16	negative
TDG	AC027117.2	-0.365105	3.99469e-18	negative
TET1	AC027117.2	-0.303345	1.01042e-12	negative
TET2	AC027117.2	-0.32807	9.70372e-15	negative
TET3	AC027117.2	-0.373821	5.46827e-19	negative
DNMT3A	AP001107.4	0.331998	4.45567e-15	postive
DNMT3B	AP001107.4	0.36965	1.42697e-18	postive
MBD1	AP001107.4	0.517955	1.20128e-37	postive
UHRF2	AP001107.4	0.428234	5.27561e-25	postive
TDG	AP001107.4	0.302194	1.24131e-12	postive
TET1	AP001107.4	0.31476	1.24808e-13	postive
TET2	AP001107.4	0.325937	1.47362e-14	postive
TET3	AP001107.4	0.331	5.43596e-15	postive
ZBTB33	LINC01978	-0.350185	1.04611e-16	negative
TET2	LINC01978	-0.318551	6.10749e-14	negative
MBD3	SUCLG2-AS1	-0.349986	1.09134e-16	negative
ZBTB38	SUCLG2-AS1	0.473881	5.72521e-31	postive
NTHL1	SUCLG2-AS1	-0.377199	2.48963e-19	negative
DNMT3A	AC104564.3	0.498847	1.24344e-34	postive
DNMT3B	AC104564.3	0.42328	2.07391e-24	postive
MBD4	AC104564.3	0.312263	1.98769e-13	postive
TDG	AC104564.3	0.308747	3.79823e-13	postive
ZBTB33	AC099518.2	-0.355791	3.12927e-17	negative
TET1	AC099518.2	-0.305786	6.50962e-13	negative
TET2	AC099518.2	-0.374983	4.17591e-19	negative
TET2	AL137058.2	0.306194	6.04602e-13	postive
DNMT1	AC131953.1	0.374652	4.50966e-19	postive
DNMT3A	AC131953.1	0.446063	3.1578e-27	postive
DNMT3B	AC131953.1	0.47114	1.38643e-30	postive
MBD1	AC131953.1	0.381808	8.38013e-20	postive
UHRF1	AC131953.1	0.377582	2.27566e-19	postive
UHRF2	AC131953.1	0.383254	5.93383e-20	postive
TDG	AC131953.1	0.375692	3.54106e-19	postive
TET1	AC131953.1	0.437231	4.13978e-26	postive
TET2	AC131953.1	0.546818	1.40028e-42	postive
TET3	AC131953.1	0.532727	4.1124e-40	postive
DNMT1	AC016924.1	-0.454171	2.78042e-28	negative
DNMT3B	AC016924.1	-0.353907	4.7072e-17	negative
UHRF2	AC016924.1	-0.343849	3.97531e-16	negative
TDG	AC016924.1	-0.443012	7.7467e-27	negative
TET1	AC016924.1	-0.339327	1.01207e-15	negative
TET2	AC016924.1	-0.311564	2.26238e-13	negative
DNMT1	ASB16-AS1	0.341463	6.52095e-16	postive
DNMT3A	ASB16-AS1	0.300114	1.79635e-12	postive
DNMT3B	ASB16-AS1	0.387335	2.21976e-20	postive
MBD3	ASB16-AS1	0.4144	2.28172e-23	postive
ZBTB38	ASB16-AS1	-0.317915	6.89149e-14	negative
NTHL1	ASB16-AS1	0.354178	4.43992e-17	postive
SMUG1	ASB16-AS1	0.439629	2.07389e-26	postive
MBD3	AC005034.5	-0.443688	6.35532e-27	negative
ZBTB33	AC005034.5	0.396638	2.23902e-21	postive
ZBTB38	AC005034.5	0.329275	7.65075e-15	postive
MECP2	AC005034.5	0.32849	8.93376e-15	postive
NTHL1	AC005034.5	-0.416555	1.28336e-23	negative
TET1	AC005034.5	0.337584	1.44496e-15	postive
TET2	AC005034.5	0.41252	3.7563e-23	postive
MBD1	WASHC5-AS1	0.30021	1.76628e-12	postive
UHRF2	WASHC5-AS1	0.304144	8.75328e-13	postive
TET3	WASHC5-AS1	0.319126	5.47523e-14	postive
MBD3	AL008582.1	0.337198	1.56308e-15	postive
ZBTB33	AL008582.1	-0.308723	3.81469e-13	negative
ZBTB38	AL008582.1	-0.342719	5.0284e-16	negative
NTHL1	AL008582.1	0.408238	1.1557e-22	postive
TET1	AC079061.1	0.303604	9.644e-13	postive
MBD3	AC025682.1	0.412841	3.45043e-23	postive
ZBTB38	AC025682.1	-0.392161	6.81447e-21	negative
NTHL1	AC025682.1	0.421518	3.35672e-24	postive
UNG	UBXN10-AS1	0.363908	5.22418e-18	postive
TET2	UBXN10-AS1	-0.340292	8.30196e-16	negative
TET3	UBXN10-AS1	-0.370258	1.24175e-18	negative
DNMT3B	AC087222.1	0.310086	2.97111e-13	postive
TET3	AC087222.1	0.307226	5.0133e-13	postive
DNMT1	AC074032.1	-0.344162	3.72402e-16	negative
MBD3	AC074032.1	0.321037	3.80165e-14	postive
ZBTB38	AC074032.1	-0.397062	2.01299e-21	negative
UHRF2	AC074032.1	-0.363643	5.54281e-18	negative
MECP2	AC074032.1	-0.379483	1.45474e-19	negative
TDG	AC074032.1	-0.394315	3.99766e-21	negative
NTHL1	AC074032.1	0.402042	5.7102e-22	postive
TET2	AC074032.1	-0.32759	1.06639e-14	negative
TET3	AC074032.1	-0.421896	3.02822e-24	negative
DNMT1	AC053513.1	0.336727	1.72004e-15	postive
DNMT3A	AC053513.1	0.370202	1.25776e-18	postive
DNMT3B	AC053513.1	0.398664	1.34547e-21	postive
MBD1	AC053513.1	0.477142	1.97863e-31	postive
UHRF2	AC053513.1	0.474941	4.05807e-31	postive
MECP2	AC053513.1	0.341307	6.73427e-16	postive
TDG	AC053513.1	0.383367	5.77592e-20	postive
TET1	AC053513.1	0.440555	1.58575e-26	postive
TET2	AC053513.1	0.495602	3.87288e-34	postive
TET3	AC053513.1	0.53909	3.26657e-41	postive
ZBTB38	AL138960.1	-0.332336	4.16493e-15	negative
NTHL1	AL138960.1	0.324395	1.98927e-14	postive
DNMT1	INE1	0.386806	2.52336e-20	postive
DNMT3A	INE1	0.420106	4.92701e-24	postive
DNMT3B	INE1	0.50726	6.17595e-36	postive
MBD1	INE1	0.522387	2.25249e-38	postive
UHRF1	INE1	0.317817	7.01931e-14	postive
UHRF2	INE1	0.452562	4.52622e-28	postive
TDG	INE1	0.381618	8.76836e-20	postive
TET1	INE1	0.337459	1.4822e-15	postive
TET2	INE1	0.362129	7.76707e-18	postive
TET3	INE1	0.375284	3.8938e-19	postive
DNMT1	AL356599.1	-0.335489	2.21026e-15	negative
MBD3	AL356599.1	-0.370903	1.07135e-18	negative
ZBTB4	AL356599.1	0.338516	1.19486e-15	postive
NTHL1	AL356599.1	-0.307818	4.50057e-13	negative
MBD2	SOCS2-AS1	0.342835	4.90865e-16	postive
TET1	LINC01819	-0.333693	3.1738e-15	negative
MBD2	AL139289.1	0.311885	2.13172e-13	postive
MBD4	AL139289.1	0.363131	6.21354e-18	postive
TET2	AC090772.3	-0.423324	2.04892e-24	negative
TET3	AC090772.3	-0.318513	6.15219e-14	negative
MBD3	ATP6V0E2-AS1	0.30553	6.81847e-13	postive
NTHL1	ATP6V0E2-AS1	0.333716	3.1591e-15	postive
SMUG1	ATP6V0E2-AS1	0.491943	1.37427e-33	postive
MBD3	AC119403.1	0.433321	1.26295e-25	postive
NTHL1	AC119403.1	0.421615	3.26927e-24	postive
DNMT3A	AC008966.1	-0.335768	2.08899e-15	negative
MBD2	AC008966.1	-0.339099	1.06045e-15	negative
MBD3	AL117332.1	0.700024	4.28579e-79	postive
ZBTB38	AL117332.1	-0.342095	5.72242e-16	negative
ZBTB4	AL117332.1	-0.419199	6.29897e-24	negative
MECP2	AL117332.1	-0.368547	1.83466e-18	negative
UNG	AL117332.1	0.356437	2.71923e-17	postive
NTHL1	AL117332.1	0.560224	4.86309e-45	postive
SMUG1	AL117332.1	0.361565	8.80482e-18	postive
DNMT3A	AP006284.1	0.528219	2.39525e-39	postive
DNMT3B	AP006284.1	0.475628	3.24519e-31	postive
TET1	AP006284.1	0.375913	3.36295e-19	postive
DNMT1	AL592166.1	0.349983	1.09219e-16	postive
MBD1	PCED1B-AS1	-0.315073	1.17703e-13	negative
MBD2	PCED1B-AS1	0.480876	5.77803e-32	postive
TET1	PCED1B-AS1	-0.416788	1.2055e-23	negative
MBD3	AC104187.1	0.526771	4.19665e-39	postive
ZBTB38	AC104187.1	-0.358781	1.62818e-17	negative
MECP2	AC104187.1	-0.3585	1.73186e-17	negative
NTHL1	AC104187.1	0.634301	6.8156e-61	postive
SMUG1	AC104187.1	0.364867	4.21325e-18	postive
TET1	C8orf31	0.410955	5.67512e-23	postive
TET2	C8orf31	0.33632	1.86798e-15	postive
TET3	C8orf31	0.30419	8.68182e-13	postive
TDG	INKA2-AS1	0.318196	6.53342e-14	postive
TET1	INKA2-AS1	0.441339	1.26238e-26	postive
TET2	INKA2-AS1	0.402752	4.76285e-22	postive
TET3	INKA2-AS1	0.331528	4.89375e-15	postive
DNMT3A	AC116366.1	0.317466	7.50209e-14	postive
MBD1	AC116366.1	0.424682	1.4112e-24	postive
MBD4	AC116366.1	0.326738	1.26015e-14	postive
UHRF2	AC116366.1	0.41421	2.39952e-23	postive
TET2	AC116366.1	0.379105	1.5904e-19	postive
TDG	AC091488.1	-0.316062	9.77724e-14	negative
MBD1	AC093726.1	-0.31763	7.27234e-14	negative
UNG	AC093726.1	0.363595	5.60224e-18	postive
TET1	AC093726.1	-0.398018	1.583e-21	negative
TET3	AC093726.1	-0.354654	4.00493e-17	negative
TET1	AC064807.1	0.437554	3.77333e-26	postive
TET2	AC064807.1	0.43978	1.98517e-26	postive
TET3	AC064807.1	0.36966	1.42381e-18	postive
DNMT3A	AC120036.4	-0.386928	2.45e-20	negative
DNMT3B	AC120036.4	-0.310407	2.80059e-13	negative
MBD2	AC120036.4	-0.497852	1.76406e-34	negative
MBD4	AC120036.4	-0.42313	2.16095e-24	negative
ZBTB4	AC120036.4	0.451344	6.53569e-28	postive
UNG	AC120036.4	-0.500868	6.09141e-35	negative
DNMT1	AL031714.1	0.39731	1.89186e-21	postive
DNMT3A	AL031714.1	0.521319	3.37842e-38	postive
DNMT3B	AL031714.1	0.507173	6.37247e-36	postive
MBD1	AL031714.1	0.50518	1.30745e-35	postive
UHRF1	AL031714.1	0.418807	7.00239e-24	postive
UHRF2	AL031714.1	0.478152	1.42004e-31	postive
TDG	AL031714.1	0.456865	1.22217e-28	postive
TET2	AL031714.1	0.341042	7.11402e-16	postive
TET3	AL031714.1	0.448789	1.4052e-27	postive
MBD3	AC013553.4	0.340414	8.09643e-16	postive
ZBTB4	AC013553.4	-0.304157	8.73356e-13	negative
MBD3	AC007448.3	0.531556	6.51595e-40	postive
ZBTB38	AC007448.3	-0.346427	2.31763e-16	negative
MECP2	AC007448.3	-0.31932	5.2774e-14	negative
NTHL1	AC007448.3	0.629206	1.15592e-59	postive
SMUG1	AC007448.3	0.357015	2.39717e-17	postive
MBD2	AL513217.1	-0.359557	1.37248e-17	negative
ZBTB33	AL513217.1	-0.312519	1.89535e-13	negative
UNG	AL513217.1	-0.319687	4.92028e-14	negative
NTHL1	AL513217.1	0.307996	4.35693e-13	postive
SMUG1	AL513217.1	0.388484	1.67866e-20	postive
TET1	AL513217.1	0.307687	4.60942e-13	postive
DNMT3A	AL513365.2	0.310454	2.77676e-13	postive
MBD3	AL365226.1	0.416883	1.17531e-23	postive
MECP2	AL365226.1	-0.320262	4.4088e-14	negative
NTHL1	AL365226.1	0.559515	6.6036e-45	postive
DNMT1	AC005288.1	0.533046	3.62634e-40	postive
DNMT3B	AC005288.1	0.352206	6.78919e-17	postive
MBD1	AC005288.1	0.38005	1.27195e-19	postive
ZBTB33	AC005288.1	0.503338	2.52944e-35	postive
UHRF1	AC005288.1	0.335912	2.02904e-15	postive
UHRF2	AC005288.1	0.391033	8.99493e-21	postive
MECP2	AC005288.1	0.378071	2.02885e-19	postive
TDG	AC005288.1	0.552109	1.5449e-43	postive
NTHL1	AC005288.1	-0.363522	5.69473e-18	negative
TET1	AC005288.1	0.449818	1.03302e-27	postive
TET2	AC005288.1	0.642249	7.39104e-63	postive
TET3	AC005288.1	0.571013	4.21686e-47	postive
MBD1	AL031846.2	0.39436	3.95314e-21	postive
UHRF2	AL031846.2	0.326232	1.39106e-14	postive
TET2	AL031846.2	0.342623	5.12948e-16	postive
MBD2	AC027097.1	0.303804	9.30534e-13	postive
MBD3	AC107294.1	0.322803	2.70713e-14	postive
ZBTB38	AC107294.1	-0.453394	3.51972e-28	negative
MECP2	AC107294.1	-0.337305	1.52926e-15	negative
NTHL1	AC107294.1	0.306506	5.71316e-13	postive
MBD1	AC012360.3	0.361347	9.24037e-18	postive
TET1	AC012360.3	0.398772	1.30937e-21	postive
TET2	AC012360.3	0.391389	8.24253e-21	postive
TET3	AC012360.3	0.40047	8.51969e-22	postive
MECP2	AC080162.1	0.314799	1.23907e-13	postive
TET2	AC080162.1	0.384923	3.97576e-20	postive
TET3	AC080162.1	0.368116	2.02348e-18	postive
DNMT3B	AC104590.1	-0.315247	1.13938e-13	negative
TDG	AC104590.1	-0.350602	9.57123e-17	negative
DNMT1	AC100810.1	-0.460776	3.6584e-29	negative
DNMT3A	AC100810.1	-0.32014	4.51355e-14	negative
DNMT3B	AC100810.1	-0.363435	5.80594e-18	negative
UHRF1	AC100810.1	-0.314063	1.42196e-13	negative
UHRF2	AC100810.1	-0.313138	1.68937e-13	negative
TDG	AC100810.1	-0.464687	1.07801e-29	negative
TET3	AC100810.1	-0.361176	9.59679e-18	negative
DNMT1	AC104072.1	-0.317135	7.98591e-14	negative
UHRF1	AC104072.1	-0.317767	7.08719e-14	negative
TET2	AC104072.1	-0.393526	4.86154e-21	negative
TET3	AC104072.1	-0.314878	1.22095e-13	negative
MBD1	AL353658.2	0.411787	4.55774e-23	postive
ZBTB4	AL353658.2	0.317068	8.08734e-14	postive
MECP2	AL353658.2	0.31287	1.77561e-13	postive
TET1	AL353658.2	0.416354	1.35429e-23	postive
TET2	AL353658.2	0.326623	1.28888e-14	postive
TET3	AL353658.2	0.340515	7.92968e-16	postive
DNMT3B	AL645940.1	0.315462	1.0942e-13	postive
MBD3	AL645940.1	0.463739	1.45184e-29	postive
ZBTB38	AL645940.1	-0.391177	8.68263e-21	negative
ZBTB4	AL645940.1	-0.330419	6.10054e-15	negative
MECP2	AL645940.1	-0.305411	6.96688e-13	negative
NTHL1	AL645940.1	0.427441	6.57696e-25	postive
SMUG1	AL645940.1	0.438197	3.13527e-26	postive
DNMT3A	AC080038.1	0.316714	8.64741e-14	postive
MBD2	AC080038.1	0.455159	2.05862e-28	postive
ZBTB4	AC080038.1	-0.369886	1.352e-18	negative
UNG	AC080038.1	0.396488	2.32455e-21	postive
TET1	AC080038.1	-0.310286	2.86354e-13	negative
MBD3	AL121768.1	-0.351722	7.53246e-17	negative
ZBTB4	AL121768.1	0.331515	4.90676e-15	postive
MECP2	AL121768.1	0.392586	6.13514e-21	postive
TET1	AL121768.1	0.657022	1.14275e-66	postive
TET2	AL121768.1	0.467173	4.91701e-30	postive
TET3	AL121768.1	0.339265	1.02505e-15	postive
ZBTB4	MIR600HG	0.403377	4.05826e-22	postive
MECP2	MIR600HG	0.343108	4.63784e-16	postive
DNMT1	AC064875.1	0.343828	3.99259e-16	postive
DNMT3A	AC064875.1	0.30184	1.32221e-12	postive
MBD2	AC064875.1	0.305302	7.10429e-13	postive
UNG	AC064875.1	0.407817	1.28936e-22	postive
MBD2	AJ011932.1	0.321335	3.59013e-14	postive
MBD3	AJ011932.1	0.410824	5.87282e-23	postive
MBD1	RAD51-AS1	0.427295	6.84999e-25	postive
UHRF2	RAD51-AS1	0.327438	1.09861e-14	postive
MBD3	AC069281.2	0.405852	2.14628e-22	postive
ZBTB38	AC069281.2	-0.426645	8.20295e-25	negative
DNMT1	AP000251.1	0.328878	8.27512e-15	postive
MBD3	AP000251.1	0.466313	6.45608e-30	postive
NTHL1	AP000251.1	0.594743	6.47177e-52	postive
SMUG1	AP000251.1	0.475428	3.46308e-31	postive
MBD2	Z94057.1	-0.342296	5.48962e-16	negative
ZBTB38	Z94057.1	-0.335229	2.32963e-15	negative
NTHL1	Z94057.1	0.3065	5.71938e-13	postive
[truncated: 6,886 more rows]
