# Supplementary material for: Modification Patterns of DNA Methylation-Related lncRNAs Regulating Genomic Instability for Improving the Clinical Outcomes and Tumour Microenvironment Characterisation of Lower-Grade Gliomas
Source: Front Mol Biosci. 2022 Mar 10;9:844973. doi: 10.3389/fmolb.2022.844973 (PMC8960387; doi:10.3389/fmolb.2022.844973)
Supplement: Supplementary file 19 [file Table10.XLSX]

## Sheet: Sheet1
ID	TCGA-HT-7608-01A-11R-2090-07	TCGA-DU-7011-01A-11R-2027-07	TCGA-FG-5965-02A-11R-A29R-07	TCGA-HT-7680-01A-11R-2256-07	TCGA-QH-A6CZ-01A-11R-A32Q-07	TCGA-QH-A86X-01A-11R-A36H-07	TCGA-HT-8108-01A-11R-2404-07	TCGA-S9-A6WP-01A-12R-A34F-07	TCGA-P5-A72Z-01A-11R-A32Q-07	TCGA-FG-8188-01A-11R-2256-07	TCGA-DU-6396-01A-11R-1708-07	TCGA-HT-7473-01A-11R-2027-07	TCGA-FG-A70Y-01A-12R-A34R-07	TCGA-FG-A87Q-01A-11R-A36H-07	TCGA-HT-7483-01A-11R-2027-07	TCGA-DB-A64S-01A-11R-A29R-07	TCGA-P5-A5F4-01A-11R-A28M-07	TCGA-CS-5394-01A-01R-1470-07	TCGA-TM-A7C4-01A-11R-A32Q-07	TCGA-FG-8181-01A-11R-2256-07	TCGA-S9-A7IX-01A-12R-A34F-07	TCGA-DU-7009-01A-11R-2027-07	TCGA-HT-7479-01A-11R-2027-07	TCGA-DB-A75K-01A-11R-A32Q-07	TCGA-DH-A669-02A-11R-A31N-07	TCGA-DU-7007-01A-11R-2027-07	TCGA-FG-5963-01A-11R-1708-07	TCGA-HT-7609-01A-11R-2090-07	TCGA-S9-A7R1-01A-12R-A34R-07	TCGA-TQ-A7RM-01A-11R-A33Z-07	TCGA-FG-8187-01A-11R-2256-07	TCGA-DB-A64X-01A-11R-A29R-07	TCGA-VM-A8CF-01A-11R-A36H-07	TCGA-RY-A845-01A-11R-A36H-07	TCGA-P5-A5F0-01A-11R-A28M-07	TCGA-HT-8012-01A-11R-2403-07	TCGA-HW-A5KK-01A-11R-A27Q-07	TCGA-E1-5318-01A-01R-1470-07	TCGA-HT-7687-01A-11R-2256-07	TCGA-DH-A66F-01A-11R-A29R-07	TCGA-CS-4942-01A-01R-1470-07	TCGA-HT-7902-01A-12R-2403-07	TCGA-HT-7874-01A-11R-2403-07	TCGA-TM-A84T-01A-11R-A36H-07	TCGA-HW-7495-01A-11R-2027-07	TCGA-QH-A65S-01A-11R-A29R-07	TCGA-E1-A7YV-01A-11R-A34R-07	TCGA-DU-5854-01A-11R-1708-07	TCGA-HT-7877-01A-11R-2403-07
LINC02082	0.439409	0.131945	1.08468	0.087279	1.06337	1.46233	0.522647	1.05933	2.71222	0.518665	0.552126	0.103269	0.47713	0.516555	0.173373	0.845562	0.206196	1.60609	0.0764164	0.196292	0.649556	1.06637	0	1.19658	0.441327	0.478804	0.10293	0.433275	0.207277	1.66146	0.708472	0.296825	0.282876	0.12759	1.30451	1.20406	1.06495	1.05132	1.47302	1.9624	0.0653063	0.151788	0.234564	0.409015	0.0917263	0.342137	2.68843	0.581293	0.988325
LINC01224	0.0087875	0.062867	1.28576	0.409456	0.053603	0.176385	0.00470689	0.130339	0.432736	0.0190789	0.0129428	0.00805811	0.0343678	0.585513	0.645258	0.12019	0.0090023	0.783276	0.10939	0.0967551	0.354872	0.206601	0.00879309	0.00495209	0.113226	0.0015471	1.36727	0.00502671	0.0994077	0.0107136	0.0319892	0	0.0348578	0.0067609	0.0867787	0.0643758	0.201211	0.0306116	0.182843	0.00943772	0.0187261	0.188238	0.128426	0.0160734	0.108657	0.0913837	1.78178	0.495169	0.0822151
AL731569.1	0.545158	0.41615	0.430894	0.288832	1.28056	0.937086	0.727451	1.33659	0.998464	0.665059	0.741088	0.42005	0.949208	0.426496	0.674518	1.06615	0.835568	0.512059	0.818004	0.162445	0.336591	0.595712	0.375392	1.03794	0.935469	0.704965	0.494089	0.62419	0.882531	0.790618	0.832369	1.15582	1.39224	0.775492	0.844069	1.11733	0.532429	0.653061	0.789477	1.25013	0.393474	0.692203	0.377116	0.973381	0.597146	0.683125	0.708985	0.380842	0.663284
AC087741.2	3.18969	1.90938	2.06057	2.4571	2.67394	1.74703	2.35523	3.29862	1.50272	2.21216	1.48847	1.83466	3.35611	1.65086	3.5907	2.01594	3.29421	1.80168	1.83366	1.64432	2.11008	1.93517	2.09673	2.8498	2.4749	3.17056	2.03361	2.31121	2.76276	3.30116	2.15371	5.67854	12.4045	2.63598	2.14651	3.17918	2.01194	2.41663	1.98251	4.2195	1.50887	2.18214	1.5661	2.91514	1.60653	1.99837	3.97112	1.74588	2.08076
AC015468.3	0.158364	1.21038	0.0203734	0	1.02557	0.0875131	0.248149	0.19282	0	0	0	0	0	0.335145	0	0	3.02296	0	1.20454	2.69861	1.23846	1.03479	0.344056	0.190878	0	0	0.106215	0.0305605	0.129042	0	0.212415	0.663815	0.56245	0.362047	0.799698	0.4719	0.0784293	0	0.0723318	0	0	0.878417	3.03816	0	1.40678	0.239237	0.214337	0.096458	1.10853
AL158055.1	1.423	1.22419	0.690257	1.3485	1.19732	1.31248	1.58541	1.00365	2.1184	1.52354	0.86438	1.02795	0.944977	0.144937	1.31385	0.013863	0.943651	1.81151	0.687726	0.709312	0.695039	1.63228	1.02754	1.19416	0.772233	0.98917	0.616171	0.826555	0.980844	0.0102005	1.09438	0.480546	0.510197	1.02141	1.13215	1.36618	0.624385	2.69347	2.17386	1.3237	1.58784	0.486263	0.994623	1.02444	1.20332	0.596467	0.629445	0.1884	1.50798
AC092111.1	6.20778	3.29122	2.7114	3.1081	3.76441	7.59216	4.85944	4.96744	3.15814	3.80023	2.31427	3.97281	4.06262	3.16105	2.7752	3.31996	4.11425	5.43299	3.84071	2.48304	2.69012	3.59601	4.04646	4.75001	3.77841	8.48934	2.24028	3.19211	7.28337	3.20372	5.42147	3.4142	2.74087	8.35887	6.5071	6.88641	2.11801	3.37774	4.42367	6.74463	1.03017	4.19829	3.50236	3.22938	4.28712	6.51698	2.22445	2.25233	4.93192
AC022150.3	0.470738	0.0658455	0.475075	0.0645167	0.844171	0.340468	0.729381	0.389137	0.770298	0.830613	0.500498	0.281136	0.526562	0.0289152	1.23261	0.205504	0.563523	1.06425	0.349156	0.0207362	0.280977	0.725546	0.0844057	0.259941	0.14342	0.457139	0.355146	0.975678	0.560638	0.881615	0.315955	0.0105561	0	0.572258	0.340617	0.507399	0.0180435	1.04209	0.51874	0.282288	0.615124	0.482709	0.568647	0.705387	0.614538	0.26583	0.734527	0.119359	0.564389
AC018648.1	1.37118	2.88031	1.72592	0.404053	3.21	2.09305	2.26017	1.89515	1.69413	3.97396	0.411891	1.96278	3.91386	1.25745	3.29219	3.51064	2.51988	1.60668	2.19833	1.48935	1.49098	1.35639	1.66369	0.918874	1.69413	0.442528	0.933474	1.69866	1.57719	2.70542	1.78634	5.07281	2.35231	3.74662	2.13077	2.59988	0.927993	1.18431	1.54996	2.1643	2.42887	1.55502	1.43925	3.12635	1.47504	3.20757	1.80233	0.716478	1.70019
GFOD1-AS1	0.0900751	0.630875	0	0.305569	0.759193	0.332517	0.249611	0.320353	0.888132	0	0	0.11239	0.264957	0.0526241	0.325143	0.384375	0.551843	1.03348	0.553117	0.53587	0.461911	0.125619	0.430645	0.392205	0.250208	0.0248375	0	0.333781	0.390144	0.490813	0.0396436	0.0692516	0	0.175582	0.643235	0.205289	0.0341439	0.788277	0.758018	0.0755799	0.270579	0.109639	1.15267	0.130874	0.139937	0	0.0138902	0.290118	0.128059
AC011481.1	4.94556	5.91542	5.7985	4.42164	5.61797	5.40737	6.34106	6.54435	7.43994	6.70129	4.67081	5.28834	6.69083	6.83188	7.57356	6.91517	8.32174	5.2349	6.93041	6.80333	7.65499	5.18814	5.68624	6.71036	8.98151	6.03336	8.98151	6.98554	4.74498	8.7654	5.04962	7.98599	8.31347	7.13896	5.58358	4.83399	6.30807	6.05942	5.24679	5.06714	4.80354	6.6194	5.85345	7.77884	5.30897	7.69598	7.68739	6.16622	4.55259
AP001626.1	0.610744	0.917453	0.190731	0.345836	2.10429	1.42729	1.06843	0.856383	0.621163	1.41853	0.368015	0.275036	1.04753	0.362285	1.6301	0.916495	0.763811	2.12925	0.380703	0.0798249	1.01399	0.684608	0.54082	1.28243	1.24221	0.468707	0.0950199	0.431256	0.295378	0.583895	0.726942	1.39361	0.452571	2.59074	2.28314	0.418935	0.386911	1.02253	1.15101	0.90759	0.827364	0.467909	0.388342	0.929401	0.881615	1.1489	0.643461	0.268152	0.895593
AC116612.1	0.111999	0	0.00997489	0	0.157626	0.244206	0.506821	0.261334	0.833105	0.187236	0.756195	0.323756	0	0	0.17608	0	0	0.366489	0.106229	0	0	0.0127309	0.0894779	0.258489	0	0.327248	0.398082	0.231215	0.0178219	0.666274	0.242701	0	0	0.172075	0.552959	0.282393	0.0101063	0.0558399	0.258395	0	0.265065	0.202882	0.302383	0.356959	0.121587	0.101561	0.540544	0.0141984	0.336177
AC006064.1	0.242467	0.333991	0.484939	0.473996	0.205992	0.486212	0.428061	0.563077	0.921361	0.325817	0.724009	0.568895	0.692524	0.860512	0.43365	0.21642	0.51325	0.431611	0.205249	0.313615	0.444876	0.549718	0.251415	0.719314	0.0673244	1.82506	0.501148	0.293112	0.274406	0.484684	0.505426	0.327206	0.082017	0.301772	0.767867	0.446821	0.51067	0.0562023	0.126608	0.398692	0.327916	0.532349	0.432736	0.635128	0.171357	0.302097	0.461471	0.437514	0.232483
AC104785.1	0.41274	0.702353	0.736283	0.501528	1.04775	0.927884	1.42759	0.826986	0.605052	1.40064	0.760252	0.505719	1.55917	0.746972	0.73654	1.49493	1.02993	0.622182	0.490485	0.249441	0.393748	0.489545	0.739237	0.514754	1.16587	0.351717	0.475605	0.8213	1.3741	0.459532	0.588371	2.09174	1.60945	1.57602	0.566506	1.24939	0.810417	0.856779	0.516426	1.06843	0.626657	0.832686	0.12487	1.1474	0.685328	1.02097	1.37726	0.504869	0.841397
AC023762.1	0.846097	0.118515	0.00914346	0	0.848555	0.644802	0.208437	0.679579	0.24734	0.0369675	0.130861	0	0.085193	0	0.119537	0	0.355674	0.955327	0.494089	0.564287	0.148532	0.830198	0.0850155	0.446223	0.216801	0.353795	0.062545	0.0639778	0.200649	0.125989	0.0964391	0.0846429	0.259527	0.598986	0.776418	0.84336	0.00938645	0.613393	0.553389	0.916495	0.459177	0.163704	0.488995	0.279688	0.574989	0.358188	0	0	0.44164
AC073534.1	0.488185	0.434021	1.0324	0.191257	1.55681	0.963854	0.767508	0.557183	1.28426	0.421554	1.37726	0.540221	0.580903	0.72727	0.879156	0.424381	0.397279	0.948328	0.417713	0.28306	0.775318	0.851032	0.379929	0.638655	0.538751	0.715991	0.307427	0.746574	0.967518	0.72287	0.426197	0.768657	0.797427	0.822092	0.789691	0.586367	0.427552	1.24382	0.821408	1.0805	0.680588	1.15722	0.477991	0.722087	0.265914	0.640092	1.02424	0.742359	0.801524
AL121957.1	0.343357	0.208407	0.822246	0.492201	0.421302	0.555167	0.432215	0.626492	0.480387	0.370037	0.168924	0.0871359	0.0182796	0.325405	0.359242	0.631012	0.344508	0.702972	0.0961616	0.701201	0.142102	0.396164	0.182453	1.10463	2.35386	0.454852	0.265257	0.51168	1.27102	0.41329	0.471962	0.707245	0.327407	0.241055	0.218822	0.323454	0.0411864	0.201639	0.732855	0.713937	0.354383	0.186715	0.120005	0.53745	0.253275	0.648558	0.499229	0.279258	0.309914
AC002128.1	0.408969	0.224514	0.909687	0.398128	0.623629	0.678395	0.809378	0.620284	0.174298	0.578412	0.544416	0.832987	0.704073	1.13383	0.402517	1.60059	0.734239	0.187485	0.568767	0.181022	0.378136	0.305025	0.878218	0.72779	0.524965	0.930576	0.771103	0.229977	0.346758	0.716555	0.757393	0.950784	1.21011	0.796523	0.415663	0.509503	1.31144	0.0661657	0.633648	0.777086	0.264002	0.742847	0.33863	0.77385	0.432104	0.935102	0.348406	0.950008	0.28171
AL021395.1	0.462999	1.5194	0	0.0255699	1.77832	0.652696	0.745535	0.393241	0.00681421	0.293292	0.0031306	0.226612	0.498462	0.237766	0.908388	0.457576	2.39178	0.217787	2.5398	4.58166	0.26188	1.43809	0.448521	0.140648	0.0471889	0.0274291	0.17167	0.218926	1.19784	0.00372756	0.322431	0.956844	0.0166338	1.09181	2.42016	0.504637	0.347224	0.122789	0.587153	0.312114	1.01718	0.804436	2.85024	0.225977	1.60269	0.623381	0.1761	0.00871626	1.18201
AC093249.6	2.15169	0.986105	1.10282	1.38722	1.62055	2.13182	1.41005	2.10469	1.94001	2.13293	1.68469	1.29689	2.40995	2.07931	1.64143	1.32956	2.31543	1.04375	2.39844	1.17638	1.08977	1.47017	1.88514	1.98507	1.77786	2.20169	1.55441	1.18698	1.71384	3.78347	2.33595	3.6716	4.48789	2.08652	1.75747	2.19424	1.17583	1.76154	1.37954	2.55251	1.14237	1.99416	1.32116	2.04163	1.65845	3.77173	2.73958	1.7529	1.43894
AL031710.1	1.43239	0.569112	0.306606	0.976387	0.194258	0.548651	0.417537	0.821875	0	0.0581008	0.0675455	0.0164095	0.392533	0.225221	0.154883	0.0439518	0.993113	0.0374138	0.876728	2.64164	0.564479	0.688094	1.00969	0.163788	0	0.149923	0.353399	0.0227502	0.56245	0.125596	1.89991	0.0369222	2.24443	0.0625474	0.86086	0.219777	0.0662503	0	0.319775	1.09326	0.609799	0.434764	1.77848	0.0800753	0.877983	0.129742	0.424381	0.194495	1.74313
FOXD2-AS1	0.286604	0.513795	1.11969	0.147257	0.349643	0.463322	0.34112	0.474948	0.408257	0.385954	0.560993	0.0919332	0.53979	0.380115	0.369309	0.257052	0.238634	1.7987	0.112851	0.149661	0.511412	0.103577	0.320661	0.292025	1.32078	0.741292	2.85953	0.178856	0.268572	0.0526241	0.118952	1.92657	0.934744	0.21225	0.534827	0.0320838	0.723035	1.33121	0.0719553	0.471083	0.341867	0.0777551	0.077484	0.168419	0.12858	0.134243	2.31816	0.682201	0.10783
AC099792.1	1.50539	1.26236	3.12968	1.59357	2.13182	2.26327	2.28163	0.199047	2.34414	2.761	1.79184	2.68802	0.548987	1.67122	0.585972	2.23008	2.37754	1.45211	1.43267	0.804909	1.15871	1.41174	1.47418	1.50741	0.124267	1.84299	1.26236	2.24028	2.07826	2.36237	1.67279	1.55085	2.46488	0.437649	0.204903	1.48571	1.40231	0.453128	0.73654	2.24896	1.36028	2.01704	0.319948	2.50447	1.48546	1.43325	3.75889	1.13616	0.637376
TOLLIP-AS1	2.17238	1.4001	1.39079	2.55048	1.92341	2.80006	1.37395	3.12211	1.74619	1.45865	0.803291	1.82741	4.19454	2.76875	3.39749	1.73845	3.27352	1.88412	1.60237	1.44432	1.87706	1.95517	1.61373	1.79083	2.80179	1.49975	1.81323	1.6215	2.24181	1.8845	2.32694	3.47772	3.42816	2.36703	2.47169	2.95358	1.84598	1.98165	1.73366	1.74363	1.7529	1.7231	2.16648	1.63228	1.97814	1.84598	0.693716	1.36292	2.0163
AC009065.8	1.38469	0.631211	2.24783	0.601669	1.96835	1.96421	1.46634	1.53477	2.65763	1.43075	1.0757	0.852372	1.09414	1.51968	0.743662	1.82741	1.64872	1.63098	1.16506	0.912465	0.92456	1.02166	1.03017	2.84495	2.44676	1.34064	1.14088	1.15699	1.36052	2.30278	1.35558	2.24934	2.03218	1.5051	1.42035	1.61494	1.60485	1.19683	1.18431	1.94616	0.813678	1.40868	1.04385	1.63969	1.2374	1.25227	2.25158	1.12641	1.55377
AC108063.1	0.708613	0.250998	0.0206936	0.48001	0.430444	0.426496	0.306225	0.513529	0.441514	0.0709633	0.556661	0.271231	0.046174	0.111063	0.25558	0.303471	0.241354	0.494926	0.302896	0.233919	0	0.224756	0	0.306511	0.297526	0.402477	0.0110415	0.787002	0.715915	0.43285	0.214914	0.450201	0.245444	0.0754934	0.333184	0.785565	0.291501	0.935886	0.570386	0.80132	0.0507849	0.123211	0.254586	0.0959551	0.245761	0	0.383625	0.358328	0.190282
AL162724.2	1.1577	0.600866	1.23367	1.24246	0.23267	0.248216	0.820475	0.275492	0.471216	0.482484	0.524489	0.374318	0.293768	1.11638	1.24131	0.518005	0.961338	0.95359	0.137911	0.93262	0.498398	0.311387	0.277951	0.489964	0.998183	1.06637	0.358512	0.86358	0.307149	1.18819	1.37214	2.72922	2.26642	0.425286	0.463876	0.405816	0.776512	0.742424	0.349749	0.874513	0.564479	1.10202	0.351636	0.676386	0.418729	0.795453	1.20492	0.766337	0.446381
AC005165.1	0.288187	0.20282	0.0839237	1.2724	0.309745	0.0434819	0.409062	0.0931927	0.0090186	0.229231	0.0779204	0.803291	0.0701953	1.46808	0.0343879	0.113071	0.0550639	0.0119269	0.264766	0.53089	0.433116	0.0450246	0.278487	0.0501991	0.111323	0.0503777	0.276328	0.135229	0.0512909	0.00543258	0.218681	0.0582066	0.270856	0.168889	0.0751308	0.233314	0.482625	0.00900686	0.0273182	0.123025	0.30996	0.392433	0.169303	0.0139289	0.123475	0.196672	0.65998	0.129679	0.0586241
LINC01730	0	0.0711588	0.282288	0.241354	0.258751	0.273331	0	0.301961	0	0.398227	0.0171157	0.0818559	0.286137	0.10852	0.0347419	0	0.169273	0.27384	0.367063	0.0234224	0.339446	0.153448	0.197336	0.299619	0.422755	0.204026	0.230081	0.140838	0.42679	0.0750234	0.0557654	0.516696	0.790058	0.157897	0.0528198	0.270323	0.461632	0.436204	0.185313	0.2984	0.170626	0.405944	0	0.249611	0.170323	0.0117597	0.238995	0.286298	0.113477
AC087742.1	1.78859	0.910235	1.91009	1.14689	2.54967	1.78795	0.914037	1.72723	0.85607	1.10581	0.674834	1.15722	1.64084	1.03063	1.25924	1.62918	1.53687	1.18942	1.01907	0.614158	1.1474	0.920816	1.27465	2.02621	2.36904	1.0909	1.05109	1.03537	1.72466	0.902568	1.80233	2.16412	3.74939	1.63752	1.23305	2.43025	1.49621	0.384502	1.31781	3.24054	0.733566	1.5384	0.935581	0.891651	0.803678	2.80402	2.06919	0.465206	1.6187
AP002992.1	0.402627	0.118963	0.341026	0.128717	0.284773	0.37053	0.269294	0.493611	0.328823	0.329474	0.119549	0.258689	0.101872	0.160363	0.694358	0.613051	0.406312	0.525277	0.20834	0.140869	0.345015	0.400867	0.296504	0.619698	0.315357	0.0752356	0.142823	0.432515	0.141529	0.135531	0.298718	0.312719	0.700195	0.539079	0.459366	0.221037	0.114232	0.209958	0.331879	0.193077	0.143888	0.224596	0.0543246	0.532512	0.188643	0.552786	0.030777	0.0352715	0.552724
DLGAP1-AS4	0.176022	1.80725	0.0631067	0.0246111	2.71649	1.02627	1.06657	0.806937	0.0234048	0.080404	0	0.0277961	0.828178	0.759038	0.920947	0.0166043	3.9385	0	2.82193	7.81428	0.614728	2.01355	0.623125	0.370473	0.323624	0.00475435	0.205181	0.481577	0.969951	0.140308	1.4602	1.05132	0.204248	1.18153	1.90464	0.494537	0.175139	0	0.724589	0.108933	0.0588777	1.23132	4.89808	0.504092	2.77649	0.217066	0.444823	0.251355	3.27103
LINC01771	0.23994	0.173578	0.051099	0.29898	0.75568	0.424117	0.0431779	0.415663	0.188447	0	0.136579	0.0949867	0.146952	0.124363	0.123943	0	0.596334	0.536788	0.555668	1.63969	0.00766921	0.336278	0.304876	0.536158	0.148811	0	0.138294	0.0679065	0.0838548	0.241887	0.240557	0.201449	0.0801734	0.542168	1.15385	0.623499	0.00990359	0.43264	0.803678	0.214173	0.563077	0.0756876	1.06132	0.0101455	0.455838	0.0262238	0.262917	0.109204	0.454268
AC004233.3	1.8865	1.53719	2.06166	0.100355	3.08274	1.94484	1.91494	3.46744	2.46773	1.61833	0.908743	1.17933	1.9503	0.812498	1.97924	0.96067	2.60525	2.24783	2.192	1.40949	1.25262	1.40231	1.16724	1.11241	2.46934	2.73184	0.541222	1.72238	3.60024	2.78226	0.866657	2.63282	1.60699	2.59032	1.57752	3.61472	0.619698	1.71038	2.10973	1.59747	2.20768	0.865556	2.32231	0.717468	1.9135	1.32617	0.490116	1.04753	1.38554
LINC00621	0.29111	0.566105	0.327035	0.376225	0.60021	0.142519	0.605784	0.00360465	0.114787	0.828178	0.00290514	0.949431	0.140838	0.0131957	0.640827	0.0894779	0.721277	0.715698	1.16904	1.34284	0.0927543	0.577975	0.23994	0.0410565	0.104528	0.291255	0.0617458	0.37854	0.168778	0.00551831	0.161567	0.00763351	0	0.634743	0.443098	0.302351	0.0438073	0.243056	0.306043	0.0904889	0.83278	0.177283	0.961855	0.36555	0.503306	0.452159	0.351585	0	0.750524
AC098851.1	0.238697	0.276364	0.245251	0.562246	0.0122999	0.178826	0.749596	0.131513	0.909398	0.393176	0.677641	0.929998	0.14594	0.721429	0.0709633	0.335795	0.166176	0.0213552	0.30891	0.353885	0.94682	0.150936	0.631768	0.213746	0	0.519675	0.490563	0.34002	0.268802	0.345761	0.498334	0	0.71385	0.295211	0.411282	0.278457	1.59933	0.288158	0.164821	0.150942	0.147431	0.350979	0.0449589	0.463513	0.167776	0.296576	1.00378	0.850226	0.0898517
AP006621.3	4.67011	2.8158	2.6404	4.40844	2.98139	5.55351	3.78787	4.43685	2.1624	3.09591	2.70118	3.64171	4.78137	6.36358	3.51584	4.87684	3.88558	2.98189	3.25577	3.44238	3.75724	3.77062	3.53617	4.8251	6.33523	3.11884	3.6083	3.62871	3.22363	4.24773	5.25362	5.64089	4.94556	5.22386	5.49266	5.04395	3.71373	3.3091	3.7511	7.40456	3.53773	3.55193	3.71373	4.54218	3.95538	3.78124	5.02006	4.24836	4.76165
AL121601.1	1.85403	0.641524	0.598014	1.52415	1.39151	1.70681	1.59085	2.17792	1.834	0.765853	0.269958	0.747618	1.89551	1.78143	1.51263	1.1832	0.978501	0.610582	0.936935	0.888344	1.21309	1.16141	0.884132	1.27614	2.34217	0.827456	0.730328	1.13929	1.93102	2.13326	2.72842	1.70301	2.65967	1.69915	0.934331	1.66589	1.09158	0.796607	1.06887	2.03971	0.873707	0.757035	1.2465	0.63613	1.00959	2.72673	1.66681	0.906945	1.51263
AC087481.3	2.32116	1.28999	2.84232	1.76169	2.76232	3.76727	2.90569	3.25972	3.80871	2.14982	3.20564	2.42499	2.46893	2.71355	2.02934	2.7417	2.50447	2.67269	2.53453	2.52838	2.21547	2.25684	2.28657	3.85945	1.30189	1.95205	3.0331	2.23541	2.38743	3.14907	2.69988	2.3577	2.05603	2.15134	3.20955	1.87638	4.08734	2.37451	2.46287	3.05659	1.7685	4.47492	2.44117	3.52317	2.99281	2.10391	3.23564	3.42199	3.22262
AC006042.1	0.82538	1.24676	1.6806	0.126995	1.53568	1.58814	0.901591	1.20185	0.484487	1.12873	2.25414	0.828822	1.36949	1.05653	0.770212	1.71038	1.39361	1.17969	1.8996	1.05295	0.882189	0.365752	0.770212	1.48082	0.384442	1.51995	2.16394	0.777086	0.635351	1.81654	0.857352	1.24358	0.692803	1.60032	2.06703	2.96668	1.14033	0.730419	0.950156	0.955793	0.506715	1.93517	0.902669	1.42478	0.543354	1.44891	3.93301	0.728296	1.37668
AC104417.2	0.206527	0.22612	0.53836	0	0.00302615	0.00442427	0.0135565	0.406066	0.0362153	0.495288	0.0408621	0.128291	0.546953	1.71221	0.00394485	0.392119	0.313518	0	0.00237265	0.0355111	0.181882	0.506909	0.918459	1.05554	0	0.0116762	1.38554	0.0961163	0.00361645	0	1.70081	0	0.70605	0.0667575	0.104549	0.0390921	1.92136	0	0.0504901	0.390235	0.139994	2.30583	0.681176	0.0854137	1.36052	0.480387	0.00322651	1.04547	0.384673
LINC02012	0.108286	0.289522	0.206379	0.255657	0.6172	0.248118	0.198248	0.50549	0.0184218	0.251275	0.440189	0.0650583	0.584801	0.407882	0.684895	0.113812	1.31727	0.399012	0.995445	1.41569	1.03479	0.331648	0.105209	0.578257	0.825851	0.00711411	0.124978	0.118628	1.4341	0.0500845	0.202527	0.658995	0.315955	0.139579	0.333184	0.351301	0.229977	0.0533149	0.265973	0.0716703	0.383625	0.630319	1.48259	0.181473	0.651284	0.452796	0.179675	0.279496	0.674834
LINC02440	1.16724	1.44859	0.279037	0.197725	3.50262	2.77784	1.80266	4.13555	4.79386	0.736831	2.42058	1.03005	1.19056	0.458147	2.2931	1.55885	2.07785	2.18703	2.17129	2.36281	1.11447	4.13918	2.0103	3.19737	5.20726	0.195966	1.8403	1.55946	2.4838	0.04585	2.57011	1.04529	0.890632	2.29047	3.59972	5.67364	0.73442	3.29721	4.73352	3.00824	2.55869	1.1252	2.23683	2.17164	2.28966	3.10622	0.13757	0.540166	2.98049
AL023803.1	0.546324	0.80434	0.530742	0.178754	0.912834	1.08095	0.342781	1.46725	0.391056	0.1876	0.495699	0.720249	1.10853	1.63858	0.432906	0	1.13484	1.06202	1.06413	0	0.984037	0.620429	0.143398	0.580704	2.89055	0.204586	0.594655	0.123396	1.00905	1.69959	1.04154	1.68217	3.70345	0.970389	0.239856	0.9776	0.439488	0.63114	0.574491	0.66527	0.846851	0.0452628	0.220773	0.294631	0.121878	1.33121	1.6437	0.757393	0.798492
AC087276.1	1.29321	0.705702	1.08189	0.183281	0.690872	1.60485	1.79283	0.574989	1.25668	0.598088	0.237855	1.34433	1.32432	0.750015	0.919595	1.30323	0.829185	0.839762	0.969385	0.802692	1.00451	1.32578	0.86358	0.990732	0.22958	0.692276	0.50972	1.54376	0.72033	1.5995	0.859071	1.61772	0.274681	1.22674	1.976	1.34172	1.03547	0.808569	1.14111	0.158314	0.334284	0.912934	0.804828	2.05169	0.688967	1.08772	1.21513	0.879633	1.22288
MYLK-AS1	2.02621	1.57003	2.18103	2.30429	1.58296	2.16981	1.76037	1.70681	1.33067	2.33672	1.56216	1.55624	1.9827	1.95101	2.30466	1.89586	1.99625	2.19277	2.02478	1.81948	1.67494	1.6468	2.47452	1.63276	1.75747	1.41514	1.02557	1.7529	1.84377	2.58539	2.47329	2.5183	6.44875	2.21811	1.39279	1.80233	1.66334	1.73398	1.58422	2.66747	1.35074	1.97077	1.25691	1.91527	1.62364	2.10848	1.61238	1.4437	1.71447
AC068643.1	3.19061	2.35269	0.756031	5.0736	1.1531	0.613114	2.48261	0.0520068	2.90485	2.61238	3.49918	3.53199	1.05675	0.577541	1.97563	1.6332	1.66904	0.00982555	1.81558	0.270507	0.858577	2.3252	2.80006	0.607621	0.687399	1.05599	0.584308	3.00685	3.2954	1.98339	2.0043	1.35058	0.66138	1.48713	0.461243	1.88977	1.5587	0.0916588	1.98716	0.67704	2.35108	0.968612	0.225368	1.54257	1.25533	2.30583	0.56245	1.05554	0.674834
AC139768.1	7.18266	5.24766	4.41899	4.04886	6.87683	6.93041	5.89773	6.18545	8.53536	5.74627	5.06156	5.53599	5.08731	4.9588	6.68569	5.36045	6.25935	7.67698	6.16843	7.92442	5.64576	6.69215	5.06395	7.72733	5.24075	2.49315	2.97956	6.13496	6.56973	4.62779	6.562	6.73141	5.78568	5.82082	7.20225	6.57869	4.68649	7.10447	7.0531	6.30579	5.69706	4.54776	6.63746	5.77077	6.61814	5.04477	3.89674	4.09896	6.62833
AC091946.2	0	0.1686	0.668695	0	0.60756	0.0200137	1.0805	0.0462327	0	0.384088	0.553873	0.393287	0.790058	0.904956	0.549672	1.14172	0.538429	0	0.722952	0.0555392	0.524411	0	0.296504	0	0.523747	0.508431	0.635473	0.582897	1.23237	1.81373	0.706316	2.27097	1.22547	1.44747	0.312643	0.306254	0.756864	0.137811	0.290598	0.327407	0.409819	0.372523	0	1.92482	0.163048	2.06041	0.869251	0.149634	0.221968
AL121906.2	0.718203	0.483974	0.368507	0.331149	0.664485	0.349854	0.38682	0.354766	0.404478	0.511412	0.0640464	0.100971	0.421199	0.348259	1.42329	0.209203	1.035	0.557183	0.727079	1.20886	0.877983	0.465623	0.357489	0.225709	1.69671	0.083876	0.463076	0.212444	0.644733	0.936511	0.0722876	0.680272	0.581671	0.665979	0.590342	0.395075	0.307591	0.33814	0.75386	0.306137	0.626825	0.562306	0.787207	0.486816	0.845657	0.0156387	0.911472	0.541628	0.497973
AC104964.2	0.206527	0.385179	0.120955	0	0.246482	1.1892	0.154018	0.0629623	0.711112	0.380557	0.611066	0.275294	0.43655	0.0214673	0.0235561	0.040131	0	1.45834	0.0726296	0.188667	0.0524042	0.439488	0.352435	0.57654	0	0.477561	0.00789118	0.777292	0.467856	1.50154	0.528002	0.508152	0.488003	1.25066	0.168924	1.246	0.15152	0.166811	0.150662	0.0401572	0.241546	0.451312	0.0119527	0.480063	0.0227885	0.0382254	2.04924	0.0200621	0.954169
AL513477.2	0.905401	0.865154	0.721917	0.847865	1.31936	1.03063	1.18201	0.593795	0.319544	0.755596	0.445654	1.10202	1.54582	0.447055	0.640956	1.95066	2.7653	0.692203	1.9813	3.05239	2.1624	0.906159	0.909195	0.841295	1.12102	1.1897	0.650132	1.42219	1.05017	1.61373	1.26518	1.95306	4.0808	1.88849	1.67558	0.650355	1.37698	0.141153	0.771497	1.24408	0.720777	1.09326	1.11664	0.991695	0.590505	1.87402	0.742847	0.600423	0.787908
MYCNOS	0.164933	0.658577	0.728653	0.502617	0.712788	0.656523	0.727079	0.88379	1.63687	0.578412	0.125002	0.744173	0.393809	0.204081	0.57344	0.814891	1.19683	0.774809	0.463437	0.366643	0.421498	0.774207	0.450435	1.14622	1.50183	0.197408	0.306511	0.453599	1.53983	1.0041	0.650425	0.870439	0.86747	0.864277	0.834891	0.826387	0.362868	0.898896	1.09133	0.790419	0.650425	0.273331	0.396668	0.817124	0.707965	0.675646	0.3123	0.279738	0.619698
BX649632.1	0.559094	0.206527	0.236282	0.821875	0.247366	0.491965	0.557332	0.869474	0.373478	0.298267	0.167284	0.751443	0.725123	0.520961	1.41569	0.459177	0.613696	0.311084	0.426539	0.132456	0.272581	0.393176	0.469357	0.834294	0.819778	0.648043	0.359193	0.460513	0.744707	0.577541	0.745535	1.41713	1.6076	0.709312	0.329597	1.00325	0.289474	0.417017	0.552849	0.964897	0.428355	0.347603	0.260277	0.543836	0.230338	0.969385	0.386431	0.325354	0.214337
AL136531.1	1.11302	0.744476	1.13132	0.957648	1.60609	1.10653	1.47735	1.51708	0.886698	1.32793	0.481782	0.780074	1.28627	0.74249	1.23846	1.43381	1.01752	1.10786	0.948418	0.98324	0.748026	1.26988	1.02795	1.20552	1.10043	1.46537	1.45211	0.927235	0.690795	1.46523	1.11128	1.29189	2.45225	1.21491	1.52721	1.74922	1.31313	1.10192	0.783276	1.86816	0.907486	1.34447	0.863832	1.51221	1.27945	1.35503	1.50154	0.939596	0.969738
AC087286.2	0.882189	0.188578	0.159026	0.654672	0.129818	0.309745	0.685838	0.108664	0.160567	0.395342	0.838425	0.617448	0.0700042	0.0105423	0.527528	0.230735	0.397279	0.94151	0.210666	0.57547	0.127741	0.983754	0.629772	0.0718238	0	0.481782	0.270228	0.423899	0.498398	0.171966	0.315955	0.0696837	0.0655728	0.322411	0.237526	0.206662	0.0346054	0.791668	0.527092	0.178498	0.406983	0.0114624	0.952767	0.132017	0.821521	0.140124	0.582897	0.129539	0.642879
AC010536.3	0.993255	0.974721	0.555167	0.684165	0.52714	1.12737	0.982237	1.54103	1.63626	1.42926	1.11351	0.78433	1.08334	0.368197	0.595348	1.29553	1.11118	1.83466	0.910813	0.279688	0.432585	1.07364	0.759193	2.06559	2.38227	1.02795	1.17053	1.18698	1.1474	1.0805	0.568185	1.77976	2.4443	0.946469	1.07201	1.11831	0.499958	1.4549	1.18897	1.37057	0.286137	1.08284	0.647055	1.40813	0.48536	1.62337	1.00188	0.549214	1.12189
AC026780.2	1.24555	0.478698	0.00667567	1.49243	1.3247	0.898462	0.650882	0.257977	0.0862105	0.599433	0.0249557	0.345463	0.418991	0	0.0908551	0.350112	0.314933	0.636512	0.463076	0.152262	0.112512	0.931642	0.865671	0.155692	0.0484676	0.211232	0.0700444	0.49941	0.584675	0.705702	0.98917	0.382798	0.0580392	0.787564	0.383087	0.390426	0.0931828	0.732855	0.322168	0.562186	0.557405	0.453128	0.510481	0.253487	0.691586	0.173838	0.285047	0.00895844	0.690573
AC084018.2	0.51313	0.157756	1.02535	0.0319892	0.698366	1.42478	0.715839	0.811488	1.27588	0.428233	1.1474	0.159794	0.510405	0.767867	0.464168	0.676907	0.249533	0.45156	0.493349	0.0440106	0.205782	0.312908	0.17907	1.02488	0.0742745	0.285454	0.360277	0.633815	0.568992	1.06775	0.579075	0.34002	0.15693	0.45176	0.727361	0.840347	0.384375	0.343267	0.893519	0.558015	0.189664	0.464609	0.221536	0.831818	0.445319	0.213001	1.49065	0.588485	0.542987
AC103563.2	0.102539	0.358095	0.832025	0.283817	0.0541891	0.107199	0.0371853	0.664044	0	0.436257	0	0.167573	1.09391	1.08494	0.065354	0.894033	0.251602	0	0.00914015	0.0528291	0.0336516	0.141748	0.729973	0.241031	0	0	1.33491	0	0.0148614	0.00537006	1.21781	0	0.170889	0.119319	0.173431	0.0955098	1.41202	0	0	0.426583	0.0224737	2.18156	0.362285	0.207449	1.05469	0.349156	0.056512	1.40733	0.703115
AC211433.2	0.528468	0.193109	0.30933	0	0.322633	0.23607	0.210329	0.212052	0.183379	0.38492	0.22268	0.354872	0.396021	0.360907	0.35037	0.328919	0.114717	0.158184	0.172587	0.178098	0.131136	0.241867	0.371985	0.331149	0.576813	0.256595	0.0629595	0.0365416	0	0.68849	0.164186	0.911835	0.802598	0.723214	0.229846	0.27224	0.201811	0.0986744	0.270932	0.147324	0.316122	0.13543	0.0860187	0.533724	0.188998	0.360942	0.235739	0.174284	0.103539
STXBP5-AS1	1.97181	0.547796	0.183451	1.07592	1.16669	0.462528	0.390529	0.366298	0.839972	0.334862	0.190246	0.333991	0.318812	0.854374	0.525817	0.350442	0.585372	0.40078	0.58245	2.01952	0.263922	0.856779	0.390321	0.349854	0.204303	0.0683313	0.148663	0.264529	0.508773	0.128321	0.815644	0.214676	0.237749	0.650601	0.97296	0.786255	0.278487	0.641304	0.662098	0.544751	0.385567	0.564389	1.66872	0.205842	1.17539	0.193588	0.290965	0.261796	0.997157
AC107294.2	2.09192	2.06938	1.72434	1.7059	2.7246	2.56677	1.90534	1.8463	2.74732	2.48224	2.33325	2.37137	2.03754	1.79936	2.94672	2.3577	1.66604	3.33753	2.44636	0.646164	1.27842	2.94947	2.02407	1.59386	1.9868	2.72922	1.78889	2.35269	2.04924	1.8036	2.36628	2.51379	3.29767	2.72592	2.13703	2.5183	2.10647	2.95174	2.23307	2.23307	3.19549	1.9914	1.29451	2.45848	2.07319	2.50973	1.10043	2.20575	2.11331
PINK1-AS	0.948509	1.36847	1.4655	1.28792	0.705214	0.849826	1.17156	0.456394	0.993454	1.45926	1.62117	1.27327	1.28999	0.839568	1.70743	1.27945	0.930576	1.04595	0.888995	0.839039	0.842982	0.832592	1.47793	0.742847	0.584801	2.21103	1.4483	1.89991	0.792583	1.42839	0.676638	1.23285	0.949208	1.15079	0.512345	0.894124	0.850138	0.941278	0.682031	0.595614	1.07472	1.09622	0.848651	1.35396	0.798409	1.5345	1.4832	1.31173	0.55995
AC138904.1	0.202753	0.0983545	0.92612	0.231726	0.242222	0.233089	0.400471	0.763426	0.279123	0.0883476	0.027073	0.0427458	0.182814	0.0471991	0.43472	0.286604	0.252737	0.906725	0.315423	0.0962703	0.174323	0.710916	0.275881	0.623917	2.00573	0.21842	0.312719	0.0833169	0.0559315	0.481035	0.287964	0.274113	0.245626	0.30797	0.603025	0.738295	0.196134	0.566393	0.588485	0.526678	0.308964	0.18734	0.319431	0.358237	0.280568	0.226185	0.400088	0.160528	0.260736
AC018541.1	0.478471	0.371851	0.0492208	0.173612	0.486161	0.251517	0.473454	0.087842	0.152767	0.771497	0.00297178	0.0268466	0.0534848	0	0.35331	0.0619787	0.212597	0.555167	0.476952	0.029605	0.0771473	0.571419	0.0864627	0	0.064422	0	0.0462033	0.14536	0.203222	0	0.278001	0.0546123	0	0.41615	0.53979	0.435364	0	0.212415	0.251138	0.210255	0.811288	0.166811	0.438709	0.216339	0.213001	0.0971217	0.00962046	0	0.461755
AC008608.2	1.22474	0.685328	1.61373	1.73553	0.980212	1.76616	1.26308	2.47452	1.85332	1.56553	1.4317	1.28819	2.17053	1.87402	1.6033	1.50452	2.96395	1.13311	0.974721	0.771302	1.29553	0.883405	1.50008	2.09121	3.90985	1.70652	1.29451	1.04442	1.72513	1.34934	1.73938	3.11503	5.60445	1.92119	1.44061	2.08873	0.718342	1.54391	1.78795	1.74232	1.21969	1.03941	1.03899	1.88173	0.871576	1.89114	1.41744	0.742359	1.05258
AL603910.1	1.70492	0.698285	0.398	0.90168	1.1337	2.33792	0.471962	1.13023	3.00278	0.770022	0.234775	0.726623	0.501482	0.603991	0.507779	1.07096	0.350787	1.38722	0.0312936	0.34079	0.30956	1.6554	1.05221	1.06549	0.516306	0.569112	0.29111	1.03537	3.53876	0.0644352	0.901879	0.665059	1.09907	0.802958	1.05178	2.1206	0.272931	1.34766	3.21679	1.67401	0.480466	0.191273	0.585697	0.476219	0.854962	0.582228	0.188667	0.465206	1.39923
AC026367.1	0.777292	0.302383	0.746405	0.801225	0.850313	0.497795	0.501435	0.349065	0.0348456	0.486002	0.166481	0.336984	0.644572	1.94203	0.675321	0.365122	0.289886	0.0870658	0.602766	0.14391	0.805868	0.508978	0.230139	0.35149	1.16771	0.844069	0.327873	0.410926	0.944382	0.351798	0.603274	0.555931	0.798318	0.389926	0.468209	0.809574	0.151645	0.400088	0.462724	0.470631	0.394239	0.18349	0.537883	0.322683	0.381044	1.54582	0.888995	0.319219	0.58735
DOCK9-DT	0.65538	0.675845	0.422831	1.29504	0.56582	0.312335	0.564578	0.500324	0	0.31678	0.598157	0.589312	0.605702	0.346812	1.02007	0.266795	1.24302	0.288056	1.05178	1.90096	0.428294	0.385954	0.682783	0.166908	0.209281	0.473821	1.36541	0.343312	0.804909	0.0312952	0.681332	1.14099	0.865057	0.260368	1.2409	0.464503	0.647826	0.402437	0.610582	0.26898	1.22501	1.02052	1.92796	0.265351	0.772526	1.37424	0.745667	0.858026	0.708472
AC027130.1	2.55949	1.71221	1.86998	0.740376	3.76553	2.71222	1.16212	3.27645	0.783777	1.55885	0.265444	0.849981	2.75246	1.36847	5.21307	1.40594	1.18718	3.67753	0.582677	2.04145	0.346395	2.43083	2.67691	0.835922	0.328559	0.116821	1.43692	0.923611	2.47657	0.0568381	3.6504	5.34016	1.7678	1.14355	1.54697	2.16796	0.983844	1.35227	2.48545	4.2282	1.26359	3.0734	1.19226	2.01389	2.21364	2.72922	0.634282	1.00102	3.13108
AC027575.2	2.26217	1.75976	2.68713	1.6502	1.26359	1.90738	1.41146	1.54288	1.12748	1.66528	1.29398	2.04786	2.94947	2.39651	1.39361	2.25342	2.43562	1.60485	1.69866	2.1439	2.19122	1.15745	1.52022	1.30878	1.47735	1.55808	2.3799	1.71251	2.80006	1.56425	1.51822	3.04466	3.5731	2.39997	1.45439	2.11077	1.39238	1.24728	0.655087	2.02261	2.13259	1.81259	1.385	1.74071	1.37395	2.3062	1.28103	1.22977	1.00102
NDST1-AS1	0.375832	0.511035	0.936511	0.955547	0.41329	1.06375	0.350332	0.728461	0.492895	0.083876	0.165797	0.162549	1.28004	0.0437058	0.206495	0.159092	0.428294	0.550212	0.267278	0.681506	0.311084	0.390742	0.0611011	1.07249	1.05998	0.397043	0.0145078	1.0422	0.955793	0.287263	1.05576	0.331879	1.43087	0.475474	0.520792	0.533803	0.274545	0.641432	0.471962	0.674518	0	0.379418	0.290931	0.114341	0.420517	0.0667447	0	1.01828	0.326032
AC090948.2	0.241141	0.332073	0.432688	0.92418	0.759901	0.334619	0.540864	0.559281	0.388408	1.03005	0.644988	1.53185	0.147602	0.070897	0.475298	0.509082	0.16834	0.591828	0.312988	0.933889	0.374759	0.822517	0.638518	0.0453757	0.591506	0.842293	0.889757	0.968924	0.147514	0.886441	0.285548	0.146851	0.347557	0.299471	0.551241	0.444128	0.361482	0.569479	0.57127	0.274406	0.873284	0.661537	0.613051	0.41329	0.634608	0.30074	0.746036	0.434149	0.197054
AC024267.3	0.241887	0.0711588	0.193868	0.301013	0.109963	0.307544	0.218092	0.455798	0.920044	0.258309	0.534147	0.78306	0.32588	0.452917	0.125168	0.0959405	0	0.366489	0.154354	0.159649	0.540221	0.297443	0.0255214	0.217294	0.150345	0.489109	0.748786	0.396272	0.273106	0.315511	0.193142	0.0236172	0.349283	0.342508	0.283171	0.379884	0.248118	0.143183	0.0849354	0.215897	0.0257786	0.555624	0.046476	0.166693	0.0710922	0	0.540544	0.566325	0.23106
AL031670.1	0.687931	1.10976	1.10841	0.610124	1.56216	1.8824	1.46121	0.997433	1.69209	1.40092	1.49975	1.37505	0.740951	0.779895	1.16977	1.9303	1.02031	1.34035	0.881007	0.805689	0.486722	0.973492	0.696776	1.21063	0.467141	1.15464	1.21513	1.36509	1.37755	1.44891	1.35583	0.92024	0.230534	1.32631	1.73041	1.25899	1.14291	1.43012	1.30165	1.1944	0.486447	1.04664	0.893419	1.75325	1.07179	1.04495	2.38463	1.08749	1.31186
SMAD9-IT1	0.538787	0.580704	0.54011	0.755513	1.37627	1.43098	0.722087	0.736283	1.25432	1.16161	0.792583	1.70933	0.299869	0.504505	1.07228	0.444496	0.302763	1.42783	0.86544	0.693628	0.301893	0.994169	0.396957	0.893835	0	1.07073	0.16342	0.562918	1.00335	0.738665	0.958307	0.166346	0	0.653359	0.614599	1.47884	0.858577	1.33928	1.24482	1.07545	1.58178	0.765098	0.520792	0.960572	0.946929	0.498924	1.5487	0.341363	1.1971
AC122129.1	2.11043	0.935102	0.800252	0.719958	2.39613	3.10482	2.04145	1.87775	2.83478	1.88713	1.76235	2.42536	1.02645	1.75004	1.49568	1.56246	1.76458	2.1539	1.44061	0.818235	0.947841	1.74751	1.12873	2.39691	0.231244	1.54161	1.7378	1.64336	1.46378	2.68247	2.30201	0.935286	0.376137	1.82965	3.7455	2.94903	2.34414	1.24482	1.85083	2.20535	0.785385	3.18149	1.62241	2.25762	2.54515	0.920044	1.89186	2.75928	2.68416
AC099568.1	0	0.139269	0.279801	0.264246	0	0.134889	0.288525	0.149923	0	0.508978	0.405768	0.263852	0.229453	0.203651	0.140164	1.09953	0.245118	0	0.068162	0.238786	0.337042	0.121649	0.221497	0.101872	0.320614	0.092544	0.322141	0.0806918	0.0989624	0.0741527	0.318755	0.364917	0.469616	0.0534351	0.312948	0.0792239	0.979727	0.0660659	0.0975796	0.0368144	0.232355	0.331371	0.0559315	0.127056	0	0.562246	0.389926	0	0.00624773
AC124312.2	4.35299	5.40109	1.31129	4.00094	7.708	5.14859	5.31765	3.19737	4.61318	3.78682	5.05842	4.33707	2.13182	1.33291	5.03276	1.86104	3.08506	6.07905	9.20993	10.5044	3.23034	7.19753	3.9437	2.47941	0.671514	3.51243	1.47707	5.23987	6.60279	2.99869	3.71644	1.06317	0.117518	4.35041	7.39971	6.16509	1.88948	6.62199	9.06298	2.88743	5.10164	3.93329	12.6694	4.36524	6.56463	2.7374	2.58662	3.73509	6.21009
LINC01918	0.992029	1.14712	0.561666	0.200214	1.93552	1.94169	2.03396	2.75968	3.19306	0.981483	0.852479	0.340617	1.33928	0.503306	1.28525	0.995221	1.8865	1.97323	1.52593	0.20834	0.221699	1.95484	0.578741	2.7696	2.79305	0.764957	1.25639	0.732364	2.16722	1.3956	0.957464	1.6493	0.0941354	1.21137	1.73973	2.04392	0.67704	2.8568	2.01316	1.94861	1.05933	0.601538	0.830335	0.999713	1.07497	1.02233	2.68802	0.340649	1.19587
AC245140.2	0.895356	0.444614	0.777701	0.56194	0.626964	0.713588	0.550085	0.723035	1.70968	0.637123	0.604603	0.2518	0.39492	0.590601	0.446943	0.798011	0.616034	0.648558	0.472014	0.624022	0.529582	0.62211	0.670348	0.958558	0.834891	0.641615	0.754629	0.784134	0.50893	1.29945	0.61633	0.448078	0.468061	0.611201	0.600423	0.905555	0.525404	0.790155	0.748438	0.905555	0.627852	1.28972	0.562775	0.900548	0.504092	0.4403	0.596988	0.454303	0.638655
AC124016.1	0.655855	0.50549	1.16212	0.620284	0.697855	1.02097	1.11745	0.905042	0.480387	1.20592	0.721429	0.816805	1.45926	0.90199	0.995538	0.936286	1.2769	0.524411	1.02488	0.613114	0.980844	0.847679	1.12153	0.86457	0.758093	0.881207	0.890304	1.08749	1.27102	1.04107	1.19295	2.15203	3.0243	1.20406	0.717294	1.33709	0.901486	0.93336	0.94627	1.2738	0.304476	0.952128	0.753122	1.20394	0.948509	1.21438	1.72373	0.567115	0.567034
AP000766.1	1.38691	1.40361	1.05913	1.23104	1.74296	1.27768	1.30026	1.3499	1.47387	1.56216	1.51677	1.24193	1.06505	1.13953	1.37558	1.03154	1.0148	1.68587	1.67432	1.38085	0.935102	1.33277	1.28499	0.927235	1.03941	1.09368	0.467909	1.80529	2.36864	1.2022	1.55239	1.16599	1.06909	1.58784	1.16385	1.58992	1.16458	1.8345	1.90096	1.44636	1.1036	0.881207	1.39726	1.32236	1.49422	1.61435	1.35201	0.721429	1.33121
AC138956.1	0.342815	0.315099	0.580958	0.132032	0.552849	0.854745	0.964897	0.703412	0.90199	0.775682	0.409715	0.818655	0.547514	0.504505	0.021774	0.686749	0.568895	0.337717	0.357254	0.453792	0.418238	0.330519	0.341657	0.715698	0.324155	0.278514	0.247179	0.018128	0.71961	0.503012	0.322431	0.229526	0	0.834071	0.804074	0.870099	0.71189	0.402777	0.47481	0.887348	0.033044	0.467549	0.105311	0.703999	0.656739	0.0356092	0.684761	0.126492	0.377246
AC012306.2	2.35656	1.75134	2.30447	3.30509	2.8184	3.36694	2.88275	3.87321	4.10205	2.73059	2.68925	2.89408	3.65851	3.62656	3.12025	2.15313	2.78092	2.18976	2.70966	1.78667	2.74561	2.5978	2.8498	2.89101	3.70615	4.09405	2.55782	2.06813	2.58209	3.92933	3.68968	3.38373	4.23191	3.94193	3.41576	4.40049	1.96438	2.92236	2.58662	3.37267	3.31406	2.79441	2.03754	3.37725	2.64411	3.30359	2.51459	2.07675	2.4226
AC012146.3	0.131864	0.4403	0.505363	0.584308	0.183981	0.392377	0.661835	0.826986	0.709862	0.525146	0.855878	0.162786	0.310069	0.0213305	0.892621	0.39139	0.479481	1.16238	0.424334	0.465817	0.22958	1.04686	0.407357	0.484293	1.00266	1.06485	0.253566	0.398082	0.175967	0.47981	0.280932	0.689108	0.210614	0.351798	0.117018	0.363805	0.243672	0.707663	0.69194	0.912465	0.241007	0.512838	0.536842	0.134057	0.473673	0.0380004	0.444496	0.351457	0.778574
FAM181A-AS1	0.77514	0.178197	0.557621	3.704	0.00857389	0.374501	0.295501	0.25558	0.0162821	1.4518	0.00896352	2.77499	0.304588	1.97989	1.83201	0.241546	0.171637	0.00830684	1.10063	0.829287	0.915237	0.253641	1.55792	0.0987872	0.0681296	0.737193	0.650285	0.411282	0.276633	0.000443022	1.59933	0.411532	2.14944	0.356615	0.153592	0.201846	1.88618	0	0.236673	0.660851	0.544606	0.785014	0.651464	0.406146	0.943651	1.45323	0.236619	1.09907	0.270754
AL139123.1	0.237254	0.237766	0.27489	0	0.647826	0.589517	0.401604	1.11139	0.581386	0.252068	0.194406	0.0794705	0.276364	0.764957	0.379973	0.519427	0.427676	0.140435	0.150708	0.155387	0.165151	0.276604	0.701652	0.402627	0.726623	0.226579	0.519304	0.172358	0.614393	0.663877	0.545339	1.05664	2.18121	0.560858	0.263419	1.06462	0.744173	0.18986	0.238634	1.0626	0.128599	0.437181	0.0164701	0.547447	0.360012	1.07937	0.315511	0.402437	0.52035
AC019080.5	2.26099	1.57419	1.33436	1.08238	1.92069	1.91558	1.54697	1.80691	2.31697	1.69378	1.28604	1.97742	1.58722	1.08539	1.34091	2.58083	1.77369	2.09416	0.795722	0.808182	0.937916	2.18828	1.52767	1.11351	2.32349	2.06456	0.811059	1.77881	1.62489	1.6012	1.4602	2.51417	2.09342	1.70065	1.25745	1.79083	1.6036	1.64177	1.51151	2.2993	1.7772	1.1695	1.228	1.94412	1.07001	2.14105	1.95306	0.778015	1.14378
DGUOK-AS1	0.193258	0.715043	1.74588	0.672353	1.36077	1.24193	0.961222	1.31569	1.0158	0.670213	0.425161	1.00679	0.879156	0.890632	0.583158	1.2924	0.513529	0.579775	0.699	0.529056	1.46523	0.388667	0.519427	1.1307	0.863488	1.00254	1.27214	0.81088	1.18357	1.20454	1.13093	1.23005	1.00842	0.787745	1.19637	1.10486	1.36028	0.424117	1.16771	1.13405	0.239268	1.02097	0.458088	1.0056	0.824953	1.56065	1.68557	0.591731	0.732153
AC015712.7	0.15571	0.150967	0	0.0333033	1.18942	0.32326	0.298517	0.0380609	0	0.351879	0.319837	0	0	0.0115599	0.0589046	0	1.25312	0	0.65973	2.64833	0.691312	0.688252	0.221914	0.224544	0	0	0.0538545	0.0101924	0.40937	0	0.0869641	0.227414	0.0685668	0.148244	0.752968	0.337574	0.0373955	0.257029	1.15582	0.0224877	0	0.0346912	1.54462	0.0449025	0.907791	0	0.015845	0.0110363	0.81088
AP005205.2	0	0.326032	0.120171	0.0532797	1.23967	0.424767	0.533218	0.347557	0.646164	0.140078	0.0117045	0.764534	0.434472	0.212444	0.206311	0.114258	0.87139	0.119319	0.479548	0.616894	0.430102	0.291898	0.350889	0.661966	1.16458	0.557811	0.212947	0.275266	0.796607	0.0782221	0.174179	0.44233	0.485625	1.60301	1.07022	0.362952	0.0134932	0.414088	0.489052	0.181193	0.482625	0.0245595	0.5351	0.201037	0.14193	0.037896	0.315955	0.0198448	0.0328961
AL161772.1	3.09077	1.09326	0.902568	3.67701	1.58937	1.55823	1.31032	1.34529	1.97496	1.4256	1.23688	2.03109	2.33517	1.54668	1.22977	1.24532	1.54938	1.1202	1.36129	1.99386	1.18555	1.73906	2.02478	2.28427	0.861407	1.02908	0.61675	1.92555	1.50887	2.05811	1.74037	1.46955	1.15515	2.29501	1.55272	1.71669	0.564016	0.913633	1.10315	1.664	2.5746	0.793481	1.63131	1.63654	1.43127	1.2116	0.90199	1.2486	1.32236
AC074117.1	0.673871	1.02253	1.24333	0.788766	1.34529	1.26108	1.50183	1.61465	1.93966	1.11802	1.12447	0.909398	1.21137	1.11539	1.13093	1.78468	1.39022	1.47735	1.32987	0.467549	0.95724	1.28553	0.914037	1.55681	1.54435	2.16796	1.06775	1.17207	1.12447	2.38268	1.21438	1.5452	1.27744	1.14207	1.32765	1.60792	1.28243	1.66464	1.15334	1.93863	0.807476	1.13757	0.78169	1.74037	1.024	1.18074	1.79414	1.06864	1.26679
AC009054.2	0.546324	0.200954	0.530742	0.658932	0.259226	0.151662	0.218603	0.401077	1.23574	0.494694	0.091856	0.159109	0.32664	0.208749	0.363054	0.511618	0.271119	0.622689	0	0.110045	0.0193147	0.449503	0.308462	0.280149	0.738665	0.918087	0.69115	0.123396	0.148998	0.625756	0.376788	0.326407	0.916841	0.409015	0.0285512	0.0681792	0.492201	0.436948	0.215489	0.340201	0.728037	0.0452628	0.0232714	0.779665	0.0427266	0.575126	0.119882	0.181214	0.2681
AC055874.1	0.648639	0.527052	0.146381	4.14598	0.012843	0.00507736	0.00834105	0.00980374	0.190548	0.0401154	0	0	0.0913688	4.81542	0.0164594	0	0.0718238	0	0.368197	0.822964	0.789269	0.012785	0.143398	0	0	0.00750247	0.499593	0.013391	0.465817	0	0.287655	0.0238417	0.85659	0	0.0531157	0.031607	4.3926	0.0560319	0.0414264	0.154138	0.149923	0.0452628	0.544822	0	0	0.027073	0.0631067	1.51501	0.0575857
ERICH6-AS1	1.60163	1.67874	1.69638	3.88046	1.75134	1.30503	1.05362	0.513898	0.678094	1.15845	0.388554	3.40863	1.0805	1.34228	0.927884	1.33463	1.51092	1.35124	1.43436	1.7529	3.10482	0.784849	1.71761	0.935886	0.749089	1.16071	1.20807	1.16049	1.11423	1.03941	1.63196	1.69606	7.69421	1.37923	1.71511	0.496797	3.26864	0.538685	1.24805	1.17445	1.36378	1.28326	1.27768	0.962799	0.876843	1.29158	0.687931	0.907174	1.53897
AC040162.3	0.271119	0.348319	0.935886	0.207706	0.42334	0.605149	0.43392	0.698366	0.830717	0.538134	0.631507	0.319837	0.529582	0.533498	0.264738	0.657465	0.56057	0.260655	0.459288	0.210153	0.332403	0.23381	0.30996	1.00658	0.990971	0.35426	0.574279	0.566506	0.556049	0.868658	0.555931	1.07228	1.20911	0.617448	0.565661	0.846478	0.581729	0.343677	0.248712	0.81088	0.202326	0.779665	0.252609	0.926894	0.523164	0.704786	1.0575	0.473232	0.48699
AC142472.1	1.6878	0.900734	0.869075	1.56362	1.49679	1.35503	1.38271	1.38029	2.00467	1.3064	1.45688	1.31032	2.17351	1.55144	1.61528	1.21011	1.42447	1.50829	1.04731	1.21754	1.37453	1.48228	1.5051	2.09156	2.45523	2.11221	1.18698	1.4126	1.50393	2.17461	1.48374	2.30084	2.61866	1.65922	1.43894	1.57993	0.9425	1.93275	1.57121	1.50539	1.39952	1.37258	1.0859	1.48571	0.956844	1.66714	1.36647	0.883581	1.11302
MINCR	4.73844	3.41321	2.28769	2.82549	3.97571	4.53134	4.78803	6.04649	1.84998	5.26284	1.7987	3.80481	6.91517	5.21063	4.56497	3.73775	4.92033	3.21098	4.63477	2.0464	4.2897	3.78347	4.18905	4.33707	5.51572	4.00155	2.68161	4.36131	3.80304	6.2663	4.32284	3.75889	12.7413	4.33317	2.90174	4.38409	4.14161	3.13537	3.14809	5.20982	3.12399	5.00738	2.91062	4.57604	3.8126	5.16093	5.48162	3.58694	3.77674
AC092919.1	1.02007	0.859277	0.735356	0.439094	0.327339	0.0371127	0.825577	0.465206	0.315993	1.98541	0.602957	0.851122	0.954536	0.918199	0.469947	0.268266	0.457379	0.290598	0.688967	0.0839547	0.418499	0.859542	0.607337	0.379022	1.13394	0.551241	0.645354	1.2465	0.114245	1.65767	0.790251	1.19658	1.34677	1.04394	0.409869	0.618898	0.262805	0.53139	0.274797	0.122513	0.969017	0.677641	0.380412	0.985321	0.762535	0.623192	0.240427	0.630628	0.525674
USP30-AS1	0.312114	0.232543	0.732999	0.153156	0.00937724	0.256904	0.102496	0.391585	0.161547	0.159076	0.494622	0.188146	0.325562	1.38748	0.0557539	0.131579	0.0125546	0.0777551	0.0410343	0.00830461	0.320267	0.0886627	0.0183343	0.56313	0.615269	0.311362	0.969575	0.146191	0.228815	0.0180747	0.160887	0.0170344	0.571027	0.00683379	0.116516	0.0209707	0.105854	0.119299	0.35982	0.437129	0.609119	0.302351	0.0322315	0.0886432	0.100879	0.0791861	0.0792336	0.557922	0.0157101
LINC02293	0.364998	0.590119	4.27129	0.0682884	0.889189	1.25509	2.01772	0.350204	0.298076	1.37229	2.31353	0.584308	1.53662	0.0697781	1.13722	0.785736	0.333647	0.62419	1.88072	0	0.265522	0.787002	0.43655	0.701747	1.83765	0.692941	0.202106	2.12636	1.85767	2.2931	1.19525	2.85285	0.948767	1.88039	2.47288	0.958558	0.434472	0.239638	0.123969	0.13288	0.979527	1.53868	0.246052	3.60453	0.925016	2.8441	3.18875	0.154222	0.580572
AC092111.2	1.27354	0.662925	0.226318	1.05933	1.32236	0.905555	0.900269	0.692803	0.787564	0.945195	0.58669	0.974721	0.180534	0.64994	0.596879	0.0950857	0.227011	1.75585	0.839568	0.415425	0.420138	1.08212	0.697941	0.41533	0.469139	2.2805	0.223204	0.66888	1.33765	0.845657	1.01314	0.157534	0.219271	0.993454	1.49335	1.12641	0.390144	1.11518	1.39079	0.643331	0.481577	0.681041	0.853677	0.691855	1.01266	0.742847	0.296539	0.418087	1.24663
C9orf147	0.901175	0.424851	0.76642	0.737844	0.575573	0.50365	0.744707	0.786255	0.905401	0.767508	1.04708	0.759733	0.604251	0.783981	0.637204	0.575216	0.786817	1.00629	0.582305	0.352038	0.456229	0.844069	0.718203	1.25718	0.602766	1.09438	0.454535	0.928994	0.377461	0.637969	0.729973	0.679924	0.551195	0.910009	0.440819	0.831617	0.664792	1.01918	0.904636	0.639804	0.927082	0.588843	0.615717	0.567732	0.465623	0.848255	1.00017	0.30996	0.651284
AC093802.1	0.0927264	0.0859616	0.00141154	0.00706901	0.685914	0.195877	0.299141	0.493285	1.47045	0.246011	0.00189518	0.00622962	0.0484562	0.0039023	0.261413	0.0449589	0.108402	0.496013	0.0176843	0.240088	0.00178359	0.852372	0.225171	0.270899	0.385695	0.00079877	0.000525176	0.266143	0.821193	0.0853281	0.377205	0.0264223	0	0.285393	0.199653	0.346873	0.00198659	0.512718	0.767151	0.483837	0.321264	0.00617122	0.103528	0.41389	0.295378	0.0571949	0.00257897	0.00414202	0.37376
AC015936.1	0.589517	0.338256	0.113022	0.0152766	0.921765	2.03504	1.60915	2.21328	2.32424	0.207481	1.00781	0.10783	0.479074	0.00592496	0.676446	1.0924	0.271231	1.52476	0.662925	0.123755	0.197625	0.227051	0.277712	1.85832	0.967291	0.133645	0.259374	0.853455	1.1981	1.73877	0.217255	0.35982	0	0.424595	1.32578	2.09959	0.591998	0.770022	2.81537	1.35043	0.327407	0.703925	0.588993	0.71511	0.685914	0.815457	0.53204	0.00607989	1.48893
AC098484.2	1.02031	1.06568	1.33519	0.884132	0.961454	0.724009	0.918561	0.495018	0.59281	1.24624	0.643617	0.711479	1.56187	0.849981	1.08141	1.07824	1.59299	0.898649	1.35695	1.45631	1.10653	0.652456	1.02713	0.887522	1.62918	1.08795	0.97016	1.09181	0.905244	1.28272	1.21209	1.54551	1.89044	1.28128	1.19658	0.822414	0.988523	0.651284	0.98414	0.760401	0.954924	1.313	1.14596	1.05295	1.13784	1.56246	0.815457	0.814051	1.02358
AL445222.1	0.541222	0.470738	0.796282	0.428355	0.992484	0.744173	1.36541	0.60354	0.34989	0.692735	0.161281	0.860652	1.05156	0.449779	0.658336	1.36758	1.23846	0.680119	0.455284	0.783518	0.428061	0.495228	0.805868	0.554273	2.37525	0.288625	0.350934	0.816284	0.12849	0.806408	0.916841	1.38006	1.61991	1.40813	0.606088	0.248397	1.22674	0.820833	0.342704	0.689697	0.383311	0.689697	0.489607	0.869362	0.536842	0.570029	1.02819	0.510817	0.597852
FALEC	1.32498	1.11302	1.25824	1.26005	1.63813	1.07249	1.1326	1.11398	2.33944	1.14811	0.530004	1.59658	1.07022	1.12696	1.52978	1.05246	1.40315	0.860512	1.15561	0.99698	1.30189	1.2071	1.2706	1.49335	0.589312	1.43781	0.967046	1.07508	1.25824	0.930988	1.21412	0.652385	0.910813	1.57719	1.4384	1.22201	1.09252	1.61711	1.45439	1.21364	1.9617	1.07441	1.46955	1.03043	1.45926	0.74249	1.41991	0.855878	1.81624
LINC01740	0.0900751	0.229928	1.01071	0	0	0.0139025	0.175287	0.386683	0	0.754558	0.187867	0.344885	0.55393	0.33689	0.143732	0.483052	0.394966	0	0.208894	0.0423515	0.0259382	0.0445374	0.16364	0	0.125369	0.0952021	0.0813916	1.12258	0.390144	0	0.196311	1.35639	1.29451	0.251684	0.0378748	0.0816476	0.0341439	0	0.171414	0.279991	0.364766	0.520068	0.392704	0	0	0	0.143139	0.128549	0.128059
AC034198.2	1.29028	1.04264	0.483385	0.458147	1.23791	1.34268	0.888995	1.22581	0.943755	1.1971	1.20934	1.21856	0.998095	0.385841	0.902568	1.18651	1.67309	1.26438	1.21821	0.937407	0.875427	1.34556	1.02007	0.676705	1.32032	0.813967	0.51168	1.80067	1.68373	1.18674	1.05853	1.53185	1.88897	1.18897	1.03662	1.85298	0.946469	1.66245	0.940447	1.1082	1.00102	1.14549	1.06527	1.41964	1.08578	1.29309	0.51325	0.529937	1.26803
AC091982.3	3.60345	1.73266	1.38943	4.37895	1.83366	2.55176	1.44142	3.16244	2.63702	1.97742	1.76883	2.91832	2.02984	2.53819	2.46168	2.16277	3.09544	2.26292	0.970575	0.699826	1.81985	3.1672	3.29322	3.446	4.07001	2.02195	2.1797	1.55027	2.63868	0.752651	4.63687	2.2308	4.47026	2.04005	2.08837	2.78666	1.35252	3.03539	3.00278	2.04288	2.17897	2.71442	2.22628	1.47735	2.23993	2.32001	1.09205	2.27329	1.74166
AL024508.2	1.13048	0.575945	0.356135	1.87941	0.56194	0.285719	0.88299	0.360277	0.0827955	0.976188	0.819046	1.3778	1.40315	1.19316	0.480695	0.20706	0.481782	0.223438	0.61327	1.44311	0.952221	0.416549	1.36701	0.378071	0.633648	1.28792	0.744396	0.635473	0.911472	1.10719	1.33491	0.570466	1.73973	1.47533	0.436309	0.375676	0.577646	0.323454	0.314526	0.812005	1.05437	0.831717	1.17445	0.209727	0.955327	1.21364	0.0731572	0.636346	0.756744
AC003956.1	0.288466	0.595348	0.741885	0.0869942	0.501307	0.863274	0.159726	0.592209	0.910327	0.792024	0.753767	0.318665	0.341946	0.394302	0.302237	0.449218	0.366193	0.277524	0.437717	0.354076	0.144998	0.26648	0.323204	1.14791	0.116516	0.346101	0.362484	0.472722	0.741019	1.10416	0.468177	0.245956	0.281746	0.363586	0.032088	0.350442	0.40188	0.230152	0.658258	0.446223	0.160258	1.11688	0.16093	1.07687	0.505944	0.282922	1.24345	0.788472	0.43472
AP003392.4	0.995221	1.00604	0.892969	1.90096	1.23067	1.10535	1.17335	1.19416	1.53924	1.20886	1.14184	1.56724	0.675845	0.50636	1.35639	0.804074	1.07869	1.70301	0.783438	0.755004	0.692025	1.64594	1.36874	1.19338	1.18504	1.84937	1.31061	0.793481	0.819216	1.51532	1.20185	0.369794	0.587963	0.916841	1.21942	1.35227	0.992029	1.44401	1.60945	1.32046	1.51121	1.38057	1.12167	0.876999	1.28917	1.18555	0.776606	1.29788	1.15722
AL355574.1	2.1965	1.96382	2.80091	2.01528	2.90395	3.54669	2.94672	3.20181	2.12888	1.62426	2.01952	2.54474	2.16186	1.58084	3.51323	2.14796	2.80753	3.7148	3.44446	3.66396	2.66684	2.99869	1.80828	3.93503	2.16981	3.88961	2.05568	2.69012	3.81656	3.04827	2.32311	2.31235	2.8215	2.74431	4.55465	4.03761	2.58498	3.38024	3.95076	3.21385	2.3402	2.52857	2.98279	3.08698	2.69988	2.02695	3.5419	2.10865	3.37118
AL034397.3	1.35341	1.1036	0.258575	1.89008	0.460613	0.512345	2.12384	0.808031	0.132583	1.11905	1.75004	3.06124	2.99093	2.3078	0.731961	1.60301	1.07022	0.233984	1.70398	0.965851	1.46838	0.534827	1.94892	0.645761	0.251684	1.04731	1.56553	1.83533	0.336113	0.412285	1.06647	1.20833	1.44432	1.0757	0.471746	0.669721	2.78844	0.180156	0.625606	0.422065	0.881615	1.71251	0.819778	1.78568	0.469673	1.85832	1.28128	1.11281	1.26988
AC009506.1	3.96057	2.39886	3.0331	2.81623	2.83213	3.25481	3.22794	2.9869	4.31707	2.58662	2.66056	2.58041	2.87103	2.81055	2.62074	2.66518	2.87057	3.4142	2.70072	1.74557	2.87595	2.89721	2.6479	4.03038	2.92954	2.55699	2.05603	2.41193	2.82944	3.43171	2.20425	3.8126	3.11503	3.03952	3.44649	3.7056	2.24934	3.1053	3.69797	3.86843	3.37218	2.29501	2.4657	2.89256	2.20616	2.68543	2.80796	2.15756	2.92189
AC116651.1	0.495169	0.0725433	0.197408	0.243725	0.261959	0.153671	0.262773	0.497452	0.261228	0.46899	0.456174	0.372086	0.550587	0.238805	0.0168324	0.097084	0.322345	0.370375	0.317862	0.362655	0.54587	0.552724	0.253018	0.389723	0.545158	0.331793	0.567783	0.454303	0.0865934	0.17606	0.290426	0.446634	0.982123	0.702625	0.241961	0.215539	0.366893	0	0.218799	0.401077	0.0930425	0.390477	0.222619	0.169118	0.172812	0.870439	0.269604	0.257899	0.199878
CIRBP-AS1	1.29504	0.53979	1.52293	1.01218	1.61071	1.61726	1.10292	1.65354	1.95341	0.913633	1.08007	1.05204	1.10021	1.23574	0.998095	1.28576	0.965722	1.20207	1.28077	0.681041	1.18431	1.30531	0.536588	2.89363	1.4832	1.50482	1.52536	1.37368	1.4762	2.29891	1.19187	0.889446	0.479013	1.1036	1.92657	1.47129	1.20284	1.05554	1.24333	1.85599	0.967518	1.53533	0.711308	1.33491	0.839867	1.31875	1.69899	1.4129	1.26052
LINC01135	0.9099	1.29741	0.849417	3.22746	0.609252	0.617848	0.922365	0.870835	1.07179	1.72092	1.25976	1.5102	1.75457	1.54196	1.04819	0.89332	1.02522	0.813464	0.83092	1.19165	0.63577	1.08494	1.9868	0.567472	0.401928	1.57967	1.2696	1.73431	0.815644	0.679038	1.33942	1.12469	0.477797	1.24676	0.743383	0.96883	1.78269	0.840898	0.758018	0.736985	1.56817	1.95306	1.27988	1.09964	0.956265	1.38996	0.80977	1.33436	0.662185
AC007389.5	1.02052	0	0.395152	0.320111	0.776239	0.363023	0.0565565	0.486678	0.774382	0.449367	0.023772	0.0642265	0.0120024	0.417713	0.164186	0.0171646	0.0857319	0.503012	0.070897	0.338107	0.388806	0.0730046	0	0.346064	0.556717	0.206311	0.289221	0.0398457	0.244393	0	0.378638	0.0578097	0.566506	0.0227072	0.674699	0.181509	0.384673	0.276364	0.55079	0.202753	0.329008	0.117495	0.122669	0.0306116	0.196244	0.0655374	0.0917145	0.463135	0.243878
BRWD1-AS2	1.48521	0.446149	1.00345	1.3064	0.806408	0.830198	0.489482	1.60207	0.84446	0.470519	0.379929	0.945291	0.719139	1.05204	1.25718	0.498207	0.725197	0.966215	0.662925	0.494537	0.633648	0.835484	0.647055	0.916579	1.77976	1.12894	0.918874	0.627147	0.543142	0.842293	0.907381	0.815994	1.26333	0.769328	0.69999	1.23574	0.609442	1.11802	0.934097	1.20504	0.917453	0.691312	0.850744	0.71511	0.37768	0.874712	0.671687	0.50549	0.628424
AC008764.6	0.963657	0.699145	1.04864	0.480815	0.829453	1.22501	1.20679	1.30904	1.55408	1.26333	1.41627	0.562918	1.13473	1.05865	0.717818	1.58967	1.57874	0.980425	0.902983	0.621319	0.834168	0.805098	0.667795	1.19525	1.19587	1.20479	0.939386	1.02645	1.45066	1.31727	1.08632	2.01772	1.95306	0.920947	1.07132	1.73584	1.01266	0.975192	0.990058	1.84363	0.572824	0.652456	0.586232	1.38385	0.923611	1.07497	1.31598	1.09326	0.810722
AC005753.1	0.730969	0.809958	0.221517	0.273798	0.277223	0.729673	0.459582	1.16092	1.21942	0.361691	0.408436	0.586985	0.546024	0.210713	0.667131	0.361035	0.380703	0.73113	0.596591	0.23526	0.525146	0.927993	0.709378	1.11209	1.97563	0.966316	0.898649	0.593374	0.476088	0.434808	0.631355	0.863488	0.464168	0.641219	0.876999	0.827079	0.43264	0.787002	0.686749	1.35438	0.0805195	0.458952	0.426849	0.755861	0.862864	0.891474	0.200464	0.519675	0.728764
AC026979.3	0.481112	0.540544	1.1897	0.209441	1.12068	0.797261	0.367907	0.680458	1.18098	0.894689	0.536788	0.316271	0.693716	0.8019	0.195811	1.15572	1.18504	0.312908	1.01418	2.31388	0.815994	0.612564	1.28764	0.331149	1.38191	0.744173	0.631283	0.758699	1.55502	1.22017	0.92835	1.25758	0.97728	0.93927	1.18742	1.00102	0.653359	0.760514	0.830033	0.715698	0.541775	0.672285	1.35531	1.50452	1.01683	0.991163	0.534582	0.49885	1.08163
SCOC-AS1	1.17002	0.426055	0.415948	0.663444	0.539079	0.567732	0.0959258	0.354766	0.857728	0.431152	0.370297	0.258979	0.910009	0.52555	0.522408	0.632571	0.57319	0.646164	0.589312	0.825851	0.383141	0.566393	0.693935	0.356689	0.412285	0.331724	0.533173	0.553527	0.449182	0.414265	0.873284	0.385913	1.37505	0.481728	0.366799	0.623381	0.563304	0.289675	0.434539	0.861231	0.445319	0.688252	0.448698	0.217808	0.646944	0.702267	0.244821	0.470339	0.43501
AC068580.1	0.271512	1.32987	0.76144	0.886698	0.702532	0.952128	0.964897	1.33436	1.45926	0.828822	0.873796	0.989852	0.795546	1.52386	0.0861775	0.738665	1.12396	0.655767	0.624288	0.403176	0.720165	0.380067	1.12384	1.0909	0.168326	0.502871	1.44649	0.562918	1.10088	0.890086	1.23156	0.368156	0.38492	0.890862	0.758424	0.81191	1.81573	0.967635	0.750015	0.72929	0.361241	0.735453	0.520792	0.804074	0.864831	0.265031	0.647826	0.667631	0.728461
AL450384.2	1.59628	1.37004	2.37915	0.567834	1.214	2.0539	1.83864	2.2159	1.17393	2.198	1.81558	1.73168	2.00718	0.669721	2.21364	2.3078	2.06958	1.07956	2.14143	2.08258	1.05132	1.27793	1.54842	1.8383	0.5313	1.29764	2.03468	1.8383	1.45631	2.22667	1.76557	2.24219	2.12745	2.17682	1.64528	2.02478	1.23079	1.1582	1.71351	1.78367	0.969738	2.30817	1.44692	2.9777	1.39108	1.59057	3.16293	0.787564	1.63163
AC005586.1	1.45092	2.04536	1.50681	0.911641	2.05917	2.2981	2.4372	1.93589	2.3309	1.85202	1.42329	1.70269	1.69126	1.75846	2.3348	1.39195	0.75533	3.08459	2.1805	1.24117	2.04604	2.31121	1.39504	1.20345	1.14366	1.306	0.840991	1.941	3.60267	3.29767	1.36169	1.49946	0.496013	2.06524	2.51661	1.66024	0.995121	2.79136	2.47615	1.22749	2.17053	1.14076	1.5946	1.93342	1.83631	1.42982	1.95517	1.26857	1.65831
AL133353.1	2.19122	0.684392	0.403128	0.912623	1.45926	1.67309	0.505719	0.920947	1.09838	1.13048	0.0394191	0.735693	1.23574	0.369599	0.992699	0.629084	0.973828	1.75325	0.779475	0.585513	0.765745	1.07869	0.639981	1.62858	3.58373	0.878417	0.831717	0.643888	1.03815	1.38613	1.71919	1.73956	2.21996	0.577309	1.42077	1.47764	1.30904	1.46063	1.22144	1.65397	0.647894	0.808973	0.940447	0.855396	1.0088	1.09301	0.166721	0.56539	1.22953
AL022344.1	2.11294	0.551622	0.560331	0.0984905	2.34763	1.67494	0.561392	2.5554	1.78303	0.772233	0.0634963	0.450276	0.440913	0.119549	1.25118	1.07757	0.512587	0.555668	0.486263	0.163558	0.274058	2.49273	0.731329	1.50301	0.870671	2.11728	1.9868	1.58845	0.329847	0.00230511	1.31992	0.274681	0.656933	0.840511	0.565264	1.28499	0.225252	1.65306	0.679109	2.31543	1.08678	0.671687	1.22877	1.16458	1.14987	0.72602	0.0369904	0.242499	1.83699
AP001001.1	0.301512	0.387466	0.148562	0.0705087	0.447903	0.453792	0.418291	0.171448	0.46656	0.477451	0.243913	0.178826	0.156667	0.183908	0.203027	0.270965	0.126849	0.175698	0.300702	0.205842	0.0305723	0.30693	0.150806	0.0575857	0.0583829	0.328137	0.271962	0.28435	0.470279	0.699665	0.527285	0.105611	0.0299195	0.251138	0.232276	0.483631	0.275294	0.487622	0.209203	0.19257	0.318502	0.37261	0.364253	0.197452	0.352493	0.298601	0.397435	0.431745	0.374411
AC018809.1	0.245837	0.33854	0.884042	0.425635	0.772446	0.993454	0.514872	0.710578	0.97738	0.595476	0.235412	0.614234	0.440988	0.510143	0.483757	0.7292	0.610744	0.706241	1.24555	0.459959	1.13299	0.431611	0.200879	0.92456	0.653061	0.291452	0.727451	0.740023	0.593795	0.558861	0.816944	0.557968	0.730716	0.59259	0.519622	0.831265	0.516626	0.22115	0.790058	0.769508	0.211552	0.752454	0.437581	0.787564	0.279296	0.379022	1.06155	0.356959	0.528305
AC015689.1	0.0551682	0.284657	0.42182	0.94332	0.441112	0.708315	0.271155	0.94627	0.395226	0.316179	0	0.239467	0.252643	0.429862	0.157021	0.266301	0.028712	0.0391244	0.0794521	0	0.287793	0.697117	0.31244	0.220773	1.74394	0.639166	0.44261	0.223361	0.112911	0.0854802	0.0774688	0.470399	0.224188	0.166458	0.296065	0.30936	0.397761	0.352608	0.879338	0.615653	0.189279	0.103779	0.116934	0.146365	0	0.212207	0.00649166	0.376409	0.12058
AL159169.3	0	0.280082	0.0522735	0.0416959	0.012843	0.430598	0.171925	0.380462	0.0415458	0	0.00878861	0	0.20544	0.181546	0.176416	0.39887	0.0718238	0.0224891	0.41626	0.110045	0.269436	0.012785	0.0897873	0.172428	0.54082	0.204586	0	0.0693232	0.0180133	0.669023	0.102713	0.326407	0.85659	0.0871814	0.372853	0.349201	0.362952	0.0560319	0.00779774	0.154138	0.0918143	0.107359	0.0467455	0.580217	0.170889	0.575126	0.0244749	0.0632207	0.125477
AL008635.1	0.450053	0.27224	0.0959405	0.0790942	0.393332	0.280352	0.271155	0.443326	0.184312	0.387424	0.156922	0.0266901	0.557006	0.363369	0.61241	0.416714	0.336738	0.527826	0.102434	0.255259	0.244107	0.242929	0.299373	0.085517	0.656739	0.133944	0.0130812	0.197133	0.332598	0.0599519	0.234751	0.224853	0.131914	0.145864	0.0950199	0.273536	0.0870554	0.212076	0.0186108	0.238356	0.0571569	0.360587	0	0.283681	0.190133	0.462373	0.297297	0.315785	0.0107594
AL356740.3	0.152689	0.191924	0.495421	0.208407	0.217066	0.914321	0.915237	0.615269	0.866657	0.339144	0.154838	0.35294	0.611431	0.301851	0.745535	0.759384	0.714206	0.139749	0.171522	0.132552	0.473563	0.0901457	0.396084	0.00695094	0.372035	0.00590302	0.488575	0.194786	0.0652227	0.140223	0.201494	0.705387	1.53271	0.291704	0.00839141	0.384442	0.533173	0	0.176874	0.343403	0.414118	0.669656	0.181714	0.453347	0.102482	1.342	0.717818	0.530071	0.529937
AC092718.5	0.833222	0.895108	0.73051	0.588993	0.972315	0.815457	0.872576	0.76397	1.63469	1.11376	0.426629	1.01171	0.777086	0.696597	0.540014	0.899897	0.991388	1.01895	1.33928	1.18674	0.892407	0.904636	0.73442	0.549112	0.141334	1.25463	0.563817	0.778015	0.555493	0.390529	1.02295	0.808569	0.172248	0.759384	0.764613	0.75533	0.973603	0.810508	0.615124	1.09998	0.582897	1.25173	1.66054	0.699665	1.14937	0.48354	0.43501	1.16481	0.858339
AL021707.4	0.577923	0.0344255	0.903184	0.162945	0.845365	1.20874	0.580958	0.839039	0.881389	0.905772	0.615443	0.607758	0.373365	0.852185	0.258243	0.752968	0.962412	0.57072	0.577923	0.0973958	0.421114	0.350158	0.484167	0.582897	0.624288	1.04129	0.502074	0.61675	0.647826	0.80927	0.401654	0.378189	0.935693	0.68866	0.636203	0.793481	0.499958	0.666132	0.479186	0.808768	0.214173	0.536733	0.198104	0.716091	0.502368	0.338363	1.18201	0.974833	0.379238
LINC02019	0.561801	1.06637	1.369	0.818838	0.216068	0.496742	1.23188	0.405494	0.283143	1.0575	0.777483	0.886698	1.41374	0.995969	0.520115	1.23605	0.701058	0.401118	0.468496	0.249057	0.755157	0.619698	1.06657	0.42334	0.370831	0.522909	0.442135	1.12167	0.215434	1.34284	0.648898	1.66006	2.19161	0.916495	0.225934	0.435047	0.617052	0.647662	0.214882	0.56582	0.89647	0.697049	0.181049	1.24509	0.463322	1.15799	0.55868	0.61224	0.181714
AC007114.1	3.21772	2.5366	2.67126	3.35961	2.11008	2.47452	2.14833	2.32231	1.89603	2.21959	2.19538	3.23713	2.57899	3.45156	2.69347	2.82944	1.6099	2.72922	1.58236	1.7059	1.29677	1.94203	2.51948	2.75799	3.88961	4.29288	2.20169	3.11407	2.0674	2.34524	2.78356	2.66179	3.73455	2.15239	1.52085	2.85352	2.12129	1.72818	2.05169	2.5077	2.41742	2.01803	2.33325	2.11728	2.3348	2.71201	1.50099	1.87805	2.03109
AC063944.3	0.389176	1.07168	0.459799	0.494276	0.52714	0.596334	1.15699	0.552576	0.200844	1.31087	0.720081	0.197878	1.38554	1.22393	1.2355	1.65675	1.14404	1.10416	1.21137	1.0099	0.534827	1.23079	1.02166	0.614599	0.158986	0.553389	0.343949	1.31248	0.555624	1.34064	1.17471	2.38979	2.64454	1.73301	0.395342	0.660532	0.848255	0.600281	0.320902	2.04856	0.344421	1.68088	0.682948	0.613114	1.08212	1.51416	1.24458	0.898123	0.547796
DRAIC	1.0852	0.932996	0.216232	0.482086	1.17026	1.25486	0.789121	2.08294	2.51748	0.681506	0.440819	0.780428	0.812177	0.202106	1.00781	0.927473	0.787383	1.86508	0.334537	0.633007	0.462596	2.0539	1.19365	1.85965	2.67146	0.334046	0.0890046	0.813678	3.36717	0.301341	0.89453	1.09044	0.379749	0.978898	1.07643	1.38057	0.15784	2.69434	2.61575	2.11728	0.798409	0.270754	0.79278	1.16749	1.05818	0.300899	0.331316	0.166176	1.5384
AC068152.1	3.26864	2.31736	1.29717	2.95854	2.91062	2.7996	2.40241	2.35619	3.32147	2.48304	2.91694	2.86307	1.97113	2.0237	2.32268	1.67294	1.63906	3.65365	2.35309	1.99942	1.83533	3.62925	2.58248	2.17093	1.71574	3.17443	2.07639	2.45079	2.18067	2.38842	2.78688	1.71319	1.71099	2.36354	2.46206	2.57792	1.71859	3.05015	3.39699	1.835	2.81885	2.15426	2.89408	2.52601	2.82013	2.01493	2.07142	2.54103	3.03677
AC008743.1	0.466361	0.328518	0.293083	0.122188	0.337933	0.931642	1.08468	0.166749	0.886229	0.367063	0.146088	0.561801	0.297252	0.343577	0.183472	0.353704	0.176846	0.335186	0.775492	0.437785	0.304376	0.230286	0.0128277	0.534147	0.208377	0.0978514	0.434404	0.709444	0.0905057	0.741619	0.155455	0.133494	0.124288	0.565264	0.615589	0.480815	0.402252	0.200003	0.429365	0.22362	0.0520504	0.300198	0.344646	0.946072	0.178339	0.200175	0.523353	0.64994	0.360976
AL133215.1	0.0864268	0.137928	0.113237	0.297867	0.367852	0.727079	0.240609	0.671829	1.19696	0.434404	0.0293886	0.177784	0.357388	0.141641	0.224115	0.172151	0.0518733	0.292369	0.120883	0	0.395113	0.418729	0.157989	0.848145	0	0.495093	0.319002	0.493424	0.680272	0.531917	0.413716	0.163363	0	0.57547	0.767965	0.800651	0.358052	0	0.0964769	0.37126	0.16781	0.313776	0.103112	0.607337	0.45297	0.188578	0.46719	0.430023	0.182281
MID1IP1-AS1	4.16671	2.42416	0.583517	5.37021	4.46096	3.04687	2.34991	1.90571	4.3064	2.45886	1.86538	5.61797	2.25233	2.43978	3.25234	0.672037	1.36319	3.13821	3.35961	1.31677	3.1434	3.31946	2.83747	1.86798	0.666683	2.10102	1.73956	1.9914	2.22497	2.39094	2.87723	0.998665	1.63654	3.36566	2.01086	1.64239	2.10757	2.38388	6.102	3.1081	3.83506	2.5792	3.061	2.54597	2.7849	1.56115	1.94632	2.12203	3.07997
AC010809.2	0.247107	0.238487	1.42447	0.246354	1.17181	0.608063	0.861231	0.982915	0.745861	0.803781	0.428653	0.611927	0.478952	1.4678	0.422346	0.86844	0.794767	0.0801735	1.08405	0.87719	1.04307	0.540474	0.552959	0.672422	0.641368	0.632863	0.689271	0.559094	0.687931	0.920816	0.710097	1.08382	1.55946	1.14022	0.791177	0.517931	1.4655	0.298115	0.518265	0.676325	0.0760122	0.81088	0.309745	1.29373	0.636203	0.799777	0.782404	1.29621	0.535707
AL121987.1	1.21412	0.540544	0.710272	1.65555	1.06045	0.857728	0.70072	1.20504	1.11949	1.11733	0.606864	1.09929	0.655305	0.764957	0.678787	0.44669	0.407543	0.92612	0.614088	0.393686	0.388554	1.18897	1.18179	0.608271	0.746655	0.491965	0.631283	0.828649	1.06626	0.924375	1.09534	0.871191	0.579075	0.510252	0.588114	1.25745	0.826555	1.21281	0.906945	1.19637	0.461808	0.78646	0.918663	0.807559	0.863488	0.379238	0.331648	0.568042	0.796922
AC011374.1	0.84747	0.153448	0.162268	0.0101122	0.206559	0.129797	0.0513172	0.101575	0	0.0208626	0.363586	0.0752974	0.141138	0.158537	0.172796	0.323509	0.366086	0.0835457	0.343034	1.08678	0.00476942	0.289005	0.21572	0.0532074	0.215413	0.0286273	0.102304	0.316974	0.881615	0.00339164	0.0445642	0.375676	0.0902221	0.254479	0.20985	0.280977	0.0557673	0.3894	0.123518	0.254953	0.00665978	0.0208811	0.839972	0.10328	0.29647	0.185028	0.0300001	0.00814997	0.164905
LINC02051	0.542168	0.0498305	0.878218	0.48001	1.67528	1.62517	0.687399	0.923909	2.36982	0.37768	0.0693232	0.329988	0.0651529	0.096278	0	0.0197329	0.173137	2.05532	0.198882	0.00778587	0.120317	1.04166	0.415069	1.34622	0.748093	0.122061	0.0464222	0.787002	2.62156	0.0722773	0.408969	0.0654357	0	0.692524	1.08977	1.71417	0.161936	2.2631	2.24443	1.07497	0.354547	0	0.654273	0.51115	0.758952	0.0733754	2.1206	0.318117	1.14455
ATP2B1-AS1	1.21281	1.57571	1.62117	2.74773	1.83302	1.4264	0.78646	1.09326	0.884513	0.620429	1.3778	1.5821	1.21438	1.32236	1.48658	0.789477	2.7417	1.34341	2.66179	5.87311	1.7772	1.39504	0.988748	1.03747	0.46359	1.62918	1.75878	0.97825	1.93275	1.2171	1.47588	1.38085	0.578741	1.31355	2.63785	2.16575	1.05773	0.759038	1.42504	0.942942	1.11905	1.28474	3.14151	0.501815	1.66369	0.768953	1.29476	0.739138	1.76458
AL109811.2	2.28314	2.32214	4.93946	1.37198	3.09544	3.74662	4.05847	3.88393	2.03486	4.20333	2.60677	3.09686	4.25162	3.18682	2.69603	6.14046	4.23128	2.15832	4.72248	3.72932	2.65291	2.11146	2.5366	2.99501	4.35684	2.33672	3.83113	3.50072	3.87929	4.75218	3.96003	6.6883	6.89189	4.10444	3.04238	4.26811	4.80134	2.23426	2.72074	3.704	1.88106	4.60188	2.54635	5.72143	2.78267	5.38954	5.23744	3.26761	2.85152
AL356215.1	0.676772	0.375475	0.565264	1.97149	0.010745	0.635058	0.429939	0.221718	0.0109879	0.330827	0.272114	1.29054	0.455838	0.72287	0.570872	0.225709	0.0625001	0.0528329	0.0246309	0.213492	0.546862	0.162138	0.899984	0.782228	0.240583	1.41881	0.443663	1.15676	0.374266	0	0.818838	0.266795	1.74813	0.374214	0.00380867	0.367253	1.21113	0.0938865	0.216152	1.20185	0.218183	0.19865	0.0191794	0.634743	0.722288	0.832592	0.00310606	0.777086	0.324667
AF127936.1	1.26162	3.50019	0.870995	2.18085	1.76944	1.22242	5.02717	1.77106	0.469947	2.33243	4.86778	3.55822	2.79136	2.03754	1.31781	1.94648	0.868658	0.967291	1.94686	0.583222	1.80168	1.47793	2.99184	1.37838	0.545158	1.40813	3.24006	2.0613	1.14404	0.574566	1.96835	0.446634	0.87719	2.68416	1.08163	1.34608	2.01423	1.63969	1.20406	0.505827	4.42701	1.92033	1.06155	2.50489	1.75782	2.19707	0.371669	2.80271	1.50239
EPB41L4A-DT	0.346873	0.733566	1.19043	1.15634	0.580066	1.11616	0.235717	1.31385	0.392433	0.600038	0.698066	0.939596	0.997669	1.25592	0.776051	0.820475	0.484988	1.04307	0.466502	0.382236	1.1688	0.873796	0.988946	0.48001	2.09493	1.41374	2.07284	0.759384	0.187637	1.80924	0.522125	0.51168	0.569713	0.892407	1.24273	0.987082	0.690511	1.96867	0.643737	0.744707	1.0882	1.41113	0.472115	0.752823	0.924782	1.09205	0.903818	0.747618	0.729062
AP002807.1	0.164662	0.135889	0.0902367	0.138476	0.14452	0.252868	0.45049	0.223009	0.238231	0.461402	0.380018	0.126097	0.354656	0.962183	0.114869	0.449684	0.0888131	0.272811	0.1189	0.19113	1.05565	0.0290325	0.35605	0.448139	0.479961	0.0312602	0.127921	0.267317	0.0433183	0.258656	0.285467	0.409819	0.611597	0.335427	0.109486	0.0938007	0.803678	0.271962	0.257432	0.282922	0.110341	0.441736	0.119856	0.231123	0.180361	0.247949	0.205417	0.712317	0.212241
AL592211.1	0.347789	0.202049	0.88826	0	0.760252	0.719897	0.60987	0.67251	0.754826	0.374802	0.265444	0.21969	0.429303	0.773486	0.326488	0.747526	0.523984	0.191407	0.921036	0.656523	0.893519	0.125981	0.347224	1.3169	1.4483	0.189633	0.288625	0.271512	0.527092	0.583423	0.77514	0.942235	1.49154	0.934097	0.479913	0.999713	0.935469	0.164096	0.603212	0.846277	0	0.713006	0.44261	0.471962	0.707447	0.57698	0.399112	0.838649	0.648558
AC104532.2	0.796085	0.457506	0.80525	0.547242	1.33735	1.31115	1.14937	1.1577	0.752651	0.96031	1.37864	1.19464	0.523747	0.61633	0.622319	1.05956	0.61675	0.949903	0.987884	0.558096	0.710409	0.854962	0.61241	0.787826	0.757815	1.20807	1.1081	0.740951	0.617766	0.995445	1.02839	0.474742	0.0750234	0.764144	0.56539	1.50887	1.08305	0.717294	0.972757	1.27485	0.405581	1.17984	0.819046	0.834482	1.12189	0.661966	1.14277	1.34341	1.07977
AC234582.1	7.2755	6.16284	3.3913	4.41042	4.49262	7.77345	15.6725	4.51229	1.31355	8.1402	6.51933	7.97279	6.74854	8.90862	6.88367	8.55486	5.95498	4.90342	6.88778	3.0795	8.928	4.60401	5.54622	6.81528	4.49804	7.71139	3.56296	5.94235	5.00894	7.26324	6.13383	9.54975	13.719	8.02752	6.16284	5.69411	9.08792	5.30465	3.21725	7.72372	6.06934	7.48553	4.41303	5.37375	5.2048	8.14801	6.21242	6.36595	6.56599
AC069234.4	0.420219	0.390992	0.221517	0.332031	0.161661	0.304555	0.193946	0.309153	0.444074	0.168666	0.329623	0.209234	0.71848	0.339651	0.256721	0.387259	0.174249	0.71078	0.442528	0.43156	0.631927	0.0954979	0.202416	0.250168	0.865154	0.122871	0.210288	0.730136	0.476088	0.48328	0.720411	1.14958	0.932015	0.254668	0.462039	0.639981	0.346643	0.395113	0.422473	0.385873	0.502617	0.295736	0.368724	0.71385	0.246803	0.912045	0.273695	0.0979652	0.286501
TLX1NB	0.910618	0.00676309	0.153856	0	0.944977	0.285941	0	1.83732	2.31275	0.87139	0.255259	0.00264934	1.55408	0	0.0779204	0	0	2.59369	0.00223986	0	0	0.106197	0.0101356	1.47935	1.77592	0	0	0.337649	0.57547	0	1.72624	0.229194	1.28439	0	0.941749	0.0558229	0.0084575	2.96305	1.79936	0.405123	0.566822	0.000374851	0.584165	0.00233133	0.703514	0.0101002	0.217645	0	0.92024
AC008764.8	0.343486	0.311461	0.71961	0.249998	0.942727	0.99827	0.652135	1.14159	0.813126	0.603455	0.785937	0.479913	0.585148	0.827959	0.204831	0.750369	0.548651	0.534827	0.4401	0.401654	0.550519	0.388849	0.409869	1.07452	0.409769	0.684269	0.672422	0.358139	0.953768	0.901879	0.954924	0.936511	0.800401	0.587715	0.756358	1.06025	0.811488	0.563183	0.67326	1.04505	0.22844	0.514476	0.350838	0.751823	0.649174	0.529192	0.907174	0.843198	0.601841
AC090425.1	1.851	1.12222	1.53719	1.63131	2.05811	1.36253	0.884337	0.863488	1.23832	2.423	1.98823	2.10973	1.4843	1.07132	1.62207	1.91457	0.558804	0.864906	0.911641	0.543517	1.05295	1.6554	2.16484	1.42529	2.4838	0.990487	0.895772	2.17016	1.58236	1.89269	1.9043	2.16412	4.12336	1.11447	1.13311	1.23391	1.67748	0.795897	0.871678	0.858678	1.2465	0.769042	0.759115	1.76489	1.25924	1.92449	1.07847	2.00399	0.232483
RNU6ATAC35P	1.93589	0.646786	0.136616	0.45297	0.973492	0.974545	1.26703	1.08305	1.09349	1.31173	0.359351	0.564735	1.49507	1.24624	0.0308378	0.0489286	0.642496	1.03132	1.59613	1.00232	1.18201	1.13287	0.566393	0.760514	1.07296	0.217808	0.374109	1.19759	1.85217	0.36232	2.47698	2.54291	2.54474	1.12973	0.992794	1.20984	0.368319	1.33145	0.580848	1.31598	1.46233	0.383954	0.675479	1.1071	1.62995	1.71432	0.915348	0.441896	0.94682
IL21R-AS1	0.247422	0.113563	0.0597234	0.00763111	0.259322	0.403479	0.178826	0.66259	0.318953	0.425817	0.289292	0	0.222186	0.185566	0.179893	0.695844	0.38021	0.110274	0.286221	0.131263	0.144754	0	0.215246	0.70326	0.0133088	0.27602	0.00299176	0.382553	0.0124467	0.444823	0.514127	0.286749	0.797261	0.211014	0.277484	0.373811	0.22731	0.0283941	0.15571	0.37601	0.00753655	0.155078	0.108569	0.671367	0.0910421	0.297559	0.516555	0.00485186	0.245919
AL133297.2	0.133635	0.148077	0.0139289	0.477991	0.0183518	0.215897	0.304238	0.0636243	0.299555	0.220929	0.821875	0.379583	0.174841	0.34619	0.39135	0.327373	0.142836	0.271708	0.0734018	0.133243	0.0530577	0.34505	0.10771	0.304923	0	1.3499	0.0416686	0.342747	0.0272647	0.729973	0.176941	0	0	0.498816	0	0.330262	0.0626333	0.579075	0.353704	0.114847	0.430444	0.0960651	0.211675	0.0147141	0.0231868	0.276903	0.125279	0.40636	0.23556
AC022509.2	2.42652	1.77658	1.14291	1.19043	1.10238	1.44891	1.53185	1.07431	0.363999	2.03218	1.41485	1.75339	1.46007	1.65397	1.62394	2.40633	1.81356	1.25899	1.70175	0.863995	1.70771	1.1474	1.33601	0.881207	1.38748	3.7969	0.942309	2.00123	0.79278	0.618898	1.90704	1.92589	2.53739	1.70143	0.81672	0.869251	1.85202	1.23402	0.80132	2.07748	1.91389	1.45465	0.760156	1.66746	1.46987	1.87437	0.641942	2.16688	1.18599
LINC00886	0.707663	0.424287	0.38141	2.10102	0.27557	0.573323	0.193438	0.329118	0.0152932	0.428454	0.151955	0.964064	0.300116	0.950568	0.471305	0.0802717	0.32198	0.160285	0.541055	0.362741	0.823153	0.389306	0.832369	0.178339	0.0564943	0.54503	0.39482	0.0806043	0.552227	0.138692	0.556605	0.252485	0.819778	0.450379	0.154721	0.150991	0.843904	0.0591267	0.4037	0.510405	0.568408	0.406918	0.498998	0.232982	0.582151	0.726258	0.180487	1.21856	0.322947
PRRT3-AS1	0.451431	0.439558	0.87199	1.02509	1.07201	0.616894	0.565661	0.582755	1.53719	0.930364	0.632863	1.04011	1.16312	1.00222	0.600492	0.794226	0.712656	0.647523	0.841295	0.577309	0.68655	0.573998	0.631507	0.818235	0.693154	0.868105	2.37877	0.407933	0.70039	0.918087	1.05529	1.342	1.64653	0.983844	0.620866	0.65973	1.07431	0.19865	0.690872	1.30189	0.85531	1.23631	0.500012	0.846377	0.696272	1.08007	1.15582	1.1115	0.710916
AP002812.5	0.186792	0.0471991	0.614857	0.0869942	0.603151	0.16093	0.197587	0.449503	0.200477	0.416851	0.420138	0.16915	0.428061	0.0466288	0.0486978	0.310383	0.283791	0.17583	0.190427	0.0363426	0.178098	0.114642	0.150967	0.396272	0.340343	0.377287	0.362484	0.264794	0.256119	0.509843	0.0739875	0.34382	1.31327	0.233314	0.0703706	0.101612	0.191433	0.230152	0.297734	0.402812	0	0.392761	0.00630451	0.538429	0.129371	0.738889	0.390073	0.0824127	0.145065
AC008875.1	0.508237	0.292534	0.661214	0.20849	0.853677	0.807288	0.58669	1.34875	0.65174	0.749506	0.768302	0.534827	0.602222	1.22242	0.751823	1.46753	0.868273	0.890086	0.416065	0.0645701	1.05088	0.383141	0.387998	0.708116	0.72779	0.861998	0.311743	0.824601	0.73182	1.11092	0.406106	1.69764	1.30053	0.650132	0.710272	1.08284	1.1326	0.711979	0.679263	0.655653	0.302027	0.650285	0.345955	0.884714	0.542425	0.994623	1.26781	0.781542	0.423615
AP000708.1	1.38802	0.510143	0.406312	1.26566	0.56245	0.346244	0.240427	0.41389	0.497838	0.559762	0.220516	0.893943	0.615893	0.479481	0.644572	0.504505	0.525404	0.777086	0.4169	0.667631	0.376061	0.915914	0.803883	0.253768	0.332557	0.650425	0.451431	0.475897	0.651464	0.468371	0.517161	0.55868	0.514127	0.558015	0.563894	0.428797	0.3123	0.817438	0.588993	0.635199	0.804245	0.446381	0.624385	0.30933	0.559513	0.616465	0.130339	0.39714	0.406719
AC012447.1	1.60089	0.473821	0.771938	0.866242	0.925251	1.02952	1.45983	1.71319	2.03181	0.638838	0.331617	0.664334	0.868105	1.32457	0.862463	0.514928	1.05506	1.54489	0.732855	0.291287	0.696198	1.25947	0.534213	0.772727	1.05686	0.647826	0.70187	0.652536	1.32538	1.56972	0.765636	0.906008	0.149714	1.1561	1.10032	0.907174	0.450053	0.890486	2.13441	1.08612	0.751278	0.549718	0.952128	0.768864	0.56824	0.578027	0.71189	0.606155	1.46663
AL049749.1	3.08274	1.10463	0.424381	0.215032	5.35697	3.7488	3.72026	3.94193	0.459532	0.471593	0	0.541775	1.46578	0.157032	1.24273	0.695039	1.85997	5.64667	3.44238	2.9694	0.981677	3.16628	1.14644	4.38669	5.26203	0.0279752	0.120317	1.05204	4.88215	0	2.36703	1.24555	0.649801	3.19737	3.85603	4.67796	0.219271	2.4364	3.10787	2.86925	2.03378	0.175849	2.9896	0.0936372	2.94493	1.22213	0.117598	0.264283	3.28531
AC004921.1	0.377515	0.364537	0.507511	0.95893	0.00795224	0.272508	0.285559	0.708811	0	0.455568	0.270165	1.342	0.658869	0.815644	0.0458048	0.250473	0.010572	0.064827	0.00687965	0.0765996	0.444496	0.14536	0.536085	0.0599895	0.281217	0.3986	1.01846	0.25681	0.104506	0.0140384	0.0705839	0.150636	2.35504	0	0.00712226	0.236054	0.948509	0.166908	0.287867	0.300844	1.20759	0.0023456	0.0932472	0.303581	0.125557	0.122203	0.0109174	0.625094	0.00308234
LINC02453	0.836724	0.347913	0.728296	0.948509	0.162427	0.501435	0.513795	0.806724	0.379486	0.349156	0.26274	0.624022	0.176597	0.796282	0.516902	0.256194	0.20359	0.605586	0.286076	0.0457289	0.318502	0.716555	0.374109	0.260655	0.804436	0.486385	0.419048	0.422664	0.691685	0.372895	0.802958	0.317534	1.69258	0.273695	0.120208	0.590276	0.530071	0.620429	0.542849	0.500065	0.449981	0.227123	0.265327	0.265229	0.363023	0.42334	0.592876	0.231215	0.41217
AC010761.1	1.41682	0.617848	1.15065	1.03083	1.00165	1.39418	0.987884	1.31542	1.99277	1.00482	0.998882	0.752278	1.17611	1.10386	1.12808	0.88796	0.929181	1.06549	0.90328	0.764613	1.04452	0.726258	0.807288	1.66932	2.10936	1.65524	1.92997	0.988748	1.0618	1.38775	0.955118	1.02339	0.783981	0.895772	1.19561	1.67655	1.00232	0.721277	1.2738	1.41569	0.632704	1.56216	1.09227	0.87139	0.842811	1.05554	1.89653	1.33683	1.23453
AC114271.1	1.11068	0.796085	0.561151	0.587153	0.803455	0.627555	0.652775	0.903586	1.74971	0.829287	0.920044	0.521702	0.863672	0.687249	0.77092	0.895772	0.821193	1.46987	0.643737	0.800918	0.645761	1.02535	0.58402	1.2769	1.86366	1.42926	0.435687	0.820833	1.10581	1.24333	0.511556	0.790988	0.620429	0.755157	1.13572	1.10508	0.407747	1.44551	0.927702	1.00027	0.895356	0.591731	0.715991	0.793118	0.753269	0.734796	0.437514	0.565503	0.719958
LINC01273	0.267848	0.0998176	0.322664	1.50681	0.0544026	0.0781105	0.00417929	0.174029	0.0172444	0.0166076	0.00437658	0.00556702	0.121438	0.708116	0.131565	0	0.610006	0.00873768	0.466262	0.56604	0.408323	0.142206	0.353795	0.0149244	0.0901755	0.160083	0.417778	0.0964391	0.0343647	0.0027505	0.0197442	0.34209	0.111213	0.0671835	0.222446	0.0267668	1.0584	0.0272661	0.228506	0.162624	0.0441017	0.4196	0.741492	0.0859616	0.25737	0	0.2734	1.09929	0.282477
U91328.3	0.334619	0.251275	0.475605	0.453853	0.0705907	0.2681	0.142708	0.240969	0	0.360392	0.20572	0.305718	0.102095	0.140377	0.137365	0.30389	0.24152	0.253566	0.346566	0.0700444	0.254953	0.225077	0.0989106	0	0.389137	0.0460027	0.117152	0.195899	0.232315	0.308856	0.215353	0.100913	1.81822	0.24152	0.109948	0.345015	0.312114	0.0644352	0.00906932	0.495632	0.228848	0.157068	0.010445	0.25719	0.0199045	0.18721	0.588711	0.383087	0.00605196
AC106052.1	0.202451	0.202049	1.16576	0	0.84747	1.12234	0.60987	1.02007	0.292073	0.724673	0.215489	0.369868	0.665823	0.510817	1.01292	0.89453	0.81766	0.542727	0.921036	0.185575	0.266225	0.235831	0.666767	0.437987	1.19213	0.867162	0.330231	0.451648	0.320874	0.54905	0.896865	1.45224	1.71825	0.870352	0.426676	1.41033	0.494216	0.409062	0.645114	0.995631	0.0341926	0.506419	0.393474	1.22643	0.467141	0.772895	1.59598	0.291221	0.519042
AL136964.1	0.826387	0.948767	0.239843	0.259226	1.40607	1.15582	0.397577	1.28525	0.752823	0.361241	0.315142	0.421944	0.438546	0.0525716	0.75568	0.428544	1.1504	2.09602	1.38943	1.82155	0.93262	1.61039	0.516739	0.690449	0.33854	0.966045	0.322791	0.184238	1.28553	0.167146	0.717633	0.836496	0.0137458	1.20759	1.74721	1.49767	0.118952	1.25899	1.20185	1.12068	0.527285	0.412083	1.22593	0.501435	1.04731	0.386594	0.554108	0.0935725	1.14291
AL353807.2	0	0.101802	0.328104	0	0.211809	0.280352	0.285481	0.0734232	0.160567	0.15784	0	0.186671	0.680365	0.102762	0.235	0	0	0.467141	0.475956	0	0.257006	0	0	0.176941	0.193214	0.574213	0.241546	0	0.281115	0.991912	0.431101	0.268057	0.43392	0.691312	0.428725	0.322791	0.0727928	0	0.0658455	0	0.12523	0.349925	0.0714205	0.535646	0	0.140124	0.734527	0.445594	0.219832
AL355974.2	9.68402	1.37287	7.45131	11.3535	1.26408	5.2841	0.524567	3.58207	6.20668	2.74087	3.0188	1.65645	4.82804	11.0536	1.87138	1.18051	0.510481	1.60032	1.3499	2.47531	8.23593	1.66495	3.58614	3.50803	3.24743	2.13993	6.48707	5.76981	1.98165	1.02253	3.8289	5.16338	2.76572	1.03479	0.326775	3.66096	13.8474	2.81362	4.13427	4.79836	1.21281	3.48824	1.53271	1.39224	3.59176	4.02272	11.7601	10.4088	1.76328
AC008840.1	0.771302	0.322273	0.287867	0.645614	0.774522	0.655653	0.687829	0.491586	2.7417	0.567034	0.379289	0.453497	0.47481	0.273278	0.387761	0.562186	0.0297739	0.522647	0.201639	0.240583	0.270856	0.589739	0.498334	0.623776	0.35426	0.107359	0.0938865	0.747434	0.621633	1.27485	0.41533	0.408749	0.226647	0.652135	0.761348	0.936729	0.311179	1.04538	1.56425	0.682948	0.458642	0.20449	0.356728	0.654748	0.425888	0.297943	0.267911	0.292284	0.61633
AL121908.1	2.83928	1.30053	0.802073	2.08616	2.08185	1.42967	1.2654	1.58967	3.63518	1.49679	1.01997	0.802476	1.75101	2.69861	1.35971	0.83921	1.11162	1.68685	1.11329	0.446533	0.478531	2.49115	2.40836	1.60855	0.553988	0.15633	1.37558	1.32737	1.28917	2.33126	2.51661	0.258115	0.489669	1.04969	1.48819	2.38782	1.92623	2.64919	1.93102	2.06577	1.79574	3.76051	1.97563	1.49651	2.21628	0.473009	0.407357	1.82575	1.7148
LINC02381	2.17644	4.56841	6.66852	3.51428	1.04107	0.863995	3.54298	1.64621	3.59813	2.55176	10.8792	5.30985	5.072	4.96665	1.28376	2.32501	1.6524	0.84747	1.85437	0.941972	4.22135	1.56667	4.25979	1.40143	13.5419	5.47274	4.11241	5.46474	0.889654	0.518665	2.79834	6.68437	5.61797	2.58002	0.816487	2.42574	5.93619	2.24102	2.12277	1.09863	5.76694	2.23993	1.09534	3.17494	2.11915	3.16105	7.74336	3.09352	2.58744
MAFG-DT	2.25307	1.55594	1.35227	1.61558	2.86484	2.39806	1.68155	2.4368	3.8747	2.2935	1.59875	2.97408	1.52232	0.783777	2.01279	1.60945	2.11801	2.96218	1.29158	1.30451	1.67432	2.27329	2.49479	3.91386	4.55397	2.51175	1.86203	2.22894	1.34796	2.03036	1.67372	2.04254	5.08407	1.88634	2.31162	3.26221	2.12601	3.4342	2.38073	2.73527	2.63244	1.55324	1.46464	1.92171	1.6131	1.72144	1.32018	1.92796	1.83898
AC106886.3	0.116101	0.745861	0.151447	0.248397	0.162786	0.282513	0.224868	0.310577	0.526562	0.122394	0.282876	0.28826	0.913535	0.186905	0.445534	0.825851	1.21887	0.171431	0.427348	0.0117597	0.121935	0.258786	0.418341	0.835738	0.230286	0.296005	0.371058	0.992029	0.0893533	0.0300229	0.341523	0.962799	1.34315	0.60021	0.102726	0.457645	0.172409	0.516555	0.174271	0.525146	0.0276717	0.0799215	0.00939597	1.21309	0	0.454697	0.361035	0.162119	0.345836
HOMER3-AS1	1.01071	0.629276	1.08007	1.23079	0.339494	0.238885	0.431851	0.214882	0.185566	0.807743	1.39304	1.20185	1.1897	1.56817	1.09644	0.467669	0.517263	0.85895	0.22307	0.478061	0.70457	0.697117	0.951658	0.521638	0.300322	0.859937	1.15127	0.378354	0.293392	0.0605622	0.80525	1.7119	1.10416	0.263542	0.0691468	0.194495	1.04799	0.46719	0.261228	0.735132	0.976811	0.476502	0.215456	0.556049	0.350787	1.68528	0.275104	1.75166	0.240516
HPN-AS1	0.518126	0.381526	2.12636	0.149148	0.18086	0.00503732	0.0666225	1.15925	0.0839034	0.761348	0.0719703	0.139199	0.791668	3.01283	0.0439644	0.427626	0.318918	0	0.106229	0.472953	0.836286	1.15439	1.40786	1.64872	0.258457	0.264794	1.98575	0.0049043	0.00572087	0.0060142	2.1849	0	1.34118	0.107351	0.142453	0.067917	3.17102	0	0.485459	0.424595	0.727011	3.93908	1.17933	0.223833	1.93829	1.1178	0.00379997	4.10205	1.02488
AC026803.2	0.508431	0.212707	0.153746	0.722419	0.923406	0.772526	0.662925	0.873096	0.950676	0.508431	0.146735	0.885615	0.840991	0.647	0.729534	0.225001	0.876445	0.535585	0.665544	1.08261	0.52415	0.505078	0.533079	0.737844	0.762714	0.491965	0.432515	0.596988	0.556918	0.62873	0.678492	0.526562	1.86765	0.787908	0.710493	1.09599	0.498462	0.25902	0.772233	0.506592	1.00211	0.810508	0.909582	0.363423	0.764957	0.566952	0.377116	0.25156	0.453792
AC005674.2	0.593795	0.596004	1.32987	1.11688	0.357969	0.838649	1.36267	0.700885	0.541775	0.919863	0.807844	1.30797	0.905555	1.47418	0.447293	1.37668	0.53499	0.361035	0.897902	0.672599	0.485459	0.21711	0.831617	0.581293	0.702972	0.589312	1.44463	1.07022	0.624883	1.21063	0.689516	1.36618	1.50681	0.748256	0.429939	0.790058	0.897803	0.0517445	0.543836	0.453188	0.433832	1.1387	0.336113	0.941068	0.462724	0.787383	0.879511	0.581079	0.369489
AC025287.2	0.602078	0.728874	0.520656	0.356484	0.604603	0.636512	0.647961	0.999493	1.30025	0.702779	0.646546	0.147602	0.594508	0.291794	0.978898	0.742257	0.731229	0.798409	0.947505	1.36874	0.729534	1.07109	0.343486	0.519172	1.43239	0.979982	0.419749	0.461861	0.694527	0.319107	0.312866	0.807642	0.230952	0.842449	0.605149	0.632105	0.168326	0.428653	0.807094	0.966588	0.885414	0.344981	1.24578	0.440866	0.463513	0.536915	0.512718	0.204739	0.725935
MIATNB	0.778015	0.609252	1.03724	0.876016	1.64743	0.794564	0.929998	1.26913	0.717633	0.483158	0.917226	0.552576	0.684217	0.835922	0.271406	0.370006	0.756551	0.905555	0.702972	0.492201	0.417059	0.785937	0.914221	1.08382	1.0882	0.76923	1.21754	0.493946	0.705387	1.13023	0.859542	0.188311	0.754171	0.65523	0.772233	0.70244	0.61633	0.330158	0.906725	0.854374	0.603151	0.879338	0.643331	0.582599	0.654356	1.09391	1.02692	0.769852	0.531917
DLEU1	0.801524	0.726942	0.884513	0.923803	0.640385	0.616616	0.768148	0.493848	1.39614	0.90199	0.498679	0.37854	0.238452	0.324667	0.549112	0.834651	0.514013	0.985991	0.553988	0.196169	0.410497	1.0805	0.649174	0.566257	1.51178	0.764144	0.348259	0.836496	0.525277	0.859542	0.41102	0.712656	0.410078	0.43264	0.503012	0.418551	0.296614	1.69671	0.820091	0.664334	0.75097	0.321517	0.182951	0.516306	0.444306	0.41995	0.646786	0.592479	0.468061
AL358781.2	0.365599	0.399012	0.524567	0.0571478	0.0195567	0.405944	0.160504	0.494216	0	0.307823	0.627624	0.285225	0.179561	0.418024	0.563435	0.33739	0.325562	0.437987	0.320661	0.318755	0.323323	0.0196183	0.174004	0.502009	1.84867	0.300157	0.511995	0.352145	0.0293222	1.92623	0.240299	0.589911	0.673551	0.364917	0.396349	0.25737	0.253018	0	0.156633	0.473454	0.18371	0.655943	0.21858	0.796438	0.14814	0.605586	0.463379	0.30693	0.159006
ROCR	0.118232	0.0768466	0.205812	0.490314	0.116012	0.158298	0.358095	0.140339	0.0452593	0.26898	0.193493	0.0561304	0.154947	0.190246	0.298517	0.101575	0	0.174049	0.162801	0.0647644	0.00846563	0.354466	0.0285512	0.181286	0.232943	0.214647	0.147602	0.130231	0.357129	0.329597	0.300116	0.273576	0.441896	0.272166	0	0.0721742	0.220371	0.060257	0.0906496	0.101343	0.217787	0.0818519	0.0959763	0.176597	0.127612	0.10713	0.773379	0.116298	0.0268039
AP001628.1	0.109632	0.0696409	0.143597	0	0.446381	0.208618	0.535789	0.723822	0.909398	0.116317	0	0.0511775	0.320814	0.293469	0.0709633	0.448864	0.267549	0.0981388	0.644223	0	0.193606	0	0.193782	0.381002	0.976811	0.281452	0.319002	0.493424	0.460019	1.04639	0.413716	0.649036	0	0.379175	0.321375	0.242575	0.0472637	0.563955	0.211437	0.555767	0.0901298	0.016888	0.21742	0.406719	0.270228	0.625756	0.417144	0.250286	0.227569
AC016586.1	0.19575	0.510405	0.465931	0.196353	0.629276	0.642996	0.828725	0.497753	1.19696	0.637657	0.868884	0.854011	0.540062	0.686398	0.398227	0.512718	0.214956	0.848145	0.248598	0.0843371	0.577717	0.490485	0.157989	0.896865	0.0521642	0.616541	0.378189	0.493424	0.850415	1.45688	0.577646	0.118114	0	0.275438	0.894689	0.283843	0.675479	0.474742	0.626178	0.467141	0.476161	0.870835	0.348204	0.693628	0.635199	0.471367	0.783438	1.02765	0.730969
AC080013.3	0.684045	0.511412	0.240155	0.172685	0.855138	0.266545	0.492305	0.618153	0.378001	0.840238	0.558622	0.312799	1.25227	0.580903	0.554048	1.14791	0.944164	0.577855	0.811059	1.3008	0.497452	0.413352	0.445482	0.166209	1.21334	0.152931	0.383514	0.630797	0.688585	0.370637	0.565447	1.15561	0.633815	1.03566	0.784584	0.554108	0.353024	0.728874	0.490708	1.19213	0.202555	0.516781	0.456582	0.89332	0.402627	0.78646	1.01828	0.151207	0.563523
AC027271.1	0.396957	0.205992	0.814704	0.0352557	0.78306	0.666599	0.274322	0.349696	0.0349585	0.106297	0.0387428	0.0442086	0.0790593	0.464665	0.48328	0.14195	0.795151	0.149899	0.644473	1.54996	0.690449	0.576756	0.130861	0.495169	1.10416	0.184722	0.0228779	0.265101	0.945386	0.565264	0.503541	0.509319	0.323624	0.573834	0.783168	1.00469	0.227329	0.268723	0.633007	0.522647	0.0817429	0.212672	0.984913	0.0489424	0.592634	0.401831	0.0880494	0.0544584	0.561801
AP003481.1	1.63874	4.80426	1.7772	5.06477	2.25979	0.710916	4.83026	1.71099	0.631687	2.99913	3.26368	2.2048	3.87294	3.00186	3.02708	2.57626	2.9273	0.711393	2.83928	1.858	3.89022	1.79835	6.11178	1.81756	1.83466	2.06243	2.21924	3.44781	0.72061	0.770022	3.41222	3.23082	3.03032	3.67054	1.08749	0.724009	2.1539	1.83732	0.638763	0.50893	3.69746	4.40446	1.61609	3.08274	1.55085	3.85156	0.921765	2.8932	2.0343
AC132872.2	0.168245	0.037527	0.345463	0.0373128	0.29111	0.907381	0.451036	0.709176	0.385488	0.176344	0.0954979	0.169514	0.234346	0.105621	0.343914	0.616397	0.20601	0.234564	0.155949	0.0275935	0.0645264	0.178118	0.0225167	0.784232	0.863672	0.509025	0.213442	0.0892015	0.397043	0.574942	0.313897	0.52555	0.653579	0.246803	0.246848	0.549625	0.325792	0.189649	0.381942	0.905042	0.128306	0.213068	0.133273	0.321213	0.294673	0.557922	0.45233	0.201639	0.25872
LINC02110	0.249641	0.666274	0.257875	0	1.44115	1.21856	0.354076	0.78813	0.855482	0.876999	0.774382	0.289221	1.13426	0.0160423	0.852372	1.34433	0.277712	1.41333	0.110595	0.0631368	0.00832891	1.14044	0.0929479	0.557405	0.433483	0.00789448	0.108413	0.571419	1.45165	1.31838	0.296768	0.398128	0	0.643888	1.08439	0.701058	0	1.65397	0.86086	0.876613	0.893727	0.0801372	0.17907	1.21491	0.425458	0.525997	0.857073	0	0.594217
AC093802.2	0	0.118718	0.00918996	0	0.295441	0.110452	0.631507	0.710097	1.33173	0.248397	0.0080876	0.0488263	0.250058	0.172313	0.742981	0.0907244	0.01564	0.523844	0.100913	0.0553263	0	1.16212	0.137246	0.164536	0.922365	0	0	0.0121842	0.979527	0.00563497	0.275104	0.77311	0.0763181	0.250687	0.0493656	0.171337	0.00940173	0.418291	0.331149	0.493848	0	0.0419406	0.00830914	0.454006	0.116516	0.423856	0.0216183	0	0.153772
HOTAIRM1	0.505161	0.416322	2.17129	0.448698	0.074605	0.0904557	0.949798	0.456534	0.0526785	0.421554	1.00345	0.720249	0.0564024	4.65297	0.285393	0.291704	0.0847868	0.0117324	0.198406	0.00697233	2.02695	0.0528869	0.647826	0.0896231	3.27645	1.3953	0.58245	0.409715	0	0.0230632	0.0308142	0.578927	1.71289	1.48861	0.164679	0.405816	1.43212	0.0354649	0.248754	0.246647	0.457198	0.153125	0.0114028	0.270276	0.00938757	0.528075	5.1452	3.90569	0.227663
TFAP2A-AS1	1.62918	0.525404	1.87538	0.0410931	1.54758	2.11479	0.947754	1.83798	2.34602	1.54348	0.559094	1.53983	1.834	0.656119	0.193471	0.116516	0.152093	1.3698	1.05987	0.0231359	1.04853	0.910328	0.870099	2.42926	3.05151	1.40949	0.952035	1.19829	0.824774	0.0623922	1.97672	3.09077	2.97128	0.383856	1.96835	1.30026	0.909398	2.03396	2.43363	3.06193	2.58662	1.01059	0.74506	1.03199	1.06775	0.191433	1.92555	0.0626229	2.03468
AC073389.3	1.44906	1.16433	1.50183	0.933474	1.23285	1.63292	1.46331	2.39491	1.19091	1.58482	1.33305	1.69511	1.75554	0.732999	2.32349	1.92899	2.36666	1.55917	1.58829	0.788277	0.686151	1.30613	1.4126	1.97045	1.54758	1.95239	1.29297	1.58053	1.47935	1.73073	1.8264	3.27548	3.3285	1.63348	1.57419	2.42141	0.950473	1.09622	1.64208	2.40995	1.17493	1.18708	1.12748	1.57845	1.20284	2.39377	1.05352	0.548084	1.27142
AC100786.1	3.93105	2.68206	2.30162	5.69904	1.80662	3.33098	3.22213	2.53494	0.552227	3.00503	1.92691	3.78567	3.65582	6.46502	2.81885	3.10063	2.1359	2.3387	2.34763	1.93065	2.76752	3.0257	3.65796	3.48562	1.04909	2.16947	3.76163	2.0464	2.5796	0.920459	3.84584	2.06632	1.44142	3.56554	3.04141	1.68124	3.33903	1.10927	2.14212	3.81545	2.72418	4.86852	4.13979	2.31776	4.23321	4.01221	1.22547	3.66446	4.44892
NALT1	1.12618	0.233919	1.48199	0.914798	1.04569	2.47207	0.981483	1.63671	1.1312	0.510617	0.724914	0.525927	0.836724	1.31385	0.748622	1.44955	0.776418	1.31781	0.724914	0.246803	1.01441	0.715261	0.342873	2.4004	2.36354	0.423899	0.563183	0.729062	0.755157	2.55414	2.01316	1.08954	2.76276	1.62426	1.80201	2.18976	0.754488	0.763811	1.54011	1.87471	0.277047	0.946654	0.50365	1.43692	1.1489	1.12258	1.38663	0.663877	1.83233
AC097505.1	1.29975	0.430023	0.14487	1.28553	1.53422	1.13784	0.720411	1.16669	1.04197	0.808768	0.572258	0.599052	1.69004	0.49975	0.79753	1.21063	0.41839	1.87402	0.697769	0.666853	0.652225	0.8213	1.01334	0.496686	1.16408	0.486866	0.528144	1.34663	1.37726	0.691685	1.18201	1.1756	0.78691	0.759193	0.677641	0.971042	0.608063	1.02972	0.808106	1.68387	1.33956	0.44596	0.575733	1.06647	0.999493	0.687726	0.498207	0.2983	0.602889
AC068057.1	7.17667	0.627852	1.86697	10.0247	3.93736	3.60507	0.395869	5.32201	1.38409	0.368319	0.615196	0.103382	0.2984	2.5562	1.42275	0.311287	1.22723	3.8959	1.56741	2.14722	3.26665	5.93103	1.36349	3.79634	5.58181	0.479382	1.2171	0.0893877	2.1184	0.0974807	1.66932	0.763596	2.2159	0.330231	4.97438	3.39699	2.29425	4.73064	4.66798	7.57005	0.696914	0.882531	2.46405	0.0346849	4.76676	1.48805	1.44776	3.16531	2.17274
NCBP2-AS1	0.742981	0.124369	0.193868	0	0.583704	1.18625	0.823386	0.600928	0.570029	0.398227	0.231641	0.645051	0.32588	0.34851	0.33745	0.398036	0.773486	0.90759	0.26149	0.109712	0.628132	0.382589	0.405615	0.967921	0.150345	0.408603	0.360491	0.396272	0.403848	1.14835	0.614158	0.0899725	0.0814417	0.4667	1.05796	1.02509	0.325446	0.436204	0.503235	0.511484	0.149634	0.740191	0.131914	0.824601	0.636346	0.373423	0.575945	0.566325	0.549915
LINC00632	1.02692	0.987692	1.12167	0.630953	2.85152	2.25907	1.45465	1.26623	1.89353	1.47647	1.7119	1.47075	0.969575	0.585972	1.14622	1.23528	1.51822	1.68045	2.33165	2.19833	0.613546	1.38996	0.823896	3.41064	0.432962	1.55239	0.848826	1.32018	1.24624	1.78749	1.08238	1.28243	0.914221	1.16185	1.9827	1.86667	0.687249	1.02604	1.98057	1.54376	0.954536	2.02934	1.99592	1.70366	1.50128	1.03941	2.82284	0.654748	1.91558
AC135050.6	4.81916	4.09896	6.17979	4.18588	4.84222	5.34104	4.07599	5.25617	2.4004	4.3466	3.19453	3.71373	4.76092	6.50086	4.14964	5.44833	4.75286	4.8117	4.04057	4.92653	4.4117	3.88451	3.6596	3.55769	5.11068	5.14021	4.98222	4.15087	5.04395	3.97743	4.90191	5.47455	6.57869	4.16607	5.60825	4.72917	6.0041	3.35205	4.01453	5.90402	2.64288	4.03578	3.74718	3.87754	4.68082	5.41181	5.85451	4.72623	4.56427
AC069224.1	1.89253	0.86011	1.62606	1.64084	2.45565	2.33243	1.8693	2.5378	1.58324	1.7148	1.16285	1.42587	1.39978	1.29321	1.29423	1.2769	1.54966	2.13882	1.38663	0.85659	0.912277	1.74557	1.29373	1.87574	1.70618	1.87138	1.35971	1.16238	2.43958	1.50209	2.60072	1.96312	1.78105	1.65427	1.91626	3.15622	1.01965	2.13668	2.64876	2.45928	1.25432	1.6518	1.75354	1.25509	2.07748	2.29425	1.63407	0.860652	1.97672
AC015967.1	1.153	1.91866	0.994056	0.54223	1.73431	0.996288	0.636512	0.775318	0.529056	1.16481	0.950676	0.572089	1.01314	0.849178	1.08284	1.32833	2.09048	1.0233	1.54319	3.50596	1.2465	1.30426	0.741708	0.640036	0.555248	0.621241	0.730792	0.933474	1.1531	0.29647	1.28792	1.25262	0.312471	1.0095	1.6012	1.77911	0.473454	1.01183	1.15013	0.933246	1.01541	1.11565	2.38664	1.30544	1.69209	0.736746	0.507952	0.979229	1.47017
AC124242.1	1.30026	0.795722	1.01314	1.63039	1.23237	0.988523	1.39645	0.693225	1.28128	1.08654	0.90096	1.20081	0.722592	0.593651	0.956674	0.878218	1.04864	1.27971	1.0489	0.86747	0.73442	1.4501	1.6227	0.629276	0.790058	1.40619	0.586081	1.16599	1.01292	1.13287	1.04929	0.572751	1.73877	1.05204	1.03899	1.13215	0.689362	1.1987	1.18942	1.1209	1.27189	0.930576	1.14644	0.58148	0.831085	0.942942	0.432962	0.916292	0.978501
MIR181A2HG	0.564479	1.51263	1.55707	0.256383	1.12618	1.28525	1.53614	2.18721	0.386376	2.15794	1.68975	0.580958	1.13192	1.45382	2.59531	1.65815	1.84063	1.41682	1.49275	0.0884186	0.463437	1.43603	1.48571	0.926488	1.88948	1.03281	0.697395	1.04307	1.75976	3.65418	1.2709	2.30315	0.961855	1.37505	0.983427	1.11969	0.984913	2.4226	1.92589	1.23305	0.83937	1.48305	0.43264	2.11331	0.655767	1.28499	1.96278	0.691685	1.57209
AP001627.1	0.594348	0.350204	0.284518	1.10021	0.180002	0.352343	0.221718	0.551559	0.0377032	0.136368	0.0743885	0.171925	0.214956	1.44061	0.322791	0.363423	0.340681	0.199878	0.414047	0.2346	0.813024	0.408969	0.793118	0.193658	0.216444	0.0123153	0.322033	0.0271537	0.200365	0.0486302	0.156444	0.292463	0.515117	0.150548	0.311387	0.0979307	0.187928	0.25531	0.446746	0.110452	0.349015	0.332403	0.358052	0.176916	0.325405	0.468371	0.0824931	0.75431	0.299644
SLC25A25-AS1	1.92377	1.0527	2.29891	0.356689	1.37668	3.19111	2.03577	2.23192	1.96938	1.64824	1.34663	1.16599	1.78699	1.63529	1.54582	2.38702	1.385	1.62117	1.15246	0.824463	1.18179	1.31032	0.790797	2.61114	1.12641	0.684463	1.13636	2.01914	1.07824	1.84937	1.42504	2.11878	1.54842	1.383	1.40894	1.5535	1.50301	1.11927	1.38802	1.7231	0.534433	1.71574	0.847865	3.13681	1.07157	1.2171	2.36666	1.024	1.4678
AP002360.3	1.56582	1.46147	3.49817	0.419179	3.37825	2.14722	2.24934	2.63036	1.91389	1.6888	1.71607	0.994169	1.51416	1.04731	1.20603	2.44999	3.07757	2.26255	2.52233	2.77173	1.82186	1.84695	1.68913	1.7717	2.15644	1.17181	1.04264	1.27498	2.70795	2.00297	2.11294	4.09896	2.80488	2.07249	2.27781	2.89635	1.56393	1.4832	2.41235	2.47047	1.23005	2.40995	2.23249	2.09904	1.78072	4.10267	4.42571	0.460613	2.74341
AL021368.1	0.253018	0.235899	0.504637	0.122804	0.702532	0.666132	0.443241	0.511195	0.470218	0.671514	0.241591	0.338977	0.515871	0.0771309	0.298517	0.587885	0.579214	0.10608	0.162801	0.0647644	0.355526	0.262529	0.205992	0.181286	0.49827	0.125506	0	0.130231	0.78813	0.503012	0.973944	1.01243	1.56132	0.934909	0.295441	1.10786	0.454303	0.304974	0.226629	1.10075	0.0961	0.0497898	0.050372	1.4585	0.430693	0.10713	0.365752	0.067953	0.280047
AC107464.3	0.741492	0.912834	0.833817	1.74005	0.338829	1.87706	1.13357	0.987884	0	0.847122	1.21364	0.702059	1.31962	2.03289	0.439892	0.719958	1.17026	0.508194	0.870099	1.35858	1.79117	0.789971	0.738022	0.647381	0.428902	0.239994	1.66807	1.6298	0.396164	2.25643	2.83347	0.588711	2.49878	0.756195	1.28917	0.623629	4.05487	0.59727	0.926488	1.22449	0.585697	2.94579	1.21639	1.34742	1.60699	1.98023	0.315682	2.81012	1.37057
TMEM72-AS1	0.489731	0.565503	0.134217	0.447454	0.770212	0.678966	0.757503	0.260602	0.0303277	0.568767	0.893943	0.521166	0.748622	0.185616	0.907791	0.951564	0.620866	0.978501	0.432515	0.701747	0.214295	0.708613	0.398646	0.615269	0.0844737	0.824095	0.126054	0.781542	0.853281	0.0421081	0.53979	0.581729	0.723035	0.821408	0.732999	0.816095	0.171266	1.41062	0.257851	1.04307	0.352343	0.329764	0.952767	0.637376	0.687495	0.429241	0.819778	0.225308	0.757299
AL049840.2	2.88252	1.03837	1.9135	2.27822	1.67686	2.23364	1.90395	1.6119	1.89715	2.36864	1.22213	2.29577	2.11043	2.14758	1.91009	2.24557	1.49335	2.40675	1.89928	0.899356	1.02465	1.9813	1.8617	1.94484	0.938791	1.47373	1.54118	2.58083	1.14291	2.49757	2.26137	1.54697	0.679924	1.41825	1.95827	1.88173	1.89857	2.29577	1.70635	2.49557	1.60792	2.50167	1.84967	2.0613	2.11878	1.47189	1.50887	3.74826	1.74858
LINC02044	1.04035	0.515412	0.41839	0.530162	0.350699	0.470519	0.266795	0.784693	0.169977	0.529865	0.345616	0.269186	0.970832	0.485968	0.381217	0.732517	0.305343	0.587485	0.567648	0.342747	0.757035	0.62873	0.578348	0.475075	0.793657	0.112028	0.360678	0.332354	0.53836	0.364415	0.519042	0.707447	0.95317	0.694239	0.433746	0.369868	0.193918	0.799959	0.559208	0.557006	0.729381	0.509503	0.524892	0.924671	0.606237	0.486161	0.388138	0.395012	0.336456
AC018766.1	0.282876	0.331531	0.347758	0.138335	0.472285	0.708315	0.750524	0.441843	0.654748	0.531692	0.477404	0.328823	0.240871	0.579144	0.392119	0.655767	0.317249	0.428599	0.429303	0.57547	0.188424	0.0182491	0.2324	1.05796	0.410844	0.610744	0.425074	0.636058	0.251122	1.11616	0.387893	0.636346	0.740951	0.356444	0.587761	0.655653	0.507893	0.168547	0.73881	0.328303	0.0364589	0.938137	0.357864	0.94151	0.321555	0.592677	1.09146	0.554873	0.598684
AC046168.2	0.696776	0.301927	0.745535	0.438103	3.04141	1.39167	0.904636	2.7818	12.1966	1.05031	1.30113	0.467343	0.87411	0.0884542	1.44226	0.249881	0.899452	2.12166	0.332517	0.120298	0.343677	1.96259	0.375074	1.49813	3.7181	0.202967	1.31703	0.75533	0.914916	2.19941	1.58148	1.01125	0.360237	0.75348	1.66991	0.940653	0.190693	1.78842	3.04991	1.80083	3.33753	0.501085	0.718203	2.28694	0.664044	0.743449	0.778109	1.34172	1.47764
AP001893.1	0.080031	0.290775	0.0288162	0.185278	0.559586	0.486767	0.655943	0.230465	0.590408	0.194865	0.574416	0.505363	0.241636	0.387799	0.296861	0.901486	0.279637	0.273668	0.354695	0.115041	0.204641	0.260696	0	0.421944	0.114567	0.340238	0.0709439	0.464904	0.544962	0.552849	0.178403	0.0607048	0	0.357822	0.657387	0.719314	0.508773	0.451431	0.291452	0.351879	0.0633363	0.520297	0.229334	0.657173	0.285509	0.0687595	0.910813	0.337971	0.223137
AC010422.2	0.212616	0.106878	0.340948	0.321468	0.355426	0.402852	0.187667	0.532595	0.614599	0.411139	0.359048	0.244107	0.28442	0.258623	0.151548	0.502735	0.322683	0.0820947	0.784849	0.597941	0.299644	0.218653	0.361575	0.375433	0.867667	0.499507	0.119655	0.440584	0.40937	0.307026	0.208808	1.10602	2.0103	0.446746	0.48831	0.585513	0.812665	0.04585	0.51325	0.50365	0.378756	0.364648	0.376788	0.0930749	0.238356	0.262773	0.437846	0.426126	0.352763
AL049597.2	0.764144	1.26005	1.50209	2.00189	0.933246	0.795897	1.40563	1.12715	0.910813	1.06202	0.904636	0.589108	1.31703	1.52767	1.04011	1.06272	1.27485	0.85607	1.64462	2.06382	1.32103	0.962991	1.28398	0.767508	1.01987	2.03863	1.04442	0.814197	1.11733	1.24532	1.11041	1.08701	1.10043	1.52856	1.32737	0.999303	1.55175	1.16357	1.54614	1.20332	1.11756	1.2818	2.19941	1.31703	1.21364	1.18308	0.716401	1.18599	1.19213
AL139099.2	0	0.333031	0.361086	0	0.309837	0.816636	0.543949	0.261583	0.272565	0.55236	0.626053	0.216368	0.300899	0.192236	0.406983	0.144548	0.179828	0.50938	0.0966353	0.0262521	0.125684	0.297689	0.132775	0.258786	0.101776	0.245298	0.218556	0.345358	0.575573	0.544353	0.287383	0	0	0.0786177	0.591353	0.445713	0.554969	0.404792	0.374802	0.227319	0.0533248	0.216102	0.140259	0.92568	0.112173	0.536588	0.394769	0.372373	0.428849
AL035461.2	1.79902	0.604174	3.67753	1.11162	1.15172	1.40868	1.40733	2.23307	2.04678	1.55639	1.15572	1.54406	1.6119	1.97618	1.28155	1.86304	1.64277	1.53507	1.26691	0.580352	1.52707	1.22098	1.31813	1.61961	5.82383	1.06798	2.71355	1.4472	1.37589	2.7233	1.94583	2.1849	4.0483	1.11565	0.898012	1.54011	2.15644	0.730419	1.20679	1.79802	0.921765	1.65213	0.802392	2.09012	1.0645	2.08108	3.19783	2.10684	1.42601
AC068792.1	1.17815	1.385	2.14501	0.541321	0.832592	1.29868	0.929401	1.32103	1.14378	0.693935	1.30245	0.493674	1.16238	0.603025	1.30376	1.02604	0.74119	1.361	0.0921353	0.487877	0.802476	1.3981	0.828918	1.30478	1.82672	2.83703	0.621319	1.04244	2.00645	1.6227	0.950082	2.25272	1.50767	1.51853	1.09066	0.341315	0.44261	1.42344	0.876529	1.49679	0.55775	0.596334	0.524892	1.94341	0.72033	1.55206	1.63874	0.635617	0.759038
RGMB-AS1	0.808768	0.819909	1.1074	0.65731	2.23683	1.8205	0.847122	1.6831	1.44169	0.97296	1.03173	0.647523	0.929613	0.494537	1.20138	0.727977	0.641304	1.88815	0.906725	0.692524	0.416803	1.59113	1.14667	1.23104	0.85135	0.954341	0.485262	0.893128	2.87368	4.31963	0.916292	0.435589	0.794767	0.917226	2.10244	1.92449	0.841499	2.42339	2.10793	1.06025	1.27142	0.853851	1.05599	1.12671	1.28711	0.53587	0.708811	0.655855	1.58236
AL022069.1	0.250058	0.326176	0.388475	0.0723521	0.75533	0.911835	0.453915	0.885414	0.683645	0.266184	0.393439	0.319317	0.562918	0.377392	0.796438	0.469191	0.649174	0.817438	0.769937	0.354429	0.37596	0.423615	0.299471	0.41217	0.368507	0.422935	0.132252	0.183347	0.396532	0.414148	0.359428	0.512475	0.123396	0.574942	0.954169	0.948328	0.322664	0.564479	0.590119	0.910618	0.275881	0.553717	0.414806	0.370346	0.4102	0.174867	0.757815	0.692667	0.688252
AL583856.2	1.33044	0.750015	1.41627	0.988636	1.76138	1.28426	1.59143	1.50008	1.54406	1.55191	0.742847	1.16793	1.42884	1.12854	1.13672	1.51574	1.93966	0.932108	2.0951	2.17016	1.01541	1.24117	0.517542	0.905323	1.65397	0.622608	0.861407	0.574566	1.75506	1.03681	1.58585	1.59814	0.814541	1.33067	1.56724	1.3093	0.664334	0.861083	1.25404	2.0237	0.790251	1.25899	1.44477	1.71984	1.44692	1.09778	1.13784	1.24676	1.35845
AC233992.3	0.208164	0.0899527	0.0139289	0.0547145	0.132509	0.360012	0.209609	0.979342	0.828725	0.799519	0.325817	0.0147152	0.378697	0.405944	0.549672	0.327373	0.834567	0.0338851	0.250208	0.133243	0.614476	0.0757143	0.296504	0.582014	1.62084	0.338664	0.296065	0.211186	0.400823	0.56245	0.386221	0.511995	2.19312	0.498816	0.54223	0.898462	0.152767	0.336241	0.537563	0.327407	0.243856	0.278066	0.211675	0.48456	0.263148	0.359463	0.367708	0.40636	0.00683617
AL354989.1	0.324974	0.197105	0.125085	0.0333033	0.313654	0.553717	0.409563	0.404359	0.345836	0.101268	0.511301	0.53966	0.178022	0.155976	0.199623	0.502735	0.0133674	0.377875	0.272581	0.0939331	0.0290848	0.337839	0.221914	0.411203	0.260812	0.39461	0.187608	0.348965	0.29502	0.894124	0.449503	0.336373	0.0685668	0.148244	0.206643	0.614599	0.484116	0.384268	0.106487	0.187261	0.182674	0.285683	0.0763084	0.139913	0.3657	0.32684	0.472802	0.263124	0.38136
AL022313.4	4.62226	2.84014	1.29868	0.537162	15.702	7.10598	6.82771	8.22801	2.96443	0.734796	0.117704	1.67196	2.37915	0.712656	2.90351	1.29788	6.98843	13.3253	7.708	10.0054	2.55132	6.86193	2.1184	9.66935	4.75218	0.112755	0.694358	2.25378	9.46625	0.0163962	3.18103	3.27007	0.665687	7.24324	9.56363	11.2813	0.612487	5.69706	8.31135	6.32358	4.96905	1.5821	8.93285	0.669171	7.63131	1.70933	0.940826	0.307427	7.68394
AL121890.2	0.21858	0.155779	0.25056	0	0.492028	0.227816	0.269604	0.793945	0.231508	0.313258	0.286137	0.122917	0.46431	0.360441	0.0964212	0.482555	0.210986	0.446746	0.19544	0.0824931	0.371819	0.135936	0	0.846277	0.182528	0.151335	0.0456408	0.294759	0.262489	0.126749	0.733276	0.88826	1.38955	0.471149	0.0729075	0.60987	0.729062	0.175624	0.0598384	0.896183	0	0.539842	0.221869	0.753375	0.498924	0.459177	1.05998	0.313302	0.371851
PIK3CD-AS2	0.607499	0.279199	0.720081	0.327119	0.0198371	0.072397	0.0332361	0.0671729	0.308726	0.0154072	0.0671835	0.170803	0.324774	0.125238	0.346679	0.190338	0.239186	0.0371127	0.13543	0.320874	0.39019	0.0490674	0.772299	0.0642929	0.680965	1.21465	2.09455	0.154125	0.0699274	0.214647	0.0753852	0.0757143	1.28999	0.220371	0.0423568	0.0089883	0.279496	0.43501	0.108215	0	0.582755	0.10104	0.0360961	0.0796799	0.149374	0.0844765	0.380018	0.640217	0.203794
TRAF3IP2-AS1	3.00592	2.78666	2.90747	3.25869	3.20955	3.41271	3.04141	3.18057	3.36866	3.06772	3.20757	2.64961	2.99002	2.11294	2.93726	2.87813	2.61073	3.5242	2.71398	1.65427	2.05061	3.36212	2.61073	3.27203	2.06093	2.56275	1.55324	3.41172	2.96526	3.72135	2.70331	3.55718	2.00892	3.01509	2.8524	3.22068	1.60915	3.77393	3.35663	3.34002	3.1634	2.35582	2.50489	3.23763	2.9291	2.87637	3.57146	1.97113	3.02802
AL117335.1	3.6504	1.3014	1.37342	4.12821	2.66138	2.96622	1.41033	2.37677	1.26383	1.69313	1.11856	1.67432	1.82809	2.17718	1.09766	1.32737	2.02478	1.84967	2.09886	2.3819	1.50681	2.12636	2.04219	2.44957	1.31173	1.40533	2.12384	1.37342	2.1965	0.795546	4.08315	2.41742	3.28679	2.16761	1.59113	2.13844	2.67944	2.29386	1.93691	4.24086	1.40064	2.17644	2.38782	1.44342	3.5419	2.59949	1.54288	2.04714	2.99823
AC008735.4	0.281015	0.487147	0.750369	0.532161	0.329063	0.819687	0.771103	0.522783	0.869981	0.65523	0.531635	0.939386	0.50851	0.510443	0.356875	0.718991	0.341752	0.454911	0.335819	0.331194	0.810417	0.0971971	0.470087	0.937407	0.698366	0.874712	0.751823	0.602766	0.656523	0.879338	0.713588	0.353916	0.802958	0.467803	0.667304	0.499229	1.05818	0.269579	0.236939	0.665059	0.24341	0.784134	0.157021	0.584165	0.466619	0.342508	0.533079	1.06637	0.424287
AL513327.1	0.289886	0.799698	1.40174	0.287599	0.384502	0.563183	1.228	0.754171	0.784134	0.732517	1.62762	1.10508	0.849178	0.911472	0.499463	1.30613	0.565124	0.357314	0.602889	0.332186	0.707663	0.374608	0.492412	0.771828	0.398913	0.923803	1.38915	0.777483	0.306043	1.44432	0.495169	0.819844	0.366703	0.735132	0.531692	0.558431	0.99225	0.496797	0.395012	0.356767	0.396349	1.16021	0.239367	1.06462	0.450379	0.966822	1.29028	1.0792	0.441327
AC009102.2	2.21511	4.20206	0.980642	1.5345	1.55502	2.9777	5.12038	1.71221	3.03995	3.88961	4.48107	3.16628	3.31751	1.31992	4.76751	3.02251	1.80168	3.93677	3.4898	1.66904	1.03877	2.67565	2.33555	2.26057	0.454852	2.49398	1.67934	4.27949	2.39295	1.81985	1.30503	1.49125	0.0224516	3.75668	3.90807	2.33672	0.639324	4.13739	2.98326	2.4447	3.45979	3.96169	2.63408	4.39585	2.33009	2.31856	2.89947	1.94759	2.22445
P3H2-AS1	0.13318	0.36594	0.10328	1.6586	0.267127	0.00313323	0	0.192762	0	0	0.342137	0.099769	0.152689	0.61224	0.0461659	0.115436	0.16162	0	0.228478	1.02097	1.05341	0.0753059	0.392589	0	0	0.242164	0.0413401	0.168703	0.200649	0.390426	0.176297	0.0599348	0.979116	0.227236	0.555821	0	0.448226	0	0.255635	0	0.200954	0.00237733	0.539842	0	0.0881734	0.0152678	0.0365346	0.537282	0.0600861
AC093620.1	2.91514	1.44776	2.3835	0.793198	1.79349	3.26612	1.98716	2.18156	0.937916	2.22145	2.21511	2.01952	2.37525	1.39684	1.49536	2.88922	3.27256	2.08943	3.37424	0.479755	1.19732	3.19883	1.49916	1.90843	1.85233	1.6437	1.18232	2.39295	2.52479	2.26137	3.11884	3.78124	2.88298	5.14021	3.36866	3.76219	0.653955	2.82059	1.56037	2.80271	3.24347	1.47445	1.08943	3.43674	3.48769	3.09641	1.66212	1.45587	2.94809
AC010201.2	0.275104	0.142735	1.06111	0.15633	0.626178	1.10349	0.343312	1.05704	0.97825	0.162957	0.430494	0.285941	0.234417	0.772048	0.00934814	0.111875	0.0848557	0.715345	0.161705	0.319295	0.623125	0.0530932	0.143483	0.640827	0.170269	0.251177	1.00513	0.123653	0.0249851	0.128846	0.27602	0.372173	0.448698	0.103112	0.85531	1.09391	0.784849	0.589574	0.680272	0.132642	0.196151	0.373039	0.252987	0.11149	0.499958	0.268691	0.153592	0.512059	0.603624
CELF2-AS1	0.391721	0.426583	0.0304946	0.27419	0.462999	0.540474	0.968612	0.253145	0.987294	0.309837	1.38165	1.09391	0.171337	0.148811	0.498549	0.12814	0.230969	0.73182	0.47767	0.315287	0.276688	0.520162	0.277564	0.105785	0	0.238523	0.415663	0.41929	0.490257	0.7629	0.575573	0.00461398	0	0.226547	0.913262	0.698689	0.250381	0.75348	0.68759	0.151131	0.470017	0.146191	0.587715	0.37376	0.356135	0.0554681	0.692667	0.183211	0.63903
AC008780.2	0.116215	1.2941	0.222728	0	1.62547	0.282754	0.658101	0.467909	0	0.0193295	0	0.143367	0.0944935	0.149923	0.988099	0.0144175	2.76186	0.00994602	3.07757	8.46825	0.227974	1.25824	0.349802	0.0187092	0.624288	0	0.237414	0.479913	0.647826	0.0300801	0.964279	1.40326	0.123025	0.397061	1.86304	0.207969	0	0	0.696272	0.26274	0.175936	1.36433	3.75164	0	2.5077	0.198297	0.855677	0.0985133	2.07675
AC112493.1	1.71859	0.165269	0.107469	0	0.244393	0.894124	0.283257	0.175357	1.02233	0.794226	0	0.892969	0.0833657	0	0.399427	0.0490192	0.191683	1.30878	0.019796	0	0.0348319	0.377743	0.15147	0.310472	0.235612	0.0619879	1.47445	0.0262868	0.119087	0.592347	0.694358	0.811488	1.37395	1.35667	0.853677	0	0.0176951	1.17859	2.99458	1.70492	0.0857007	0.479186	0.0978823	0.316031	0.159923	0.353492	0.00714345	0.0263982	0.241141
LINC01563	4.64318	3.18343	5.5771	4.24773	2.96106	5.44571	3.2954	1.37923	7.14962	3.60778	2.63244	3.29421	3.11225	4.96744	1.68402	1.3064	2.52354	1.37891	4.09715	3.14052	3.33648	3.0331	3.01145	4.05125	4.93946	1.07698	1.71447	1.70143	3.9402	9.58904	3.55507	2.14124	4.16297	4.55601	3.20372	3.97396	6.46876	3.93963	5.26203	2.4364	4.82731	2.92328	3.42301	3.12257	3.28876	3.39489	4.50285	3.78404	2.54022
MHENCR	4.5796	3.26665	4.5456	3.00685	4.89661	6.40776	5.38512	7.56331	4.25351	4.25671	3.80481	2.61616	6.7511	5.91331	4.70506	4.94248	5.19893	3.01055	3.82609	3.09077	3.88102	3.37622	3.99563	6.25478	7.26636	4.28204	3.69245	3.42404	5.46747	5.54065	5.62748	9.10521	10.5689	5.60071	5.08645	8.68135	5.80457	3.51898	4.00807	7.61399	2.4609	5.02084	3.15716	5.3375	3.92065	6.61425	7.34152	4.96823	4.00216
AL606834.1	0.905772	1.34315	1.18382	1.71951	0.336241	0.680119	0.353586	0.657953	0.633988	1.30839	0.646546	0.57698	1.03154	1.05437	0.593651	0.815457	0.547796	1.14937	0.428158	0.775846	0.685762	0.82529	1.49679	1.35917	1.40375	0.956265	0.740762	0.551975	0.694527	0.787383	1.33252	0.884425	1.86697	0.741974	0.537883	0.203906	1.12153	0.741292	0.388475	1.16599	0.634434	1.12302	0.614476	1.06589	0.746405	1.45425	0.726783	0.993454	0.747959
Z98884.1	0.60638	1.33519	0.318665	1.30978	0.98235	0.787908	0.624932	0.438598	0.171004	1.07339	0.172732	0.496267	0.331585	0.442135	1.15871	1.30797	0.743662	0.875427	0.663444	0.579992	0.438103	0.374109	1.01672	0.160657	0.61793	0.346442	0.378325	0.893519	0.256274	0.199777	1.26213	0.486866	1.58509	0.794383	0.660065	0.250745	0.493133	0.246887	0.336683	0.568478	0.398036	1.07249	0.62419	1.14022	0.724673	0.719432	0.328411	0.926488	0.414118
AL391069.2	4.01453	3.00278	4.42164	2.00399	5.48341	3.85775	3.81769	4.04949	3.13155	3.47875	2.89501	1.96329	2.93498	3.60187	4.25351	2.76596	3.22794	4.3114	4.15566	1.55855	3.75943	3.65258	2.7374	2.58002	5.21813	3.14195	2.99047	2.15203	1.997	4.19091	3.19883	3.54352	3.11178	3.20805	4.1785	1.85866	2.50751	3.96578	4.29804	3.0748	3.72354	3.66122	1.97887	3.57465	2.22894	3.92814	3.84182	1.84012	3.38626
KRTAP5-AS1	0.329118	0.92456	0.22589	0.20758	1.03724	0.536842	0.119359	0.200603	0.549718	0.140827	0.278001	0.0989106	0.386144	0.316179	1.10248	0.114938	1.4518	0.467239	1.11209	2.71398	0.412816	0.617331	0.209609	0.0767279	0.113205	0.470399	0.214173	0.241847	0.858122	0.725756	0.392533	0.215311	0	0.249257	1.18331	0.177535	0.0202394	0.166975	0.606692	0.0173625	0.519172	0.318083	1.34007	0.450893	0.572402	0.0234033	0.080103	0.139765	0.915914
AL445524.1	1.13884	0.790797	1.2374	0.974324	0.788946	0.64583	0.493317	0.902378	1.66334	0.821635	0.666767	0.687249	0.921548	1.37558	0.616034	0.826022	0.537394	0.910235	0.816944	0.706241	1.17231	1.08007	1.14483	1.19239	1.1897	1.88782	1.42359	0.58148	0.480116	1.87269	1.26729	0.633468	1.24014	0.539213	0.364389	0.439041	0.780074	1.64621	0.892621	1.01942	1.24145	1.23453	0.693225	0.547796	0.916292	1.01459	1.007	1.19416	0.839762
AC015961.1	0.323116	0.32664	0.225559	0.0147822	0.180782	0.432997	0.285719	0.289079	0.129742	0.0130825	0.111423	0.0918143	0.0796521	0.00944264	0.159816	0.0189166	0.599264	0.142762	0.542011	1.06798	0.178856	0.325562	0.0639623	0.487147	0.159595	0.00829033	0.103203	0.159382	0.757815	0.213442	0.183113	0.170639	0.0176404	0.387466	0.626964	0.796184	0.0304161	0.0879252	0.652456	0.312746	0.0824127	0.193283	1.10581	0.0348456	0.58456	0.031292	0.219531	0.042177	0.429365
LINC00665	2.02441	2.18976	2.74648	2.51948	2.09121	1.87471	2.52032	1.91834	2.58294	2.33792	2.3835	2.3819	2.47575	2.62623	2.84758	2.84232	2.69099	2.35851	2.54635	2.82724	2.9368	2.3488	2.17757	1.90362	2.69012	2.95763	2.26785	2.94719	2.08508	3.83394	1.93275	2.62781	3.04783	2.37413	2.84316	2.1253	2.33051	2.42458	1.87471	2.13993	2.60152	2.4573	1.97778	2.90655	2.01067	3.22987	2.86126	2.78666	1.93517
AF131215.7	0.138978	0.299141	0.303964	0.190338	0.467058	0.162268	0.199274	0.0994365	0.201994	0.712788	0.281136	0.214776	0.34479	0.806408	0.261821	0.408138	0.247508	0.125985	0.595712	0.320017	0.295661	0.115792	0.516426	0.332716	1.19393	1.48053	0.335589	0.218026	0.313897	0.589312	0.183508	1.17471	1.32103	0.162559	0.106537	0.530004	0.313776	0.10942	0.365122	0.018698	0.162288	0.348204	0.201182	0.264529	0.0475511	1.03566	0.689774	0.155434	0.313438
AL031963.3	0.628958	0.378834	0.708811	0.837029	0.714581	0.50893	0.56245	2.13776	0.827772	1.02884	0.378589	0.586753	1.05675	0.829453	0.44608	0.0526368	1.07157	0.625413	0.712317	0.594705	0.669023	0.650882	0.471305	1.01354	0.607187	1.77469	0.482625	0.359689	0.381461	2.07639	1.10653	1.49651	3.09122	0.690047	0.237179	0.905401	0.360012	0.382624	0.825032	0.412949	0.944271	0.794564	0.356271	0.724398	0.456009	0.922365	1.0081	0.572678	0.463876
C5orf56	1.1897	0.826022	0.986412	1.10227	1.5301	1.20382	1.34391	1.35074	2.14982	1.07869	1.33173	1.55681	0.998464	1.47045	0.777701	1.04595	0.947288	1.09578	0.794767	0.601203	1.04686	1.04929	1.09929	3.85603	2.12203	1.16643	0.900179	0.85607	1.08141	0.668695	1.43781	1.38527	2.08218	1.30399	1.07977	1.56905	1.159	1.02929	1.27214	1.31703	1.45465	1.13953	0.911472	0.823386	1.04909	1.22569	0.97718	1.15464	1.1123
AC026740.1	0.16798	0.151571	0.645688	0.256904	0.243689	0.295378	0.46899	0.406146	0.368507	0.225427	0.406066	0.253275	0.387309	0.195642	0.227123	0.44526	0.494089	0.476855	0.203671	0.136562	0.211524	0.132403	0.565661	0.656933	0.919681	0.337839	0.840511	0.273536	0.227275	0.697186	0.639804	0.218926	0.482709	0.413794	0.449182	0.582897	0.280887	0.606021	0.381217	0.143963	0.348259	0.92024	0.49885	0.362355	0.523644	0.399012	0.25926	0.699145	0.32495
AC013270.1	0.898462	0.101802	0.328104	1.09812	0.402627	0.322791	0.0689917	0.389137	0.160567	0	0.304522	0.186671	0.123619	0	0.371462	0	0.032061	0.0441264	0.0848864	0.34382	0.257006	0	0.454808	0.54209	1.29788	0.375521	0.194128	0.0268908	0.120071	0	0.772627	0.561606	0.625413	0.121935	0.193918	0	0.421051	0.0832035	0.118849	0.761858	0.472802	0.231891	0.125347	0	0.10015	0.398404	0.252707	0.0905613	0.506909
AC010761.4	0.346758	0.0858228	0.767433	0.271055	0.351839	0.514573	0.803883	0.385695	0.571027	0.137118	0.879756	1.03303	0.16907	0.817124	0.483385	0.745461	0.250772	0.600567	0.179851	0.510481	0.181714	0.285393	0.103104	0.343867	0	1.49831	1.01106	0.942405	0.101268	1.18382	0.326369	0.231726	0.0956844	0.390862	0.766053	0.60369	0.568042	0.245937	0.826669	0.176613	0.236247	0.741492	0.346101	0.270067	0.362285	0.641858	0.654273	0.584675	0.44796
AC006942.1	0.399291	0.517342	0.854962	0.942727	0.773486	1.0832	1.03463	1.30451	1.63292	0.959543	0.617126	1.20011	1.73266	1.95789	0.647	1.39418	2.17053	0.578348	0.607978	0.489337	1.23605	0.505827	0.861783	2.6801	1.79134	1.07296	1.19316	0.912045	1.21334	1.36405	0.898649	2.25852	5.70886	2.06166	1.44061	1.68975	1.7987	0.544123	0.460774	1.58751	0.352815	1.78956	0.583517	1.85185	0.722658	1.18599	2.28239	0.982733	0.935469
BLACAT1	0.758508	0.577145	0.329764	0.416065	0.475897	1.79645	0.756195	1.63499	1.72786	0.421114	0.011252	0.158917	0.336113	0.229394	0.324358	0.901768	0.632437	1.91046	0.312003	0.224708	0.108215	0.936286	0.507779	1.42901	0.788472	1.65306	0.193873	0.772048	1.71417	0.0626229	0.417961	0.732057	0.253081	0.658415	1.09368	1.18285	0.23839	1.59205	1.88713	1.37477	0.447293	0.152898	0.958774	0.451139	0.718842	0.182453	0.782228	0.119253	1.16285
AC011468.5	1.46838	1.15799	1.19759	2.28239	1.78795	1.29893	1.54333	1.36267	0.770298	1.45751	1.13884	1.43546	1.21309	1.66024	1.7636	1.46063	1.90162	1.51619	1.31437	0.839972	0.909398	1.41964	1.85437	1.12396	1.84664	2.46367	1.47477	1.4762	0.787564	1.62394	2.41193	3.03079	3.63545	2.09342	1.26913	1.43677	1.67843	1.31047	1.21438	1.82506	0.960572	2.22818	1.10719	1.43012	1.42462	2.25643	1.74458	1.65383	1.27512
AL008718.2	0.498083	0.301553	0.33041	0.338256	0.924015	0.579992	0.918874	0.4403	0.521852	0.21711	0.0746875	0.0590934	0.221251	0.0535535	0.103928	0.558918	0.895772	0.633007	0.640092	0.912834	0.597764	0.510143	0.477193	1.17859	0.56824	0.0124238	0.0828485	0.192093	0.552576	0.202477	0.968393	0.77876	1.15947	1.03348	0.815256	1.29129	0.139285	1.01997	0.650132	1.24117	0.20112	0.0981814	0.578027	0.699826	0.642261	0.310917	0.185063	0.0705112	0.656933
AC084824.5	1.13909	1.49275	2.6643	1.51822	1.65459	1.85832	1.76426	2.29272	1.54161	2.01212	1.52648	2.00821	2.52723	1.68438	1.313	2.22667	1.83961	0.98265	0.868884	0.877371	1.10032	1.34754	1.95272	2.13037	2.67394	5.06794	1.62727	1.69831	1.73168	1.95205	2.18451	3.26171	6.24577	1.835	1.19732	2.14105	2.07354	1.252	1.17611	2.83703	1.22313	1.81459	0.813229	2.25451	1.64808	2.87012	1.52293	1.51121	1.30991
AC104985.2	0.27376	0.318463	0.806234	0	0.509922	0.686749	0.523644	0.74119	0.214024	0.372675	0.412778	0.367405	0.610509	0.0198751	0.533935	0.635275	0.941972	0.47913	0.360539	0.243129	0.0937555	0.234444	0.162756	0.610993	0	0.371353	0.039274	0.332557	0.663692	0.86457	0.475185	1.02859	0.388554	0.731961	0.721763	1.34875	0	0.163048	0.717381	1.4341	0.577366	0.306324	0.4403	1.09521	0.794867	0.193701	0.43685	0.127681	0.611431
AC073352.1	0.41274	0.198687	0.334578	0.0510304	0.452047	0.624932	0.338735	0.842897	0.692667	0.441155	0.212241	0.110637	0.491753	0.389861	0.262649	0.835568	0.362189	0.0300548	0.678094	0.0142671	0.301893	0.123347	0.161052	0.514754	0.6467	0.137039	0.120883	0	0.239662	0.424962	0.322431	0.774809	1.12079	0.386271	0.269498	0.564904	0.146492	0.243654	0.293698	0.563243	0	0.231014	0	0.194529	0.460613	0.117845	0.304064	0.178998	0.146851
AC108463.2	0	0.323386	0.150345	0.071544	0.0281734	0.0459346	0.0166622	0.196011	0.354835	0	0.712245	0.0840958	0.0466193	0.481901	0.39631	0	0.310251	0.0510364	0.159051	0.43156	0.41867	0.0954979	0	0.0183658	0.299058	0.404792	0.713676	0.107329	0.130545	0.251275	0.0241622	0.0486804	0.122226	0.0172459	0.0867787	0.1573	0.188225	0.87178	0.250924	0	0.0511295	0.0368588	0.0786268	0.0232283	0.0349158	0.608385	0.0533822	0.361086	0.142453
LINC01977	0.247823	0.0282229	0.808768	0.00934814	0.513529	1.52978	0.173244	0.333806	1.80233	0.0353112	0.313215	0.142268	0.121438	0.0275855	0.267648	0.25737	0.332186	0.579353	0.226252	0.102147	0.297867	0.220212	0.236646	1.03281	0.495699	0.0978753	0.237554	0.113022	0.321213	0.685762	0.465817	0.381594	0.479481	0.333602	0.611927	0.528802	0.244393	0.433832	1.03063	1.16643	0.0441017	0.400015	0.232026	0.271323	0.418291	0.413071	0.157555	0.0414341	1.30878
AC025162.2	0.914607	0.570306	1.06248	0.473996	0.723035	1.12346	1.29788	1.73137	0.921361	1.26781	1.01846	0.721353	1.45368	0.734936	1.43478	1.13711	0.603274	0.699555	0.705702	0.453792	0.341148	0.730575	0.596591	1.72756	1.76458	0.932391	0.53204	1.29664	1.10088	1.39279	1.25092	2.24968	2.59801	1.0891	0.635351	1.98716	0.71189	1.28525	1.09633	1.62664	0.209579	0.89747	0.616822	1.29752	1.0075	1.98805	1.19525	0.687726	0.770569
AC118754.1	3.19355	5.51848	5.13038	4.53408	4.29804	3.12874	4.82358	4.92346	5.84621	5.29594	6.27435	3.84874	6.35522	7.11046	4.49532	5.59124	6.29516	2.83971	4.3183	7.39971	6.38383	4.66088	6.84418	4.3064	5.15599	2.06559	7.07947	4.85865	2.55991	5.56957	7.38875	4.35487	4.95327	4.37955	4.29032	4.66446	8.16409	3.89532	4.90575	3.58533	5.53323	12.2528	7.33994	6.08444	6.52057	5.61602	3.57201	7.15406	6.43422
AL391807.1	4.12277	2.68457	3.36009	2.06559	5.49078	6.91382	5.28749	5.89355	2.67353	3.51167	3.66559	4.01395	3.74163	3.51191	4.24401	6.10634	4.84969	3.96169	7.73447	4.08198	3.915	3.35611	2.48102	5.74821	0.540221	2.15463	1.9013	3.22068	5.28062	5.87416	6.69083	5.46923	8.57025	6.04222	6.00937	9.01592	4.84371	3.29372	4.95245	6.79938	2.00015	5.84004	3.28578	5.29594	4.27569	3.31654	9.89674	3.63571	6.01041
AL117336.2	0.98314	0.741492	1.15538	1.26079	1.52354	1.54011	1.44859	1.63469	1.3357	1.22121	0.909582	1.20112	1.313	1.05132	1.06909	1.32498	1.52265	0.765853	1.26079	1.4341	0.67516	0.738968	1.44007	1.43661	0.317573	2.04974	1.36647	0.83278	1.70115	0.692349	1.04244	2.31816	2.37525	1.36758	0.929401	1.63906	1.18846	1.20034	1.00081	1.58452	0.764363	1.79053	0.641432	1.31727	0.776989	1.37477	1.77592	1.1971	1.11118
AC006547.1	1.73073	1.82841	2.17682	1.06705	1.64432	1.37174	1.58784	1.79315	1.38326	1.73746	1.81822	1.71511	1.97077	1.95272	1.96867	2.73395	1.63292	1.83302	1.87775	2.06524	1.26469	1.77106	1.48658	1.49185	1.60269	1.43012	1.98932	1.82875	1.09301	1.611	1.57239	2.69183	1.61804	1.46808	1.60729	1.04107	1.68587	1.41346	1.13548	1.96662	1.22877	2.12458	2.06382	1.97529	1.81558	1.97181	1.29893	1.92069	1.48861
MUC20-OT1	0.513898	0.854374	1.07318	0.640956	1.63906	2.3819	1.56362	1.66962	1.27866	1.03724	1.40361	1.15065	0.741797	0.975989	0.83921	0.791668	1.58907	1.13976	0.862864	0.814051	0.709312	0.704073	0.408323	1.69574	0.92568	0.80838	0.397337	0.764454	1.26383	1.91834	1.11969	1.85298	1.81223	1.36647	1.5336	1.78105	1.08122	0.940826	2.0891	1.6878	0.415663	0.982733	0.709312	1.46378	1.48775	0.536436	1.62918	0.885615	1.40315
AL589765.4	0.453249	1.20552	1.57302	1.16481	1.74557	1.28077	0.911641	1.79349	3.51584	0.822964	1.24014	1.29893	1.24167	0.898377	1.26988	1.15711	2.21476	1.27298	0.932391	2.09174	1.75554	1.70666	1.07249	1.84564	3.61959	1.74955	1.95721	0.954438	2.04145	1.94962	1.1601	1.27253	1.39304	1.55471	2.30084	1.83269	0.917128	1.67558	1.66872	1.83765	1.36566	1.46869	1.67342	1.18542	1.52824	1.04616	1.08578	1.4256	1.64959
AC007608.3	0.0602707	0.204739	0.635617	0.00761535	0.871576	0.295211	1.35453	1.27716	0.239298	0.341946	0.482484	0.379418	0.267048	0.201392	0.18973	0.418788	0.412606	0.341946	0.626053	0.00980256	0.111844	0.328919	0.527188	0.635473	1.18897	0.0251668	0.33213	0.346679	0.154992	0.687399	0.852694	0.581293	0.625903	0.564176	0.944744	0.586985	0.359559	0.400867	0.16798	0.366574	0.247687	0.658995	0.111523	1.06527	0.583423	2.61821	0.968393	0.133897	0.481218
STX18-AS1	1.10088	0.772895	0.512345	0.922591	0.788277	0.812498	0.82529	0.673988	0.793855	1.08451	0.680588	0.863672	0.946654	0.849651	1.07296	0.882531	0.782228	1.42103	0.608271	0.623381	0.526913	0.948509	0.806542	0.687726	0.754826	0.924375	0.603274	1.06068	0.717468	0.850313	0.805689	0.675845	0.461961	0.851998	0.848255	0.859191	0.511301	1.09885	0.886229	0.98414	0.88826	0.708985	0.779665	0.960769	0.844882	0.714978	0.830335	0.627147	0.818838
AC104083.1	4.7895	2.9418	1.90571	1.03724	9.64615	6.13496	1.83334	4.62157	1.21187	1.77369	1.0422	1.54614	2.42731	1.75134	2.79353	2.21811	4.33317	7.34615	4.66446	6.36945	4.1927	4.44287	2.14908	1.80067	1.45237	2.24065	4.5887	1.62827	3.52108	2.03504	3.88961	1.94135	1.84529	2.12241	6.71822	4.56014	1.61711	2.91918	3.95303	8.10125	2.8919	5.83392	5.79166	1.60237	5.132	3.73832	1.21887	2.77829	4.83399
AL163051.1	0.389097	0.315099	0.554273	0.569791	0.684608	0.741974	0.615443	0.625334	1.24066	0.646865	0.142836	0.267214	0.586367	0.744173	0.608167	0.785937	0.852372	0.536788	0.555668	0.145513	0.38141	0.53204	0.69115	0.984419	1.72205	0.798011	0.405864	0.289079	1.00335	1.46289	0.609601	0.950377	1.03616	0.689271	0.887125	1.0406	0.378495	0.712919	0.918087	0.954765	0.255755	0.676772	0.574148	0.840694	0.443564	0.905555	0.392247	0.595614	0.535166
AL133355.1	1.98094	1.383	0.68918	1.85266	1.51234	1.46007	0.903184	1.07228	1.98894	1.68246	1.67905	1.65213	1.47243	1.07757	1.24578	1.29267	1.67342	1.23402	1.47418	1.76328	0.971445	1.74232	1.63874	1.38085	0.673871	1.61833	1.27744	1.9868	1.19489	0.8696	1.51532	1.4256	1.32018	1.31199	0.586232	0.750369	0.904636	1.6012	1.54788	1.58053	1.3247	1.4341	1.62664	1.42729	1.32631	1.35945	0.821193	1.42478	1.5452
AL353719.1	1.03899	0.170723	0.59259	0.722087	0.501815	0.739512	0.152077	0.903375	0.540014	0.429901	0.311612	0.627693	1.01873	1.07063	0.657543	0.331617	0.823153	0.61327	0.182266	0.220044	0.239443	0.442135	0.698066	1.0909	0.599191	0.748622	0.385913	0.353399	0.612006	0.756551	0.987462	1.0527	2.41506	0.9161	0.527528	0.94576	0.354151	0.514816	0.832592	0.980844	0.67443	0.560925	0.482484	0.199952	0.388554	0.809864	0.231775	0.341363	0.398737
CEP83-DT	0.187805	0.455757	0.837341	0.408022	0.67116	0.503411	0.724398	0.696776	0.560858	0.818235	0.557405	0.451999	0.740376	0.249611	1.0076	0.716722	0.792024	0.614599	0.439629	0.106914	0.242255	0.568547	0.615443	0.504732	0.936935	1.02645	0.338596	0.508352	0.391056	1.48713	0.378245	0.788472	0.318953	0.589312	0.439289	0.857182	0.28403	0.63414	0.48328	0.526445	0.609442	0.334537	0.216023	0.913034	0.353749	0.804074	1.1209	0.379749	0.415534
AC104794.2	1.02208	1.72688	1.83765	2.17093	0.768657	0.794035	0.685404	1.02819	0.629849	1.12873	1.28711	2.436	1.28711	1.18897	1.36129	1.4202	1.22501	0.555821	1.0222	2.50891	0.917646	0.817124	1.54257	0.715533	0.997157	1.09692	2.33906	0.932015	0.458872	0.341459	0.963959	0.849478	3.09377	1.08868	1.484	0.756276	1.64528	0.922591	1.62606	0.384136	0.685071	1.51651	1.93863	0.663284	1.31962	1.00232	0.671829	1.53243	0.961454
RFPL3S	0.387	0.342747	0.832211	0.00934374	0.692203	0.818655	0.697395	0.45233	0.50636	0.611337	0.850138	0.154575	0.658258	0.343222	0.331879	1.02052	0.811646	0.562118	0.450276	0.209384	0.275492	0.307591	0.305803	0.653808	0.93262	0.176237	0.404891	0.774207	0.254176	1.36001	0.501435	1.15172	0.875619	0.765481	0.265375	0.547514	0.51319	0.583045	0.12997	0.734634	0.212172	0.691024	0.0966262	0.736369	0.239685	0.581614	1.35776	0.438546	0.249102
AC025165.1	0.426952	0.404701	0.697117	0.113183	0.89453	1.54815	0.770022	0.78813	1.65052	0.628281	0.748256	0.361925	0.62211	0.388554	0.407689	0.901175	0.619282	0.899984	0.709244	0.537824	0.398827	0.817861	0.332517	1.44663	0.438242	0.566257	0.282288	0.520162	0.688736	1.02692	0.397079	0.557552	0.177574	0.827364	1.40868	0.937714	0.53227	0.891833	0.692667	0.875041	0.329474	0.477991	0.401831	1.01146	0.648898	0.256975	6.6271	0.339686	0.869251
AC005324.5	0.299619	0.221781	0.190475	0.0400087	0.0598641	0.17865	0.214446	0.216836	0.772233	0.253241	0.180634	0.0101171	0.427552	0.122529	0.223737	0.212145	0.0165913	0.359428	0.0550192	0.0102695	0.00753535	0.292416	0.0246145	0.21287	0.148044	0.155331	0.101982	0.119882	0.337241	0.130053	0.0106369	0.320567	1.13145	0.294727	0.0511362	0.209384	0.163029	0.0540757	0	0.0945086	0.0899626	0.138559	0.0448221	0.515365	0.0154017	0.231244	0.383141	0.198941	0.227091
AC073896.3	2.64164	1.30399	2.78448	2.54229	2.11988	2.00785	1.61405	2.36628	2.13442	2.17331	1.57845	2.22367	2.01105	2.36157	1.329	2.60235	1.09016	1.85066	1.96835	1.69484	1.85932	1.93657	1.83269	1.96103	2.39491	2.1624	2.5183	1.72528	1.23079	2.30662	2.07568	2.87525	1.76883	1.86238	1.56757	2.78625	2.23919	2.46488	1.73168	3.43015	1.54011	2.53453	1.37589	2.17607	2.05989	2.03754	1.611	2.07249	1.95239
AL139158.2	1.32316	0.392646	1.16262	4.14964	0.98158	0.397337	0.309021	0.407495	0	0.434404	0.292965	0.261228	0.83248	0.454535	0.31539	0.172151	1.39265	0.131503	0.651284	2.70966	0.938878	0.730969	0.933691	0.134503	0.595712	0.616541	1.5301	0.0937293	0.630953	0.0733754	0.154097	0.94151	0.779984	0.344733	0.832211	0.226629	0.358052	0	0.565661	0.981887	0.786358	0.434764	1.37258	0.278142	1.10581	0.188578	0.309837	0.952035	0.427348
MNX1-AS1	0.902983	0	0.760401	0	0.173161	0.234153	0	0.955547	0	0.982568	0.349374	0	0.289079	0.0058832	0.0824261	0	0.0799914	0.785565	0.28783	0	0.00902451	0.142685	0.774988	0.327589	3.9116	0.0221306	0	0.0460501	0.0591327	1.88206	0.66259	1.15079	0	0.00360285	0.592209	0	0.0120319	1.56246	1.7059	0.0349158	0	0	0.122789	0.0952474	0.0196129	0	0.134456	0.00600377	0.722724
AC007495.1	1.34556	1.00781	0.660532	1.31727	1.62635	1.17955	1.49013	0.950156	1.55502	0.976979	0.655653	1.44007	0.85895	1.03747	0.837863	0.906512	1.01418	1.60915	0.85176	0.837142	0.788766	1.57121	1.12641	1.01541	0.808031	0.767692	0.664044	0.935693	0.923406	0.39492	0.962066	0.792583	0.542727	1.11139	1.26803	0.982915	0.934331	1.10108	1.42329	1.30026	1.43866	0.961855	1.15653	0.762535	1.18718	1.21942	0.632255	0.94151	1.34473
CASC2	1.57967	1.31781	0.443056	3.46694	1.06798	0.872746	0.800401	0.702267	0.477561	1.34473	0.593496	1.28474	0.998882	0.666599	0.802309	1.00842	0.749285	0.909075	1.05818	1.1074	1.08856	1.21942	2.18156	0.375902	0.291367	0.579075	0.72061	1.25851	0.811059	0.489109	1.228	0.920685	2.5183	1.09301	0.832211	0.758018	1.05529	0.431983	0.606442	1.23327	1.53069	0.733716	1.2486	0.945648	1.04418	1.59763	0.156711	0.8172	0.654918
LINC00294	4.67287	4.10565	4.75358	3.67424	5.8823	4.77192	4.23448	5.96136	6.43538	4.53066	2.77393	3.07012	4.89281	4.23191	3.74107	3.9833	5.51848	4.46027	4.25735	7.83236	4.29093	5.33842	4.48992	4.9188	4.64318	2.50568	3.92875	4.1258	6.4151	5.36845	5.34282	5.35697	3.15863	4.58803	5.52219	4.81691	5.04804	4.69447	5.06156	5.55727	3.58533	4.82876	6.15258	4.58305	5.26875	4.29741	3.61903	3.83791	5.53695
Z82196.1	0.267022	0.12058	0	0.354591	2.34061	1.18245	0.454852	0.0246713	0.0812435	0.233766	0.00541336	0	0.0535794	0.00840248	0.0419063	0.0162098	0.510328	0.451036	0.138192	1.11664	0.0484791	0.738665	0.373593	0.0548285	0	0	0.00364671	0.0798566	0.42639	0	0.600804	0.0547358	0.132351	0.146558	1.68262	0.534726	0	0	0.173398	0.283195	0.0141485	0	0.749863	0.190158	0.958774	0.464064	0.0015157	0	0.856192
LINC01285	0.112245	0.291869	0.5976	1.09644	0.00999714	0.0861883	0.0442086	0.159743	0	0.318425	0.017159	0.0723521	0.130423	0.446746	0.768574	0.0810982	0.0474342	0.00569258	0.100865	0.148811	0.277817	0.174953	0.395608	0.0248932	0.0965216	0.0090023	0.479074	0.224974	0.0395008	0.00138828	0.970832	0.00713763	0.119549	0.110452	0.217711	0.0315643	0.615124	0.0171482	0.0413169	0.0534235	0.143557	0.54011	0.330957	0.153361	0.450126	0.206177	0.0425299	0.90759	0.216068
AC004461.2	0.165472	0.148911	0.228164	0.0220914	0.661966	0.41839	0.287224	0.169273	1.01599	0.172986	0.57547	0.279688	0.049169	0.114997	0.373116	0.22731	0.249257	0.244738	0.351301	0.0260879	0.0443862	0.0292621	0.0526924	0.286179	0	0.0714081	0.0857163	0.490371	0.0438874	1.01541	0.0606194	0	0.126076	0.167435	0.474567	0.376225	0.0825949	0.254089	0.348836	0.0573743	0.219991	0.193701	0.139858	0.628424	0.386911	0.0580231	0.28185	0.101675	0.365648
LINC00390	0.301736	0.139069	0	0.565019	1.56492	0.2216	0.097151	0	0.320567	0.0932472	0	0.108737	0.165585	0	0.548794	0	0.884513	0	0.294077	2.80444	0.218822	0.492744	0.0680314	0.101485	0.460774	0	0.0788486	0.0481101	0.772526	0	0.191624	0	0.150187	0.1707	0.704403	0.673077	0.0326631	0.240557	0.242255	0	0.169273	0.0107263	1.24966	0.126538	0.604673	0	0.0131193	0	0.404359
AC092954.2	0.237254	0	0.335949	0	0.813678	0.72287	0	0.969656	1.01896	0.747703	0.134642	0	0.126872	0.250772	0.0331119	0.590276	0	0.477797	0.150708	0.0919829	0.310383	0.500324	0	0.502009	0.286999	0.0129986	0	0.322345	0.614393	1.20847	0.202925	0.0446499	0.443506	0.293698	0.440344	0.288764	0.331879	0.286347	0.404181	1.97149	0	0	0.0744613	0.0209657	0.166431	0.14452	0.978719	0	0.440467
AC018926.2	1.04452	0.143105	0.230817	0.203112	1.19452	0.31657	0.100616	1.14504	0.753269	0.374064	0.0603895	0.319078	0.368114	0.616616	0.382475	0.178627	0.770298	1.38113	0.013888	0.789373	0.569283	0.384321	0.346101	0.762625	0.533935	0.716555	0.410809	0.143597	1.11055	0.431357	1.00513	0.498334	1.00391	0.15152	0.530297	0.849981	1.27744	0.489109	0.249012	0.247013	1.05109	0.129603	0.527772	0.407631	0.0855912	0.348476	0.438823	0.235315	0.307126
AL031665.2	1.17572	1.16749	1.57645	1.53924	1.49599	1.4116	0.619436	2.03971	1.87941	1.27282	0.651982	0.437382	1.67151	1.43156	1.74736	0.859937	0.846277	1.53662	1.59113	0.362125	1.08856	1.45211	1.49599	1.19984	2.90613	0.954924	0.619632	0.399476	1.67342	1.51077	1.94001	1.87605	1.70366	1.04764	1.43749	0.340948	1.29606	1.76632	1.23491	1.45751	1.4588	1.06549	1.4256	1.34159	0.615717	1.23031	1.85671	2.03504	1.04819
AP000911.1	1.65213	1.78568	1.45865	3.57256	3.49714	2.81406	1.70618	4.07417	4.94097	1.80644	1.34556	1.08334	0.67001	0.815457	1.6718	1.69511	1.98575	2.76487	1.71951	1.8737	1.24358	2.39691	1.54072	2.10206	2.46367	2.20247	0.52135	1.36052	2.63159	1.82672	2.70457	1.02776	1.66746	2.01389	2.30278	3.16244	1.14622	2.74128	3.8959	2.45247	1.83898	1.32393	2.52154	1.63179	2.26255	3.49404	0.588843	0.825471	2.20918
AC008115.3	1.08427	0.581729	0.743842	0.831617	1.07157	0.977833	0.959838	0.613696	1.28682	1.01059	1.77074	1.01612	1.09438	1.05352	0.919595	1.30323	1.11831	1.23562	0.717921	0.368683	0.827772	0.872746	1.08996	0.990732	1.0073	1.47075	0.94151	1.02557	0.66527	2.20616	1.21309	0.863832	0.434808	0.777483	0.822964	1.58751	1.40922	1.84832	1.08795	1.12715	0.530841	0.810054	0.629566	1.20958	0.917339	0.763511	2.0562	1.1202	1.0076
LINC00662	1.22569	2.08978	1.91661	1.77786	1.44463	1.19759	2.78267	1.19489	2.06992	2.32811	2.06559	1.74971	1.95934	1.38943	2.91157	2.10613	2.4004	2.44312	2.00262	2.06093	1.7804	1.57062	2.03036	0.948509	1.73431	2.34991	2.14315	2.89101	1.6806	2.74087	1.16977	2.48993	1.75226	2.25834	1.52232	1.25691	1.44282	1.56098	1.4832	1.5033	2.46206	1.70206	1.70269	2.27973	1.38613	2.02519	1.96137	1.74037	1.23054
AP001505.1	3.64551	3.87235	4.62084	2.10315	5.61107	4.80798	3.71047	6.34583	5.7817	4.66015	2.94903	2.88206	6.13271	3.95192	4.5327	4.15801	4.45892	3.31554	4.71959	4.08976	5.1502	3.45566	3.13629	5.3375	10.2417	1.96835	4.40575	3.62148	5.76981	6.59764	3.49085	5.84109	8.05252	5.1	3.28626	5.42753	3.35858	4.32348	4.08677	5.90198	2.82369	2.84454	3.00685	5.02402	3.8104	3.59387	4.97209	3.03632	4.22941
MELTF-AS1	3.31501	2.67146	2.47169	4.52998	4.71517	5.96136	4.02677	4.35487	4.70722	3.21191	1.59933	3.19453	3.23713	3.63197	2.66643	4.69301	5.42497	2.26863	4.82067	1.72883	4.76751	3.48662	3.78734	6.76332	6.15144	2.21959	2.15794	2.87857	4.0483	6.23304	5.18646	6.39458	13.6594	7.28817	3.57091	6.14923	4.87837	3.9571	5.42409	5.8999	3.34204	3.7997	2.56929	3.94839	3.81098	3.3285	3.43221	2.70924	5.16006
AC020907.2	0.804245	0.205106	0.0278454	0.083322	1.23005	0.604673	0.254111	0.492412	0.783276	0.0239131	0.16607	0.00704834	0.0581343	0.0882516	0.0897079	0	1.45309	0	1.33601	2.26403	0.831445	0.458147	0.389353	0.801622	0.383625	0	0.125741	0	0.396957	0	0.453128	0.107934	0.0574287	0.0900819	1.03154	0.289474	0.121889	0	0.380842	0.205842	0.406146	0.356135	1.30613	0.0316002	0.914321	0.0150812	0.123347	0.184423	0.869075
CKMT2-AS1	2.70118	1.56246	1.37315	2.25233	1.84732	2.29577	1.46838	2.27666	2.34293	2.27061	1.28738	1.95484	1.59598	1.54462	2.01914	2.1184	1.62337	2.57258	1.47561	1.87973	0.797841	2.03863	1.58236	1.96037	2.3402	1.94445	1.41202	2.2931	2.192	1.92304	1.93829	1.49013	2.17111	1.35748	1.50654	1.73398	0.883405	1.51532	2.27209	2.52601	1.43925	1.83798	1.91046	1.44032	1.46091	2.16537	1.90534	1.86034	1.8888
AC008443.5	3.95538	2.65467	1.94876	3.71426	3.89419	3.84353	2.01245	4.52258	2.8158	2.57096	0.93379	2.11008	4.47701	1.62762	2.91694	1.89148	3.52839	3.46898	3.39538	2.4036	2.59222	3.24251	2.81145	3.04966	6.0214	1.63039	1.60976	2.0237	3.77621	2.11406	4.45095	3.71616	8.037	3.86506	2.76032	3.64687	2.97083	2.55458	3.03492	4.15566	2.31235	2.44394	3.08555	2.39691	2.78929	2.23702	2.75113	1.67511	2.7692
MZF1-AS1	0.712788	0.76218	0.376061	1.1944	0.923803	0.876613	0.98414	0.831617	1.44491	0.986637	0.708613	1.42926	1.08027	1.58178	0.633196	1.10952	1.1036	0.320353	1.65922	1.08654	1.14111	0.741088	1.03303	1.36001	1.44776	1.40894	0.740951	0.424595	0.54252	1.69732	0.814891	1.41429	1.45465	1.42478	0.938965	0.671008	1.09885	0.454535	0.737676	1.02233	0.763596	0.938791	0.900548	0.706241	0.808031	0.948089	1.08654	1.7971	0.97718
AL078590.3	0.267974	0.845088	1.44859	0.71961	0.258932	0.286347	0.449981	0.656271	0.203671	0.803039	1.05576	0.992029	1.85881	2.80753	0.347789	1.28944	0.129429	0.152262	0.346244	0.786724	1.34742	0.524661	0.595412	0.282989	0.343486	0.336113	2.66643	0.499229	0.1612	0.028005	1.36292	0.0637683	1.85332	0.467291	0.0529763	0.380412	2.03071	0.546589	0.581866	0.216136	1.21256	1.67748	0.929817	0.320929	0.850138	1.5255	0.424381	2.38702	0.971042
AC145207.8	0.177574	0.0709526	0.566105	0.116864	0.157129	0.979116	0.505363	0.418729	1.0043	0.186905	0.61241	0.601959	0.260096	0.235315	0.284227	0.454628	0.168858	0.862463	0.366193	0.26364	0.596933	0.338948	0.307064	1.02734	0.149884	0.488512	0.559659	0.291452	0.583895	1.30904	0.464834	0	0	0.507399	0.510817	0.281586	0.398913	0.435538	0.42558	0.396813	0.325984	0.662273	0.430311	0.414148	0.594655	0.10111	0.775492	0.299422	0.576813
AC007686.3	1.37315	0.882189	0.426583	0.88826	0.984419	1.53152	1.04375	0.967921	0.924375	0.880588	0.651094	0.735132	1.49306	0.975377	0.820475	1.18382	1.15975	1.26756	1.27744	1.13405	0.654094	1.01895	1.22501	1.32687	0.430311	0.623381	0.352763	0.902175	1.69345	0.904035	1.1283	1.63843	1.62547	1.25718	1.49013	2.0163	0.618839	1.1695	1.35124	1.6058	0.499636	0.56987	1.16408	0.985991	1.09885	1.12715	0.942942	0.720777	0.885809
AFDN-DT	0.987462	0.524965	2.19501	0.602623	1.4341	1.71099	1.0095	1.23043	0.573118	0.362868	0.346395	0.285719	0.557922	0.603274	0.487622	0.420517	1.04154	1.6332	0.382798	0.307497	0.4797	1.15101	0.727614	0.971666	0.837863	0.111239	0.721763	0.204662	0.415017	0.247589	0.724757	0.56245	0.674343	1.00081	1.50627	2.00189	0.274058	1.76296	1.42131	1.41682	0.542293	0.9425	0.707663	0.80838	1.01375	0.715176	1.31463	0.928565	1.11856
ZSCAN16-AS1	5.97625	3.64116	3.67701	4.63687	3.95418	3.84071	3.50072	4.32865	3.38322	4.38084	2.63448	3.97338	5.17165	5.3596	4.47426	3.30457	4.23191	3.0331	4.713	3.15814	4.00866	3.79634	4.34147	3.73509	4.40975	3.65905	3.08459	2.70289	4.34787	3.96992	4.54016	6.79125	8.86104	4.30446	3.11407	3.77956	3.27847	3.30862	3.25481	5.47367	3.54562	4.01576	3.243	3.39847	3.58857	5.68528	4.76676	3.8747	3.60453
LINC00654	0.445201	1.16141	0.53862	2.33202	0.420219	2.63577	0.935886	0.4797	2.31162	0.430494	0.667131	0.56245	0.28215	0.761531	0.619816	0.48871	0.584308	0.370773	1.22697	1.05865	1.29637	2.17274	1.65306	1.31754	0.281452	0.527013	2.10973	0.274815	1.20332	0.0994077	1.23528	0.193809	0.179122	0.635923	0.663632	0.549478	1.73301	2.03002	2.35231	1.93412	1.67058	1.02819	2.13182	0.208824	0.929817	0.307102	0.313302	2.13993	2.32349
AC008966.2	0.382667	1.37424	1.17933	0.772446	0.614728	0.270693	0.3286	0.556605	0.403848	1.20592	0.651672	0.896661	0.870099	0.165292	1.1914	1.20807	1.41005	0.213585	1.41682	1.93621	1.45601	0.571154	0.823386	0.276747	0.187405	0.315212	0.321468	1.71699	1.04095	1.69764	1.30451	1.47075	2.69306	1.14947	0.687399	0.585972	0.582305	0.450964	0.380067	0.494765	1.04969	0.993255	1.63687	1.0882	0.769852	1.60177	1.19213	1.41853	0.806234
LINC02166	0.284657	0.333088	0.702875	1.50654	0.594756	0.350743	0.291255	0.500871	0.835399	0.561547	0.382379	1.41713	0.632437	0.688736	0.298195	0.399112	0.436363	0.43105	0.508431	0.528902	0.917865	0.584308	0.924375	0.707965	1.01942	1.15065	0.615893	0.213068	0.455016	0.998665	0.521574	0.556475	4.31963	0.692667	0.424474	0.396859	2.49716	0.453347	0.326488	0.796922	0.628281	0.363752	0.327248	0.40119	0.165342	0.444128	0.620429	0.542425	0.358512
TMEM161B-AS1	3.48662	2.22257	3.65851	2.93994	4.79985	3.81315	3.98091	3.46898	2.81054	3.04375	2.82193	3.35055	2.97956	4.3064	2.60072	2.98139	3.05514	2.91786	4.33379	3.0032	2.72592	4.23191	2.53041	3.49139	4.28077	2.26364	1.7189	3.07617	4.06326	4.30764	3.62656	4.04589	4.61035	3.28825	4.32992	3.53773	3.84526	2.64411	3.13441	3.60132	3.3091	2.87679	3.07012	2.67733	2.99047	2.87723	5.48715	3.01695	3.398
AC069228.1	0.172374	0.284657	0.188104	0.0790942	1.35971	0.943958	1.95721	1.70239	0.168803	0.482484	1.11539	0.113701	0.784771	0.214776	0.966822	0.31441	0.104315	1.05641	1.18007	0.0294848	0.0575783	1.32498	0.65699	0.766255	0.51325	0.164241	0.623564	0.564904	1.64143	0.378756	0.793481	0.496918	0.131914	1.16852	1.29117	1.82081	0.418551	1.02465	1.10338	0.902277	0.952419	0.790618	0.58148	1.07896	0.687495	1.42901	0.476736	0.468911	0.971881
CCND2-AS1	1.12546	0.541419	0.444074	0.273304	2.02388	2.21547	1.79083	2.41274	1.34315	0.841083	1.70666	2.25451	1.10292	0.619698	1.27575	0.898555	0.863672	1.44592	1.32344	0.412378	1.11068	1.13757	1.03701	1.52008	0.598157	6.74726	0.936063	1.0312	1.76235	0.985321	1.31199	0.561606	0.645614	1.32156	2.42536	1.90955	1.03381	1.52735	1.31518	1.60839	0.762714	1.21996	1.12422	0.712788	1.28272	0.775846	0.934331	0.632105	1.32661
LINC01569	0.771689	1.21639	0.899712	0.953482	1.04442	1.30113	1.20911	1.94484	2.13077	0.817275	0.810325	1.01146	1.12641	1.0859	1.19658	1.41033	1.22242	0.983514	0.717633	0.402627	0.719314	1.44142	1.20332	1.64432	2.46206	1.33956	1.07249	1.07272	1.01218	1.39782	1.14003	1.75782	2.7818	1.14622	0.595712	1.66303	1.14835	1.64959	1.17078	1.63626	1.24884	0.791177	0.502368	1.17539	0.873284	0.94151	0.608385	0.845467	0.873284
MIR497HG	3.32998	1.42191	1.6166	4.93192	2.27171	2.04752	1.85266	2.08508	2.97722	2.3039	0.807094	1.8814	2.0266	1.22017	1.44551	1.50154	2.49637	1.68373	1.39978	1.1312	1.66559	2.30856	2.93901	3.2612	3.34501	1.71289	0.922591	1.67623	2.47329	1.63997	2.64206	2.85418	4.15321	2.45565	2.38029	2.29771	1.69004	2.58865	2.51988	2.74989	2.35032	1.15582	1.78502	1.88378	1.88275	2.46773	1.20934	1.20833	2.01457
AL138762.1	0.744557	0.948089	0.73442	0.793855	1.04375	1.14291	0.660402	1.11831	0.766943	0.796282	0.495288	0.74506	1.01418	0.32588	1.23305	0.915914	1.39331	1.75258	0.891474	0.464834	0.544751	1.21438	1.14313	0.712788	1.73041	1.1074	0.835059	1.17002	1.22501	1.0757	1.04375	1.04244	1.51442	1.09252	1.28077	1.5217	0.399012	1.3064	0.931194	0.664942	0.956265	1.09277	1.15722	0.717818	1.50154	1.14526	0.41217	0.608701	0.790058
AC068700.1	2.16831	1.20454	1.19165	2.44312	1.88713	1.45295	0.884908	1.06754	1.55682	1.15246	0.607337	0.877564	0.699445	0.63903	1.03083	0.451312	0.390796	1.64991	1.35503	1.12258	0.828178	2.11368	1.21592	0.708315	0.719314	0.290118	1.17181	0.996288	1.17515	1.51619	1.54788	0.147137	0.365752	1.0489	1.5452	1.46464	0.634608	1.21011	1.9345	1.20886	1.28077	0.971224	1.89148	0.681176	1.59205	0.729673	0.226318	0.640526	1.57121
CFAP58-DT	0.853851	1.58707	0.530357	1.80233	1.28819	1.22849	0.726783	0.705702	0.0212991	0.374922	0.11585	0.655449	0.578412	1.02444	1.27214	0.639804	1.8205	0.51407	2.83837	2.63159	1.44521	0.997157	1.04275	0.488083	0.639981	0.219052	0.85895	0.458088	2.28847	0.0324116	1.26593	1.33735	0.254111	1.05099	2.63533	0.834891	1.23905	0.0326094	1.10952	0.482864	0.903184	0.326994	2.07657	0.0656874	1.19239	0.710409	1.38057	0.134849	1.4832
AL157932.1	0.562118	0.289741	0.993113	0.534726	0.696914	0.68759	0.354798	0.414007	0.966934	0.602078	0.443663	0.62211	0.511618	0.542849	1.05865	1.2063	1.10917	1.27035	0.504685	0.346608	0.259887	1.11518	0.61184	0.475474	0.756949	1.56322	0.51325	1.15347	1.03888	0.731329	0.749596	1.32393	0	0.603624	0.727361	0.842293	0.21839	1.25533	1.06637	0.608271	0.862864	0.194616	0.653267	0.797841	0.634064	0.76923	1.57106	0.475474	0.565741
AL031587.1	0.224882	0.747959	0.367133	0.0886183	0.764271	0.824953	0.65523	0.860652	2.83883	0.492412	1.94308	0.756358	1.12618	0.799698	0.411741	0.199241	0.264337	0.862864	0.77092	0.119438	0.107245	0.770212	0.85135	0.490708	0.117907	0.199127	0.85176	0.878626	0.260008	0.338333	1.09599	0.187006	0.0893533	0.434539	0.991163	1.39195	0.613114	1.24458	1.03877	0.626178	0.398352	2.10541	0.710578	1.63131	1.3149	0.70187	1.63654	1.40758	1.20807
AC021851.1	0.152583	0.566649	0.547671	0.461961	0.846851	0.503163	0.86358	0.274296	0.469481	0.904636	0.44591	0.48651	0.453719	0.496013	0.377743	0.696014	0.667631	0.173284	0.729381	0.398737	0.459232	0.26168	0.770569	0.381526	0.911835	0.642996	0.515668	0.599433	0.285481	1.44255	0.579353	1.01059	0.882456	0.901175	0.31615	0.60657	0.174931	0.453024	0.248506	0.472899	0.157555	0.43365	0.230252	0.708613	0.47661	0.774522	0.660235	0.116101	0.382553
AL137847.1	0.834231	0.0288973	0.0791946	1.3378	0.148172	0.277223	0.387837	0.0727014	0	0.85531	0.128221	1.57062	0.0397794	1.20112	0.0308378	0.203049	0.158871	0.219531	0.279688	0.0872992	0.516739	0.485501	0.83583	0.0706823	0	0.424851	0.239186	0.632346	0	0.755513	0.256383	0.265229	0.535585	0.336414	0.254314	0.277918	0.804074	0	0.390144	0.278923	1.02859	0.269186	0.175306	0.31557	0.525612	0.39482	0.0924983	0.54934	0.0837614
EXOC3-AS1	3.08746	2.03289	2.3831	2.67105	2.85064	2.8158	2.85152	4.38669	2.59491	2.65291	2.51338	2.8524	2.75884	3.31501	3.53255	2.62451	3.25285	2.25272	2.68802	3.03632	2.13954	2.4194	2.30354	3.29669	4.99308	3.88617	3.63248	2.24783	3.09641	2.86351	3.73723	2.35731	5.68528	2.81537	3.33753	3.75446	2.15756	2.7692	3.25041	3.13775	2.84014	2.86528	2.74648	1.97672	2.78448	2.78666	1.5301	1.97989	2.30429
SDCBP2-AS1	1.35583	1.40202	1.14044	2.15832	1.13733	1.07847	1.47302	1.05977	0.921966	1.29637	1.29373	1.27563	1.43749	1.18674	1.246	1.33956	0.989852	1.27354	1.34636	1.1317	0.85304	1.47884	1.73336	1.15013	0.92612	2.56802	1.29504	1.49185	1.02604	1.21754	1.14811	1.38438	1.7987	1.58967	1.34636	1.19883	1.32018	1.51208	1.15464	1.51062	1.86834	1.28077	1.21063	1.00801	1.14811	1.56553	1.34796	1.39135	1.04616
AC107027.3	1.12973	1.15246	0.771302	1.0158	1.19239	1.07621	1.14455	0.724757	1.3967	1.01292	1.03899	1.05132	1.00325	0.488859	1.45354	0.979342	0.678395	1.67024	1.00923	1.27115	0.596761	1.22547	1.03173	0.671687	0.920044	1.03415	0.44402	1.28243	1.94999	1.00494	0.825684	0.987082	0.833817	0.796922	0.969385	1.1214	0.453249	1.51501	1.20861	1.03527	1.21639	0.770212	1.13048	1.05913	1.06705	0.745861	0.750214	0.78813	0.829083
AC044849.1	0.0824378	0.00968978	0.225126	0.42639	0.191842	0.495421	0.231618	0.593795	0.360012	0.198941	0.245444	0.0689741	0.772727	0.478357	0.214541	0.165672	0.246284	0.0689804	0.399602	0.603025	0.535231	0.302237	0.282084	1.12944	0.61853	0.867162	0.276207	0.433275	0.699	0.455512	0.499693	0.565661	1.7804	0.296861	0.217397	0.576384	0.461471	0.289042	0.332784	0.260306	0.206177	0.322903	0.269629	0.315878	0.363668	0.449981	0.12997	0.383563	0.116355
AC008870.2	0.4062	0.364917	0.791177	0.196859	0.619566	0.941972	0.951564	0.692203	1.1981	0.247279	0.76218	0.57527	0.418185	0.355051	0.52305	0.499551	0.460206	0.701556	0.45682	0.470279	0.217678	0.612726	0.188424	1.09391	0.837341	0.829851	0.454303	0.407747	0.823806	1.19416	0.752737	0.361814	0.46698	0.169905	0.747256	0.573323	0.379341	0.280716	0.75712	0.616973	0.230952	0.738089	0.358741	0.608271	0.627147	0.33863	1.25947	0.227853	0.402812
SNHG22	0.440622	0.261583	0.183379	0.248832	0.122789	0.361482	0.247124	0.443934	0.251177	0.189664	0.281093	0.268691	0.475298	0.435687	0.300521	0.317077	0.163838	0.210433	0.333915	0.330497	0.39461	0.0351628	0.23942	0.13506	0.0234981	0.0984181	0.230935	0.331371	0.177818	0.53979	0.533173	0.652775	1.09789	0.464417	0.157375	0.392073	0.420752	0.189168	0.321331	0.40651	0.152185	0.395453	0.296005	1.19984	0.330497	0.694358	0.66138	0.234918	0.338107
LINC00856	0.390602	0.212241	0.241847	1.00102	0.264002	0.0690728	0.110595	0.0915643	0.446381	0.0913837	0.0812166	0.299746	0.0384445	0.0925205	0.168311	0.0380868	0.388936	0.29647	0.414265	0.599586	0.375146	0.165929	0.169342	0.0791132	0.308573	0.381002	0.169857	0.0461315	0.187261	0.258083	0.230044	0.056774	0.278691	0.278398	0.360587	0.103309	0.318883	0.131513	0.343577	0.0712225	0.393686	0.0996222	0.518814	0.00293485	0.218626	0.193516	0.0290144	0.191563	0.132695
AC080112.1	0.878521	0.812843	0.795897	0.209549	0.70072	1.2116	0.479913	2.32461	2.76402	0.579214	0.603862	0.312988	0.471428	2.55132	1.23661	0.715439	0.632105	1.17302	0.513898	0.636058	2.18103	0.703115	0.61092	1.02776	2.41781	1.86138	1.3485	0.9161	0.454389	0.197696	0.577309	0.444555	0.0610852	0.260785	0.786032	1.51234	1.52794	2.38585	2.46731	1.23379	0.600353	0.289292	0.803455	0.652456	0.51742	0.497452	0.642738	1.03326	0.632571
AC106820.5	1.53868	0.728653	0.328518	1.45779	0.891474	1.29606	1.11092	0.986637	1.16904	0.661063	1.04686	0.797122	0.623499	0.992484	0.70147	0.613393	0.418291	1.55577	1.33044	0.433746	0.558431	0.97738	0.630628	1.83864	0.775492	1.19365	0.332245	0.847299	0.680588	1.90938	0.678259	0.310444	0.113576	0.923215	1.2399	1.06089	0.752125	1.18663	1.46899	1.50482	0.561666	0.569422	0.927884	0.63964	0.991067	0.357065	0.883405	1.23764	1.15515
AL160270.1	1.46987	0.338948	0.425161	0.677881	1.1688	1.23428	1.25299	0.806542	0.405904	0.524272	0.0784524	0.646032	0.49087	0.157326	0.152779	0.654025	0.538134	0.437649	0.320411	0.182134	0.101061	0.302383	0.271406	1.68088	0.836286	0.00614329	0.15428	0.53836	0.35605	0.704214	0.972315	0.807288	0.528214	0.448928	0.565503	1.30165	0.219832	0.678787	0.579001	1.36509	0.290744	0.367026	0.553389	0.250058	0.572824	0.328919	0.408436	0.0111471	0.716897
LAMC1-AS1	0.285764	0.334862	0.460898	0.212159	0.189204	0.255755	0.10614	0.0138617	0	0.303371	0.43156	0.333647	0.0326478	0.412332	0.211362	0.256415	0.264582	0.0351119	0.131287	0.193471	0.401221	0.0770522	0.109148	0.110213	0	0.657621	0.506536	0.213585	0	0.409296	0.179767	0	0.100567	0.0117972	0.284999	0.335469	0.340736	0	0.105658	0.466901	0.248089	0.0261296	0.265673	0.13845	0.145513	0	0.324155	0.24709	0.156948
DGCR9	0.86544	1.20833	2.03685	0.752125	5.62273	2.33906	4.03936	4.13182	2.21178	1.17194	1.49621	1.43381	1.20244	0.678395	1.57003	3.02111	3.32803	2.42181	3.30862	5.61016	1.33067	2.60863	1.38788	3.29565	3.76441	0.499126	0.34932	2.21851	2.70072	1.51968	2.02441	2.68416	0.90799	2.912	4.18905	2.26364	0.448603	1.75912	3.32197	3.16628	1.52824	1.51677	3.22312	1.69035	2.79221	2.07826	1.64743	0.243435	3.34953
AC046130.2	0.390992	0.15093	0.36555	0.0226001	0.514375	0.249969	0.0798674	0.113879	1.28242	0.128202	0.46698	0.346101	0.0107547	0.116298	0.305297	0.104249	0.252643	1.07109	0.356006	1.84695	0.236517	0.789373	0.211999	0.232593	0	0.935286	0.0603407	0.151035	0.269704	0.131248	0.383856	0.0514633	0.0524473	0.0498674	0.22268	0.493897	0.0836232	0.256975	0.646613	0.595232	0.0988519	0.105889	0.470399	0.272047	0.67001	0	0.200532	0.340053	0.433746
AC087500.1	1.13818	0.765284	1.16599	0.761195	1.44342	1.69283	1.28819	1.44921	1.83201	1.16724	1.09863	1.22264	0.716897	1.17738	0.861783	1.17256	1.16262	1.40414	1.07803	1.51263	1.22419	1.09578	0.65538	1.6015	0.996751	1.4126	0.624385	0.999303	1.67213	1.19612	1.42759	1.17539	1.50482	1.3247	1.42417	1.4498	0.922165	0.869726	1.38043	1.45926	0.54528	1.0771	1.30667	1.25732	0.661214	0.588918	2.11077	1.11518	1.41202
AC025253.1	0.0409439	0.397386	0.0108968	0	0.467856	0.121935	0	0.0530932	0.126185	0	0.0094231	0	0.0244126	0.188918	0.0772992	0.0323954	0.755513	0	0.774041	1.30747	0.85895	0.485037	0	0.0934368	0	0	0.0329665	0.184335	0.42172	0.0306116	0.200918	0.337933	0.0857163	0.0472381	0.484116	0.221191	0.133197	0	0.270363	0	0.0280693	0.0811364	0.812422	0.0113711	0.381267	0.0294179	0.147137	0	0.314011
AC244453.3	0.221718	0.527052	0.634974	0.438103	0.443506	0.192009	0.272931	0.01564	0.153641	0.318665	1.01334	0.690645	0.400513	0.492412	0.354656	0.684983	0	0.815004	0.0180279	0.269908	0.201294	0.137779	0.606155	0.0138508	0	0.360069	0.824095	0.556661	0.190632	0.428849	0.30294	0	0	0.376455	0	0.184026	0.446297	0.0783121	0.274113	0.122263	0.935102	0.183012	0.224954	0.51319	0.214234	0.213795	0.341601	0.483906	0.00768865
AC009088.1	1.13415	0.628424	0.723645	0.573998	0.756744	1.14667	0.648558	0.632863	0.305064	0.958774	0.441769	0.745461	0.952627	0.69354	0.997669	1.26188	0.68333	0.791442	0.567953	0.740762	1.0757	0.565264	0.600928	0.967518	1.70239	0.0679877	0.577646	1.1312	1.10786	1.26213	0.973152	1.91779	3.27007	0.944058	0.657173	1.25639	0.367457	0.800918	0.24818	1.64055	0.496686	0.702779	0.363423	1.25873	0.870439	0.905042	0.507952	0.664617	0.412816
AC090607.1	0.0577379	0.0991227	0.378217	0.0626106	0.204965	0.601959	0.673426	0.231861	0.698204	0.0622695	0.463876	0.509652	0.19081	0.0994899	0.362805	0.355963	0.156922	0.297867	0.703726	0.510617	0.206075	0.480466	0.117062	0.580411	0.0894304	0.108719	0.369868	0.307285	0.273503	0.602766	0.614599	0.119747	0.110327	0.331793	1.27716	0.316122	0.362655	0.541538	0.706489	0.354113	0.043527	0.380018	0.334442	0.31072	0.346608	0.136683	0.7924	0.5964	0.344847
Z68323.1	0.123481	0.738295	0	0	0.583222	0.131477	0.00968106	0	0.132527	0	0	0	0	0	0	0	0.454006	0.252707	1.27438	0.490708	0.00907975	0.846851	0	0	0	0	0	0	0	0	0	0	0	0.194085	0.985991	0.115372	0	0.156948	0.00901155	0	0	0	1.7189	0	0.496686	0	0.0728347	0	0.398128
AC004812.2	2.97818	2.4226	3.14809	2.22445	2.5664	3.18487	2.39997	3.43828	2.20918	2.31505	2.52801	2.46405	3.80986	2.91014	3.4342	2.49674	3.27401	2.88163	2.95812	2.1594	2.18103	2.08294	1.94616	2.70331	5.21474	3.07665	2.49398	2.2218	3.09831	3.54828	2.85861	3.5661	3.20853	2.78844	3.8424	3.99029	1.88849	3.31155	2.95583	3.03264	1.99978	2.16129	2.54597	2.22782	2.5775	3.04827	2.94947	2.03036	2.39997
AL512598.1	5.89565	1.0222	1.46316	5.91847	1.35762	1.95446	1.99942	1.84832	2.02351	2.36237	1.33436	4.1075	0.914607	1.74132	1.56246	0.583158	2.07011	1.2399	2.16612	1.94861	1.484	2.60613	3.40863	3.92065	1.61991	3.51011	2.25414	1.46346	1.45165	2.32655	5.32545	3.13393	6.85797	2.07067	0.527188	1.47588	2.36628	0.704965	1.56636	2.58248	2.537	2.34763	2.61738	0.938791	2.97128	3.33348	2.25723	1.91866	1.82937
LINC00472	1.92304	0.846277	1.16554	2.02899	1.69004	1.72405	1.30853	0.86086	0.315142	1.05913	0.752968	1.4256	0.543517	0.961454	0.828353	0.723362	0.463076	2.10901	0.641432	0.853455	0.717818	1.05458	1.09953	1.29348	0.774041	1.20731	0.38795	0.654918	0.947928	0.746405	1.2399	0.368596	0.571806	1.16049	1.36758	1.08888	0.475298	0.857182	1.1081	1.15538	1.33872	0.470156	1.1214	0.546589	1.15439	0.898123	1.68402	0.767692	1.65427
AC004223.2	0.313567	0.0758678	0.448078	0.0444652	0.269666	0.284166	0.310962	0.690257	0.125965	0.602766	0.0961163	0.144447	0.564479	0.188447	0.349374	0.283492	0.226872	0.0246867	0.214047	0.0119295	0.279199	0.438906	0.259435	0.311517	0.802692	0.166811	0.261552	0.518065	0.21858	0.393176	0.633387	0.678327	0.995121	0.135012	0.0564943	0.255259	0.415759	0.0594976	0.0448028	0.285647	0	0.339268	0.0949752	0.599052	0.28449	0.106113	0.00422314	0.312024	0.205751
Z99716.1	0.194817	0.13734	0.165472	0.19544	0.286656	0.304555	0.709444	0.196011	0.619953	0.206963	0.302983	0.0607484	0.292899	0.0827202	0.196376	0.171522	0.0812653	0.254668	0.347728	0.289221	0.00915894	0.226218	0.0995156	0.42334	0	0	0.117769	0.26168	0.576241	0.529582	0.0136536	0.101568	0.091856	0.423427	0.644988	0.648558	0.0123241	0.318609	0.28648	0.237382	0.102412	0.0882177	0.588114	0.574748	0.301292	0.0341439	0.342781	0.123556	0.369414
SNHG17	1.57181	1.36758	2.28202	1.19683	2.38903	3.62282	1.94928	2.7169	3.05891	4.60327	2.33405	2.70373	4.54846	2.22667	1.73431	3.94252	2.08837	1.62021	2.67146	2.52394	2.02762	1.75134	1.76978	2.5648	7.33831	1.95066	4.70081	0.731891	3.23372	3.67978	4.08442	3.50907	4.40641	2.27249	1.85636	2.39806	2.28012	1.26889	1.91661	3.15383	3.16244	2.9846	2.37953	3.05844	1.8139	2.70752	3.07244	2.3039	2.63785
AC023137.1	1.63671	0.673551	0.129925	0.902568	0.576084	0.810238	0.348476	0.546953	0.233649	0.232859	0.288575	0.374318	0.966503	0.933993	0.352183	0.618393	0.151788	0.331239	0.137911	0.236186	0.0312703	0.311387	1.03441	0.271426	0.690795	0.182194	0.484167	0.0571478	0.307149	0.5313	2.73699	0.865882	1.45196	1.03713	0.125519	0.971666	0.940653	0.39714	0.191942	0.956937	0.189279	1.36267	1.17347	0.146365	1.42462	0.462373	0.385954	0.480815	0.709786
AC092127.2	0.459327	0.209308	1.28525	0.0363654	0.861891	1.08141	0.745387	1.89781	2.57708	0.493285	0.460725	0.601203	0.407543	0.115238	0.57527	0.371728	0.346137	1.17014	0.785475	0.146983	0.284105	1.75747	0.7629	1.49621	1.17933	2.73572	0.00548392	0.727884	0.858779	0.88986	0.722288	0.971666	1.80136	0.912277	0.63107	1.31032	0.193873	0.98235	2.01952	1.4132	1.18819	0.521702	0.863055	0.861595	0.918087	1.38409	0.0900751	0.281136	1.55324
AC025171.1	1.32711	1.23453	0.839039	1.67372	1.15148	1.42162	1.48658	1.36847	1.90396	1.36028	1.69638	1.43603	1.19732	2.14278	1.42103	1.21613	0.944977	1.664	1.01314	0.714827	1.51151	1.45465	1.51401	1.69703	1.24358	1.31781	1.4782	1.40594	1.61373	1.37808	1.22242	1.10927	0.948089	1.18258	0.911036	1.48228	1.65397	1.71159	1.61224	1.23869	1.17515	1.28128	1.27115	1.56667	1.21996	1.01918	1.55681	1.95756	1.22643
GDNF-AS1	0.542987	1.04708	0.529582	0.0235547	2.68416	2.40159	1.84299	2.35806	1.6718	1.30771	1.09667	0.969951	1.34228	0.119909	1.39167	1.70968	1.86437	1.89044	0.906159	0.0361623	0.127056	1.43183	0.854962	2.02478	2.22782	0.606318	0.98235	1.58875	1.9324	2.376	0.84446	1.57845	0.533262	1.74873	2.84495	2.38743	0.352343	2.02641	2.05061	1.92829	0.741088	0.828353	0.623917	2.11183	1.40949	0.91951	2.36281	0.128946	1.95101
AC119424.1	1.851	0.460836	1.11994	1.09193	1.53392	2.09708	0.884337	0.964499	0.0908372	0.718743	0.249572	0.707346	0.610509	1.86967	0.134833	0.635275	0	0.179839	1.4814	2.25568	0.681332	1.05529	0.329895	1.44663	0.118335	0.221624	1.38285	0.63964	1.2016	0.0703503	2.09156	0.533262	0.541835	0.237282	0.327248	0.953038	4.53683	0.111127	0.775764	0.858678	0.163444	1.92272	1.48098	0.213068	1.06272	0.511484	1.21781	1.79446	1.55272
AC022182.2	0.317915	0.85895	0.520556	1.11856	0.123881	0.0424851	0.944744	0.322195	0.207995	0.814891	0.589312	1.14184	0.694527	0.462039	0.637204	0.92418	0.329944	0.0975476	0.359633	0.188213	0.66259	0.276812	1.12567	0.403003	0.602766	0.253372	1.91145	0.620866	0.124586	0.0263797	0.295896	0.275036	1.34636	0.377461	0.0508906	0.37274	0.944058	0.0289527	0.0687805	0.169793	1.21087	0.279199	0.128564	0.808182	0.166591	0.455062	0.073382	0.72287	0.181604
ARHGEF26-AS1	7.13736	4.79169	1.25145	5.46293	4.60616	3.9069	3.58586	2.9013	0.241354	4.5062	1.30323	4.1599	4.64598	3.50179	4.56085	3.50596	3.5661	5.00097	3.6623	2.40953	3.26171	4.29868	4.16607	2.15904	1.70804	1.67372	1.16119	4.4784	2.75377	2.21178	5.14102	4.12881	5.75892	4.72766	4.02798	4.11119	3.03952	4.59911	2.61738	5.40825	4.05248	2.66138	3.23181	3.12163	3.31654	3.48769	1.49098	2.98139	3.55507
MESTIT1	2.65083	1.14644	0.61431	1.36618	2.10206	1.85997	1.09066	0.480546	1.92377	2.11988	1.05956	2.71862	1.3541	1.1914	1.80892	0.840694	0.174298	2.67186	1.06936	0.462596	0.92024	3.41321	1.48082	1.02692	1.22419	1.6193	0.46055	1.52144	1.51263	3.05891	1.47273	0.856964	0.722087	1.60059	1.62635	2.08147	0.73113	2.33831	1.88849	1.91761	4.23005	0.928994	1.45266	1.15334	1.60301	0.894327	1.06248	0.472758	1.80462
BX470102.1	0.04254	0.242667	1.01106	1.25771	0.0144739	0.194258	0.0922277	0.188146	0.540675	0.127809	0.607017	0.345328	0.0986978	0.48001	0.188124	0.293141	0.0199045	0.0263724	0.166235	0.2267	0.433209	0.0656471	0.325487	0.275376	0.620644	0.633648	0.382553	0.368015	0.365648	0.069107	0.257775	0.346504	1.42131	0.275945	0.0120135	0.0358954	0.915914	0.23145	0.0470747	0.228881	0.162033	0.152357	0.0518045	0.246176	0.0781193	0.472224	0.242813	0.321724	0.0631824
GTSE1-DT	1.66303	0.712853	1.17231	1.10427	1.88849	1.36433	0.905401	1.02604	1.82741	0.754171	1.25486	0.867891	0.826387	1.48759	1.54726	0.831717	1.23479	1.6709	0.655943	0.518265	0.453915	1.4132	1.27267	1.39726	2.48187	0.353916	1.27485	1.05913	0.609799	1.38409	1.20603	1.56187	1.41757	1.1074	0.884132	1.45983	0.885515	2.03504	1.0085	1.53152	0.661063	1.07508	1.0618	0.666938	1.17838	1.19959	1.25092	1.0757	1.30053
AC007786.1	2.41898	1.50069	1.03404	2.83347	1.17984	0.879511	0.967291	0.971445	1.13616	1.89551	2.04786	2.13293	2.0539	1.18846	2.44713	1.87941	1.62426	1.93621	1.18051	0.959939	0.783598	1.29189	1.93966	0.819596	1.68327	1.84391	0.989608	1.67776	1.18074	1.41825	1.57151	1.75538	2.97223	1.92	0.92035	1.12234	1.1766	1.5661	1.05044	1.74557	1.87805	2.20768	1.52445	1.5736	1.47884	1.84999	1.91729	1.252	1.05295
NTM-AS1	3.25531	1.60015	1.89435	1.58602	0.682031	0.753122	1.04569	1.69413	0.25852	2.76572	0.320456	2.82816	2.72632	4.5327	0.134392	0.98414	1.96037	0.0133406	1.40389	1.18846	1.12396	2.20575	3.75832	1.74071	0.18113	0.873535	4.08616	1.15653	1.16458	0.00413	4.09715	0.845657	5.17739	1.11068	0.640385	0.969951	5.04556	0	0.869251	1.97814	1.26285	7.3982	2.92638	1.24145	3.6341	3.67265	0.332403	3.398	1.70618
AC016394.1	2.38546	1.82472	1.85066	2.06352	2.36042	2.6149	2.65886	2.833	2.01316	2.28087	1.71825	2.00466	2.73827	1.44169	2.45523	2.41586	2.4907	2.54881	2.1892	1.26703	1.30627	2.34524	2.36237	2.59032	3.54931	3.36915	1.96347	2.15756	2.90881	2.95036	3.13958	3.9472	4.62016	3.0165	2.34841	3.49714	2.10064	2.29617	2.7199	3.44856	1.85282	2.44232	1.91494	2.48166	2.20093	2.87679	2.11618	1.37641	2.22745
AL139384.1	1.22393	0.989852	0.47661	2.09673	0.319137	0.599887	1.342	0.658577	0.383034	1.08977	0.49438	1.36433	1.35018	0.748093	0.934331	1.14455	0.556605	1.04775	0.645114	0.450611	0.478952	0.820283	1.67686	0.84446	0.595614	1.13048	1.28004	0.964897	0.462429	1.3247	1.01146	0.578601	1.31727	1.43156	0.433116	0.763085	0.533891	0.592071	0.486678	0.732683	1.52293	1.30245	0.941972	1.06272	0.866242	1.2465	0.211335	0.671961	0.70605
AL031651.2	2.93726	0.783981	1.43212	1.47707	1.95633	2.4661	1.87402	1.49013	5.54713	2.17792	0.845657	1.20582	1.38775	1.58693	1.03592	0.735551	0.748093	1.92589	0.622998	1.23005	0.80181	1.84529	1.62489	2.34602	2.74149	0.336738	2.07029	1.79151	1.80561	3.36463	2.537	0.720249	1.33914	0.954765	1.15172	2.35731	1.72125	1.67762	2.39997	2.06111	0.98324	2.75113	1.67151	2.49964	1.63592	1.7349	1.71511	1.96867	1.83597
AC099518.1	0.491025	0.730328	0.249057	1.04969	0.0618335	0.0864627	0.383856	0.380703	0.071083	0.399377	0.602366	0.51742	0.84446	0.40078	0.141334	0.380018	0.104138	0.188691	0.431745	0.542788	0.317077	0.281926	0.823548	0.130737	0.201846	0.315423	0.966045	0.397435	0.296825	0.120374	0.243582	0.0903269	0.650733	0.27419	0.112792	0.127312	0.710409	0	0.0414842	0.135078	0.610436	0.119856	0.249304	0.377287	0.171023	0.510405	0.15774	0.350572	0.0241814
AC020915.2	0.756358	0.662758	0.816944	0.747256	1.10416	1.48713	1.21256	1.57719	1.31702	1.2122	0.733973	1.28764	1.12737	0.946737	0.741619	1.3008	1.21256	1.3237	1.0083	1.07869	0.520229	1.18285	0.314266	0.988099	0.839039	0.462915	0.881389	0.82624	1.16021	1.67058	0.742665	1.42131	1.48445	1.54475	0.970575	1.36484	1.03381	0.806937	1.36405	0.962066	0.212616	1.14378	0.897902	1.47017	1.1561	1.44007	2.36061	1.44491	1.30284
AC245884.8	0.35426	0.458642	0.560331	0.0192376	0.633102	0.476014	0.815256	1.43722	1.02839	0.830613	0.500498	0.816385	1.22419	0.803291	0.235	1.42447	0.909075	0.305175	0.537765	0.183232	0.577145	0.269666	0.740856	1.03662	0.656739	0.481782	0.765745	0.636058	0.812754	0.633468	0.88826	1.42131	2.61114	1.27665	0.543303	1.05998	1.08654	0.32504	0.469139	0.790797	0.200195	0.835136	0.209873	1.33436	0.614538	1.26285	2.06352	0.684045	0.687249
SSSCA1-AS1	1.21113	0.633648	0.838649	0.729534	1.27011	1.08565	1.17638	1.47793	1.73105	0.903586	1.04547	1.25668	1.31654	1.08007	0.943478	0.761195	1.1541	1.31888	1.19732	0.717294	0.861891	1.25227	0.799698	1.31032	0.904636	1.46091	0.654439	0.863274	1.15925	1.66962	1.05618	1.35176	0.777701	1.18458	1.35149	1.7717	0.962604	1.69931	1.21281	1.60393	1.0618	1.38833	0.980425	1.08726	1.17766	1.33044	2.12458	1.18482	1.29689
AC018690.1	0.953949	0.592634	1.39965	0.475897	0.446943	0.676189	1.1914	0.639981	0.969177	0.956844	1.23285	0.438103	0.893049	0.703925	1.2016	0.779475	0.375931	1.01292	0.75568	0.949798	0.85607	1.07663	0.772299	0.996288	1.02604	0.883186	0.781888	1.48374	1.12696	1.83898	0.891259	0.852694	0.162756	0.75386	0.689037	1.13093	0.61327	1.62364	1.10227	0.650733	0.557259	0.764613	0.914702	0.989608	0.792583	0.678395	1.313	0.652135	0.887522
MIRLET7BHG	0.7449	0.41995	0.895772	0.225559	1.04664	1.3247	1.77848	0.892407	1.6058	0.598459	0.421377	0.848035	0.888584	0.637969	0.97861	0.80838	1.20759	0.993694	0.790618	0.286008	0.517263	0.655767	0.336373	1.423	0.878417	0.446297	0.78433	0.786127	0.933889	1.93342	0.764271	0.913262	0.875041	1.13784	1.20454	0.978501	0.359745	1.13593	0.827772	1.4762	0.475474	0.756551	0.434269	1.64026	0.560112	1.41682	0.880788	0.701058	1.1531
AC087501.4	0.701747	0.85135	1.54161	0.689362	0.804436	0.77311	0.920685	0.916292	0.60021	1.22288	0.753269	0.740191	0.904449	1.16724	1.10043	1.00188	1.13192	1.007	0.875041	0.544751	0.740191	0.589312	0.927235	0.782404	2.30856	1.22121	1.62364	0.982915	0.879511	1.76138	0.525146	1.06337	1.27411	0.906945	0.821019	0.466619	1.00513	0.797427	0.402777	0.955327	2.19088	0.521574	0.297149	1.22773	0.67116	1.34766	0.974946	1.07663	0.536989
AL157700.1	1.55115	2.68376	2.46168	0.975579	5.46116	3.9664	5.93936	5.95605	4.19515	3.31012	3.93622	2.36551	3.83171	0.917226	2.6228	4.74641	3.64334	2.40953	4.52657	1.80136	1.58178	4.58936	2.42016	3.68808	4.02503	2.35731	1.13919	6.73409	4.18153	2.69821	3.66122	5.34542	4.22258	4.02737	3.17009	4.375	1.54614	2.62322	4.34404	4.93572	1.75615	3.13908	2.3799	5.56112	2.5308	7.41407	4.24773	0.531579	2.7233
AL139022.2	2.14685	2.3608	0.758424	3.8424	0.796607	1.12944	1.13855	1.29423	0.41301	2.46852	0.756744	0.71078	2.94579	1.82575	1.1766	3.29914	1.19829	2.03071	1.59933	1.19091	0.662925	1.69748	2.88206	0.806068	0.926681	1.73521	0.778204	3.33445	2.5362	1.36319	1.78367	2.32971	1.87504	1.64558	1.48445	1.74037	0.594889	1.94375	0.796783	2.07211	1.33491	1.15127	1.50798	2.87637	1.53897	3.24946	0.645614	1.31074	1.18992
AC103591.3	0.636203	0.514013	1.57645	0.713763	0.831355	0.607187	0.41491	0.867054	0.925447	1.81119	1.01083	0.649801	1.11493	1.35018	0.252265	0.458301	1.20971	0.491623	0.859191	0.602573	1.26162	0.563894	1.0489	0.302719	0	1.09953	0.351636	1.17277	0	1.37072	0.758866	0.728037	1.30707	1.71205	0.687829	0.592535	0.845858	0.731679	0.52048	0.457796	0.132421	1.34284	0.523795	1.05341	0	0.514476	1.00378	0.692203	0.411139
AC124798.1	2.37292	1.09205	0.666599	0.198206	3.95769	2.70158	1.17955	2.82944	1.43012	2.02332	0.0883766	0.246176	1.33463	0.564287	1.84695	1.31221	1.69126	2.00541	1.19187	2.98049	0.97825	1.4129	1.13357	1.69035	3.0804	0.470802	1.27411	1.14764	3.23811	1.15582	2.18005	2.03109	0.29441	1.25771	2.04752	2.02556	0.675646	1.58296	1.93657	3.19403	0.76006	0.839568	2.12312	1.51092	2.07568	0.941278	1.49975	0.235783	1.8241
LINC01532	3.6515	4.06636	0.128725	16.4737	2.87323	1.05773	3.16244	1.32018	0.416445	4.97986	0.133102	3.63464	6.40664	1.93208	3.96578	4.13302	1.55946	3.57201	1.68088	0.746574	2.42574	1.73137	8.84209	0.244881	2.32311	0.0012251	0.480116	4.28712	0.734936	0.995631	3.96344	5.90606	4.53199	1.28077	1.48743	1.03083	0.839568	0.423943	0.712492	3.2455	3.09591	1.85564	1.07364	3.99444	2.17828	3.8959	0.422473	0.502204	0.950377
AC012313.9	0.536158	0.381167	0.301512	0.743662	0.824095	0.87199	1.08405	0.776892	1.31863	0.579992	0.00706788	1.13884	0.581179	0.353197	0.297297	0.772366	0.838822	0.937086	0.707965	0.559659	0.566952	1.01243	0.362868	0.681332	0.322534	0.699277	0.378904	0.253961	0.730419	0.800746	0.751823	0.228068	0.313133	0.484779	1.29158	0.92312	0.544822	0.571541	0.968612	1.04197	0.38021	0.755004	0.827456	0.362285	0.878417	0.720777	0.733366	0.956265	0.761531
AC018653.3	0.261287	0.413794	0.258751	0.375832	0.292534	0.407048	0.245082	0.417961	0.824601	0.277446	0.586081	0.24431	0.221708	0.549214	0.345574	0.204081	0.377116	0.543252	0.463193	0.858339	1.10181	0.122585	0.00833888	0.719139	0.569422	2.14868	0.240427	0.166621	0.19808	0.10786	0.203277	0.16607	0.524567	0.121242	0.690718	0.408257	0.808973	0.1731	0.364829	0.459959	0.225368	0.297149	0.502139	0.472285	0.330381	0.223583	0.270228	0.378869	0.422664
AC026304.1	1.33333	0.527052	0.567953	1.12372	0.838822	0.643888	0.544233	0.705079	0.515459	0.464004	0.495699	0.280219	0.932996	1.00345	0.570099	0.721599	0.965125	1.25013	0.41626	0.408022	0.512059	0.657953	0.848145	0.753122	2.80402	1.06657	0.464665	0.450126	0.911641	0.782762	1.74619	1.55738	1.8996	0.728461	0.553717	0.846766	1.10292	1.59889	0.748858	1.28711	0.728037	0.895881	0.653267	0.82529	1.04178	1.01266	0.688094	0.156794	0.899614
AC107959.1	0.808182	0.903818	0.270104	1.0668	0.377931	0.43392	0.999493	0.238086	1.35124	1.46464	0.774809	1.86667	0.9161	0.48651	0.574678	0.450835	1.00102	0.312003	0.591731	0.392533	0.267188	0.455757	1.25213	1.38057	0.615124	2.2308	0.216152	1.45295	0.371787	1.2043	0.684322	0.453188	2.00087	1.39252	0.449048	0.261846	0.795546	0.450276	0.66824	0.464722	1.69004	0.868884	0.392855	0.712919	0.320267	0.85607	0.10817	1.14404	0.545727
KIAA0087	0.0991446	0.53836	0.26274	0.0277373	0.0141601	0.697769	1.00969	0.216681	0.00694663	0.424381	0.628891	0.686922	0.178197	0.0851011	0.430215	0.164696	0.231393	0.834294	0.417902	0.0166751	0.125477	0.446297	0.172506	0.127887	0	0.227329	0.107117	0.40308	0.507032	0.270403	0.121219	0.0698941	0.0175153	0.739869	0.489964	0.0733563	0.00461398	0.483385	0.537883	0.154992	0.20462	0.386727	0.0447919	0.00121455	0.00805399	0.118007	0.548299	0.0481101	0.468832
NDUFV2-AS1	1.4026	1.00819	1.5051	1.1504	1.98754	1.84598	1.46436	1.81524	1.73205	1.16185	1.43043	1.34718	1.76265	1.49478	1.32078	1.1756	1.89551	1.49946	1.54072	1.6119	1.55272	1.23715	1.02031	2.28465	1.17181	1.60976	1.55738	1.40619	1.81822	1.82774	1.79221	1.834	1.71447	1.68814	1.83765	1.72786	0.990262	1.50037	2.21328	1.85368	1.29843	1.40563	1.53243	1.57938	1.39504	1.54614	2.09192	1.07835	1.39698
AQP4-AS1	1.46121	1.0548	0.551195	2.03218	0.899452	1.09326	1.04264	0.296145	0.0225421	1.664	0.640385	2.43997	0.859937	1.16554	0.658869	1.20603	0.844662	0.317613	0.602523	0.788605	1.16285	0.392761	2.29124	0.767867	0.655305	1.53598	0.646164	1.649	1.31598	0.765481	2.35425	1.03281	1.5217	1.29529	0.550945	0.961855	2.32082	0.0526972	0.352343	2.05847	0.70326	1.7059	1.29893	1.06297	0.926681	1.18357	0.850744	1.17539	1.4843
AC011503.2	0.22582	0.746887	2.07859	0.178387	0.882743	0.887125	0.564016	1.16771	0.635473	0.798318	1.55823	0.382308	0.678787	1.14134	1.16262	1.53897	0.900734	1.14022	0.933889	0.263962	0.798409	0.645532	0.78691	0.39019	1.16285	0.690257	0.744557	0.760906	0.767916	1.5933	0.659895	1.23574	0.388554	0.828178	0.962183	0.81766	0.424173	0.776606	0.802537	0.752278	0.917755	0.573256	0.391192	1.29752	0.689516	1.71159	2.31009	0.67443	0.503824
SEPT7-AS1	1.15127	1.87402	1.2116	2.76663	1.69064	1.35424	1.73431	0.92418	1.42809	2.46367	1.13757	2.65593	2.07712	1.54319	1.76912	1.48949	0.966045	1.94686	1.49679	1.23818	1.37978	1.40707	2.66014	1.21887	0.882743	1.31463	1.19213	1.70524	1.05704	2.09773	2.04108	1.14866	1.66178	2.16648	1.95341	1.70081	1.42982	1.20059	1.24728	1.61711	1.84164	1.90196	1.55624	1.59814	1.41146	1.80924	0.747056	2.4372	1.78889
AL353746.1	0.030592	0.224708	0.00455402	0.00628174	0.622383	0.107982	0.0577379	0.00624231	0	0.00983339	0.0029903	0.00495297	0.00475334	0.692025	0.30539	0.00468298	0.939154	0	0.882531	2.57178	0.50549	0.494089	0.00654993	0.0038695	0	0.00322197	0.00515044	0.00321216	0.382026	0.0552833	0.0617977	0.107725	0.0212534	0.274113	0.555065	0.0363654	0.00848431	0	0.0754934	0.00437469	0.0117767	0.0792587	1.19759	0	0.730792	0.00385096	0.0607484	0.00325474	0.511104
OXCT1-AS1	2.87637	2.17312	1.06843	3.56401	2.07319	3.27256	2.192	3.02296	1.48415	2.72375	2.32349	2.23465	3.55507	2.31084	3.29372	3.06027	2.58992	2.3831	1.69764	0.776821	1.0541	2.33983	2.27061	2.06418	2.4661	2.62868	1.22071	2.64583	2.21028	2.69099	3.27548	4.15682	3.22552	2.30466	1.69795	2.37562	1.41938	2.86443	2.23683	3.99206	1.48259	1.83928	1.85599	2.55743	2.84628	1.75782	2.91918	1.81822	2.7374
AL132655.2	0.10355	0.115773	0.863274	0.0370398	0.0548285	0.376967	0.438906	0.850138	1.22017	0.243001	0.752278	0.220898	0.306324	0.429862	0.366751	0.731961	0.653498	0	0.344421	0	0.5976	0.142968	0.237782	0.982733	1.15699	0.345723	0.712656	0.325937	0.553988	0.819596	0.39492	1.27354	2.60033	0.662842	0.524818	0.329623	0.830335	0.205593	0.439752	1.09885	0.0851761	0.551975	0.0410618	0.993694	0.605702	1.2399	0.853677	0.376409	0.149958
AL139011.1	0.653061	0.573834	0.656345	0.899452	1.3953	1.62459	2.31505	0.867998	1.83166	0.955793	1.79053	0.975192	1.08357	0.86438	1.08539	0.905323	0.859277	1.02908	1.13661	0.590276	0.887857	1.21983	0.646786	1.84063	0.74308	1.73301	0.810508	0.937617	1.55175	1.47075	1.14196	0.946654	0.512345	0.830717	1.77137	2.09342	1.08027	0.945386	1.69931	0.992888	1.03393	1.25432	1.3485	0.968721	1.10987	0.514872	1.55624	0.964064	1.26703
AC009061.2	0.774124	0.539893	0.846478	0.642105	0.968612	0.721146	0.568647	1.03108	1.21996	0.827959	0.739336	0.473862	0.542614	0.797122	0.704487	0.737484	0.751443	0.896183	0.361035	0.496389	0.491129	0.832211	0.547592	1.08933	1.15334	1.06979	0.441769	0.461632	0.375567	0.693935	0.529671	0.585697	0.59589	0.68866	0.495421	0.684217	0.567564	0.875619	1.0041	0.633815	0.385436	0.681653	0.413184	0.795151	0.520068	0.610744	1.07179	0.762365	0.491549
AC016866.1	0.520297	0.704965	0.159442	0.720941	0.503012	0.388936	0.592209	0.219789	0.331585	0.559208	0.806937	0.553527	0.171048	0.19575	0.566105	0.338664	0.182843	0.83937	0.519042	0.684761	0.257578	0.538946	0.931194	0.215925	0.0541455	0.514573	0.144754	0.983514	0.340865	0.49301	0.241319	0.122244	0	0.322858	0.760816	0.566952	0.207995	0.701384	0.554873	0.621163	0.607337	0.376788	0.714581	0.536842	0.549625	0.488185	0.323706	0.334019	0.443326
AL133227.1	1.09534	0.164401	0.00893846	1.21996	0.428355	0.345651	0.242884	0.16241	0.966934	0.438045	0.581386	0.779342	0.360277	0.33041	0.366751	0.146344	0.158156	0.754558	0.389723	0.102628	0.183252	0.402742	0.385321	0.16034	0.0621573	1.14515	0.167728	0.423899	0.498398	1.0321	0.438766	0.190246	0.073947	0.322411	0.481967	0.233003	0.343531	0.605394	0.477275	0.0891549	0.497973	0.190246	0.206196	0.495632	0.257899	0.0925205	0.211232	0.284518	0.316438
AC005618.1	1.11927	0.725468	0.776239	1.63843	1.5452	2.22552	0.849651	1.06505	1.11905	1.43239	1.92726	1.32765	1.77689	1.1036	1.93589	1.72786	1.00842	2.33441	1.8942	0.593795	1.14526	3.24846	1.02734	0.942942	2.3348	1.92899	0.491623	0.936729	0.971042	0.340865	2.03541	1.09863	0.110045	0.9425	1.9303	1.29398	1.59847	3.26761	2.01423	2.3158	1.90395	1.1489	1.48713	1.92341	1.33601	1.16238	2.68584	1.09953	1.52415
AL445307.1	0.657173	1.39952	3.04424	1.12873	0.331934	0.72287	1.02713	2.02695	2.73287	1.37589	1.14207	0.971666	3.30559	2.33555	1.36541	1.97529	0.839972	0.400301	1.16357	0.288406	0.770022	1.50482	1.56163	0.540474	0.976387	0.596334	1.90062	2.28388	1.12189	1.41232	1.42233	1.29741	1.53097	1.07977	0.263419	0.642592	1.62021	0.472722	1.01083	1.44282	0.979982	2.12423	0.675981	1.12854	0.598355	2.32539	1.37641	0.936729	0.456394
AC138207.5	1.70681	3.15863	2.83612	1.65707	1.17859	1.36589	2.83213	2.8498	1.26136	3.0262	2.90264	4.42367	3.32197	3.09213	1.6502	4.30887	1.7529	1.33956	1.6586	0.305865	2.51498	1.13093	3.70292	1.93966	4.03641	3.8447	3.67701	1.91527	0.563817	1.0859	2.14244	2.59531	7.63649	2.0464	0.868356	1.59445	4.3139	1.88106	1.18578	1.64115	2.86484	1.91712	0.775492	3.78512	0.979855	3.62871	0.980844	3.325	0.54644
AC244517.7	1.73462	3.64061	2.72922	2.13293	2.40081	2.98369	3.72961	4.04646	2.20132	4.80722	5.75116	3.13488	3.47723	3.37673	4.81542	3.80816	2.14758	3.2696	1.76235	1.50887	1.31004	4.26239	2.4044	2.04306	1.383	3.16244	1.11802	4.38933	5.90198	2.67394	2.84628	1.47793	0.478698	4.2471	3.35765	2.66603	1.31186	6.27776	1.4863	2.90699	4.01745	1.54462	2.6391	4.29158	1.52232	2.27515	5.96034	3.85041	3.34902
AC092802.1	0.387382	0.271602	0.0532797	0.928889	0.0166011	0.0943931	0.201392	0.0606527	0.0333783	0.275651	0.036558	0.366643	0.315878	0.313692	0.252677	0.12558	0.137688	0.0167692	0.14536	0.16223	0.296005	0.124502	0.273471	0.0770253	0.0402312	0.197878	0.232074	0.0433723	0.128919	0.00141379	0.253372	0.244393	0.853851	0.304064	0.0422904	0.0409333	0.521219	0.0173676	0.165032	0.0976128	0.416629	0.383563	0.430894	0.00588009	0.299196	0.208606	0.0335784	0.367253	0.147831
LINC02298	0.104984	0.525927	0.115751	0.0378279	0.645614	0.503878	0.553717	0.691024	0.278762	0.147195	0.129287	0.0094889	0.0840682	0.0381165	0.29647	0.147536	0.743383	0.620787	0.758168	1.82965	0.273798	0.577975	0.388849	0.591586	0.104528	0.0337744	0.0617458	0.115028	0.385488	0.00158997	0.501815	0.501307	0.219723	0.305954	0.789121	0.545541	0.121714	0.718644	1.04442	0.707447	0.36082	0.324358	1.13909	0.155561	0.704144	0.452159	0.131179	0.171414	1.03154
AC010331.1	0.233766	0.1686	0.185544	0.171023	0.391192	0.524321	0.488247	1.03369	0.18307	0.44601	0.131312	0.132793	1.17684	1.24103	0.629084	0.655087	1.10108	0.157756	0.677641	0.104998	0.638913	0.285481	0.345109	0.599586	0.962412	0.315682	0.416975	0.279496	0.565582	1.42783	0.671367	1.36525	3.27449	1.15653	0.358679	0.845264	0.49209	0.209958	0.0807487	0.736044	0.143888	0.588371	0.252538	0.931426	0.400088	1.02962	1.1276	0.464834	0.118918
AC118754.2	0	0.126452	0	0.181169	0.546244	0.478698	0.348155	0.346101	0.490636	0.403546	0.0933517	0.0975636	0.330768	0.459637	0.289426	0.345574	0.350787	0.704875	0.568324	0.676907	0.254401	0.455016	0.22774	0.467669	0.226803	0.0186816	0	0.376788	0.151085	0.176489	0.246284	0.23507	0.271479	0.473726	0.517669	0.233919	0.272931	0.219901	0.637969	0.249918	0.0612265	0.50972	0.641135	0.640036	0.349472	0.0661706	0.429303	0.25852	0.764144
AC019171.1	0.189534	0.409869	0.0306018	0.126132	0.434676	0.0942267	0.25558	0.0558643	0.0901457	0.0893106	0.0275616	0.0586241	0.248429	0.0479869	0.249174	0.167233	1.3213	0	1.39601	1.5821	1.17738	0.293518	0.353853	0.119549	0.44596	0.0440379	1.04742	0.0159832	0.259852	0.0514633	0.134757	0.283143	0.196011	0.140869	0.911641	0.284227	0.117598	0.154467	0.346137	0	0.0991227	0.202326	1.01334	0.0120244	0.439691	0	0.131689	0.142985	0.305473
AP005131.7	0.556774	0.302383	0.876999	0.801225	0.23515	0.192449	0.311861	0.119291	0.108286	0.486002	0.453422	0.790618	0.505944	0.322141	0.207095	0.52135	0.34002	0.392483	0.285538	0.580704	0.582599	0	0.180002	0.235717	0.39482	0.299091	0.488449	0.639981	0.0140894	1.88275	0.573048	0.607758	0.798318	0.465435	0.169029	0.159674	0.437065	0.268233	0.428599	0.196548	0.568895	0.18349	0.279991	0.0978753	0.381044	1.08565	0.317333	0.141299	0.111506
AC100814.1	1.24458	2.7182	3.00366	1.45411	2.55499	1.85767	2.00156	2.99682	1.59113	3.43979	1.25873	1.6665	2.93765	2.40401	2.42058	3.19355	2.86022	2.02332	2.33713	3.03168	1.94308	2.03036	2.90216	1.17955	3.39387	1.39994	1.6356	1.77469	3.04966	3.89306	3.03587	3.92697	5.56957	2.87637	1.27485	2.92868	2.76706	1.52324	1.21834	2.85506	1.37144	2.39178	1.45066	2.58789	2.63202	2.86175	0.903586	0.940826	2.3608
LINC00853	1.35558	1.45779	1.21834	1.55206	1.23188	1.18153	0.357388	1.82218	1.95066	0.395012	0.417144	0.307149	0.951845	0.147715	1.4129	0.577482	1.29893	2.29658	1.49422	0.647055	0.902277	1.24836	1.16049	1.02581	3.39078	0.342224	1.11423	0.672353	1.6166	0	0.75386	0.891651	1.20284	0.321555	0.923611	1.12068	0.912834	1.09998	1.52085	1.6586	0.569791	0.635199	1.1074	0.488575	0.312773	0.741619	0.757204	0.973828	1.35639
AC036108.3	0.601032	0.523502	1.11518	1.51263	0.406589	0.361851	0.343914	0.500128	0.311121	0.802785	1.0174	1.24939	0.411741	0.922365	0.406459	0.730328	0.496447	0.107211	0.774988	1.53719	0.502204	0.401928	0.77311	0.51742	0.090402	1.06705	0.902175	0.450893	0.15796	0.802958	0.585972	0.370037	0.171591	0.534827	0.613857	0.157572	1.0406	0.152377	0.246606	0.623381	0.552959	0.939154	0.916495	0.610006	0.433832	1.33659	0.574416	1.22393	0.533891
AL157392.3	1.92657	1.55144	1.2665	1.58452	1.68088	2.01389	1.79315	1.63906	2.36551	1.76296	2.11479	2.13326	1.97709	1.02734	2.22818	1.41374	1.21754	1.91969	1.66178	1.47075	0.912623	1.80529	1.79349	1.46987	0.970389	1.46346	1.21364	1.99837	1.88007	1.67748	1.70239	1.3698	1.23818	1.4863	1.65086	1.88849	1.23574	1.97392	1.74363	1.58509	1.54348	1.87036	1.65767	1.81119	1.78367	1.44776	1.92033	1.14596	1.79315
AL355338.1	4.00751	2.07457	2.21436	2.33009	3.06027	2.18567	2.17897	1.91046	3.61361	1.64824	1.85564	1.76681	1.895	2.68759	2.3519	2.22163	1.80989	2.9937	2.51748	1.74489	2.32197	2.29697	1.93376	3.31257	3.0945	3.41942	2.73482	2.63036	2.00015	1.84493	2.43958	2.48304	2.61533	1.95484	2.74297	2.1539	2.91832	2.7246	2.28966	1.88328	1.81688	1.83597	2.2159	2.41427	2.02556	2.63868	2.85817	3.21191	2.02828
AC010624.2	0.236517	1.21917	0.787655	0.174249	1.27891	0.177028	0.806724	0.718562	1.03005	0.631355	0.671008	0.589834	0.796783	0.175722	1.06202	0.555493	1.56492	0.684608	1.34091	2.66518	1.18767	0.87178	0.672422	0.642399	3.04088	0.54934	0.31479	0.952128	1.2016	0.402572	0.323323	1.23261	1.34391	1.23285	0.826783	0.673788	0.764454	0.494834	0.634743	0.269544	0.598227	0.80132	1.72017	1.01828	1.39167	0.677202	0.0604074	0.42679	1.03877
AC010531.6	1.57907	0.708811	1.25432	1.9033	1.10627	1.72499	1.30053	1.43098	1.17116	0.985016	0.40078	1.67655	1.64743	1.20861	1.52354	1.00006	1.24884	0.658577	1.4256	0.312799	0.963474	1.02724	0.998464	2.1788	2.93049	1.28972	0.810722	0.565974	1.47793	2.62239	2.38073	2.39377	6.93041	1.73746	0.880193	2.30315	0.554969	1.32817	1.641	2.41314	1.02284	1.30337	0.694891	1.50914	1.4814	1.941	1.32078	1.07339	0.859542
AC008127.1	1.82909	0.432515	0.28584	1.70618	0.0167922	0.417144	0.149596	0.634358	0.138978	0.137118	0	0.06358	0.302548	0.770383	0.202954	0.03843	0.250772	0.190712	0.787908	0.654597	0.864475	0.430777	0.890395	0.150268	0	0	0.165974	0.506061	0.727079	0.076399	0.772233	0.231726	0.0956844	0.839039	0.477749	0.0813274	0.282441	0.407152	0.198562	0.382191	0.758254	0.472115	0.871576	0.07216	0.362285	0.0364589	0.16992	0.627555	0.26788
ZNF213-AS1	2.35069	1.80924	2.15239	1.96903	3.42915	4.03997	2.56194	3.36566	3.17443	2.20879	2.58166	2.36787	2.34414	2.18684	2.62741	3.15096	3.01557	2.7003	2.82369	2.24746	1.93275	2.83612	2.22859	3.91614	2.88385	3.84411	1.92863	2.64668	3.66613	3.31996	3.1081	3.4919	3.61799	2.99547	3.44316	4.02856	2.26017	2.97128	3.61687	3.6104	1.74652	2.67228	2.66014	2.32231	2.88121	2.96526	2.79263	2.38227	2.61447
AL139220.2	0.740023	0.850942	0.398646	0.919681	0.522909	0.607894	0.669868	0.839568	0.507511	0.80172	0.476502	0.848995	1.1582	0.757204	1.21754	1.00325	0.4797	0.903375	0.506909	0.131461	0.480387	0.712919	0.924015	0.554749	1.93342	0.436309	0.892969	0.583423	0.292534	0.732683	0.593374	0.806068	1.00037	0.985786	0.696014	0.699145	0.613696	0.481653	0.557108	0.749089	0.834891	0.662462	0.402812	0.847299	0.473996	0.79278	0.139128	0.527929	0.455062
AC022960.2	0.14814	0.22877	0.285393	0.0947002	0.45663	0.199952	0.282876	0.0342231	0	0.213865	0.186854	0.111791	0.122244	0.239492	0.324018	0.178066	1.20861	0	0.300116	1.54462	0.0256583	0.596153	0.344508	0.175067	0.125044	0.0945994	0.447118	0.0498228	0.38898	0.230848	0.528754	0.371403	0.0645846	0.25082	0.464974	0.175812	0.272931	0	0.135736	0	0.172875	0.673988	1.12324	0.0403678	0.681746	0.138484	0.181714	0.20572	0.27678
ZNF426-DT	3.39078	3.52996	3.83506	5.50202	4.13739	4.29741	3.38774	3.38826	1.95272	4.78207	2.80967	3.30315	6.63746	4.8414	9.94596	4.31642	4.42604	3.48715	2.85152	2.71098	2.8524	3.54562	3.72409	2.92032	4.35105	4.59076	2.76833	3.57942	5.5715	3.38174	5.22636	6.47362	9.68402	4.02045	3.84296	3.71753	3.15863	3.46387	3.53513	4.15024	3.34698	3.99086	3.4142	4.26875	2.89124	5.19644	2.74732	3.7661	4.30254
AC090115.1	0.489337	0.43228	0.0520068	1.90196	0.761858	0.542987	0.299791	0.379622	0.258689	0.645354	0.320567	0.488003	0.77092	0.34851	1.04949	0.155976	0.0715545	0.784584	0.462528	0.35871	0.410415	0.425286	1.31087	0.172201	0.150345	0.244821	0.139734	0.851122	0.210308	0.281408	0.578741	0.0899725	0.582151	0.583285	0.239298	0.315734	0.20912	0.630319	0.503235	0.511484	0.767151	0.172374	0.852185	0.730419	0.675479	0.633988	0.185616	0.722288	0.520844
AP005131.2	0.0500456	0.0893705	0.600642	0.278204	0.247366	0.214935	0.303117	0.0132338	0	0.219832	0.011792	0.164355	0.174249	0.151772	0.0238027	0.325524	0.142268	0.0333583	0	0.0769612	0.0971814	0.0179715	0	0.10786	0.174342	0.337599	0.608385	0.460513	0.177387	0.821019	0.282513	0.239467	0	0.354151	0	0.084318	0	0	0.204469	0	0.0359848	0.276328	0.0607484	0.0752141	0.0879734	0.515365	0.269356	0	0.00675873
AC116667.1	0.822414	0.68759	0.764454	0.418788	0.248251	0.568895	1.06589	0.78663	0.130676	0.720249	0.676638	0.892621	1.31781	1.85467	0.321418	0.945195	0.564479	0.189279	0.554273	0.126954	0.455398	0.270104	1.11592	0.348744	0.391311	0.756358	0.425745	0.344733	0.307427	0.0855912	1.01038	0.825851	1.65767	0.754826	0.419749	0.69115	0.703514	0.546737	0.245426	0.701556	0.466502	0.694079	0.263337	0.816095	0.683125	1.11209	0.747959	0.819417	0.501085
BOLA3-AS1	3.28975	3.51533	2.95538	3.07806	5.13364	3.76051	3.57684	3.10157	5.54249	2.97678	2.88298	3.86059	3.21631	2.95992	3.85659	3.86729	4.09834	5.56674	3.16628	5.62464	3.59441	4.32415	3.60293	3.05514	1.54196	3.07292	3.28384	4.43027	3.75889	3.44344	3.59863	4.56497	2.95269	3.87181	4.94791	3.5661	3.95884	6.26516	3.56504	3.85775	3.76783	3.51584	4.14903	2.82944	4.15263	3.46598	2.46488	4.04765	4.99939
AL662797.1	0.607894	0.419473	1.67401	0.508152	0.587607	0.575216	0.33041	0.600353	0.376455	0.432346	0.594655	0.385808	0.47767	0.681041	0.313692	0.615443	0.40783	0.20706	0.290744	0.52555	0.37274	0.402354	0.177859	0.713588	0.688094	0.915035	0.276812	0.395958	0.553717	0.960101	0.519172	0.637123	0.551286	0.27166	0.42679	0.462429	0.77311	0.523844	0.506909	0.193836	0.316476	0.698823	0.332403	0.653955	0.263783	0.602889	0.631849	0.243385	0.230935
AC008121.2	0.396813	0.134757	0.110213	0.12727	0.0693232	0.0952021	0.414342	0.238452	0.204831	0.202954	0.614599	0.204186	0.222186	0.53862	0.36371	0.490257	0.130272	0.110274	0.227701	0.0688361	0.403784	0.221497	0.273071	0.32588	0.16241	0.222488	0.0753296	0.193109	0.16223	0.228459	0.0630089	0.221037	0.616171	0.280568	0.0602089	0.114394	0.582014	0.155799	0.0941209	0.233314	0.0304835	0.289775	0.0101847	0.681506	0.24192	0.331406	0.159134	0.017044	0.064862
AL137802.2	0.0778414	0.203249	1.23503	0.118824	0.237648	0.312114	0.680588	0.404939	0.0426481	0.469616	0.257006	0.413502	0.69854	0.0734379	0.71619	0.795897	0.172176	0.370887	0.345463	0.290744	0.119355	0.231775	0.31208	0.282549	0.516306	0.626325	0.469481	0.349374	0.442388	1.04418	0.173349	1.20934	0.764613	0.514524	0.12125	0.513898	0.192971	0.104428	0.509584	0.401831	0.30389	0.880193	0.289426	0.560638	0.252737	0.582228	1.08726	0.5313	0.217535
AC007938.1	2.75204	1.67432	0.605052	1.11565	2.12707	2.12096	1.08212	0.531579	1.2683	2.32041	0.616034	2.49479	1.76978	1.14689	1.62021	1.18482	0.340085	2.03788	0.986219	0.673988	0.767965	3.32197	1.7189	0.785385	1.67246	1.41991	0.430311	1.78534	1.61465	2.26255	2.36472	0.982915	1.4512	2.29196	1.47328	2.18232	0.752454	1.71607	1.30026	2.44394	4.12396	0.922365	1.39304	1.12567	1.66991	1.12671	1.05818	0.503306	1.72466
AL157395.1	0.737123	0.430777	0.390477	1.21651	0.69329	1.22773	0.341752	0.912834	0.0663698	0.662758	0.857267	0.921361	1.32737	0.995445	1.72175	0.768302	0.476556	1.42529	0.478131	0.215554	0.303937	0.81097	0.794473	0.724009	1.03826	1.12944	0.510817	0.638913	0.602957	0.962799	0.91194	1.70743	2.25158	0.501039	1.00526	1.16793	0.276604	0.835738	0.234403	1.24078	1.13682	0.502368	0.854745	0.610262	0.741974	0.800401	0.360334	0.447688	0.470217
AC022148.1	0.906945	0.735884	1.79886	0.109148	1.14572	0.806408	0.01709	0.131802	0.184708	0.541538	1.00305	0.55769	0.663692	0.0763181	0.146381	0.161504	1.49886	0.0246011	0.290691	0.459366	0.0630089	1.55055	0.360012	1.63813	1.0852	2.537	1.22242	0.720941	0.75431	1.65086	0.600038	0.764271	0.386431	0.830509	1.40533	1.60177	0.0428994	1.93065	1.84732	1.57602	0.327829	0.82937	1.0174	1.2171	0.78517	0.78169	1.49568	0.179828	0.0550984
LOH12CR2	4.86092	2.79706	2.198	4.73986	4.87534	4.24019	2.41274	2.71777	2.00123	3.13821	2.51988	3.52681	3.27696	3.27352	3.4736	2.11767	3.22841	8.05635	3.17201	2.94947	2.8158	3.65796	3.61199	1.73553	4.24773	16.1907	2.30466	2.6036	2.91062	5.16749	3.58641	3.99592	6.15035	2.97841	4.09527	3.73455	2.50086	3.02754	2.47901	3.97514	2.53412	2.93049	3.53722	2.1691	2.97408	3.50751	2.37375	2.82414	3.19014
AC061961.1	1.06132	1.21781	0.082017	1.98165	2.16537	0.652696	0.553117	0.129429	0.163838	0.160729	0.13338	1.08539	0.199326	0.0303751	1.26913	0.051411	1.46208	0.0462033	1.46663	5.00176	1.20984	2.08508	0.988523	0.400823	0	0.115173	0.516842	0.588918	1.02233	1.73462	0.638913	0.0441546	0	0.788686	2.16831	0.892235	0.0186952	0.559208	1.5535	0.130952	0.892235	0.713505	5.01926	0.0903888	2.4883	0	1.05221	0.15189	1.57302
AC096733.2	0.601203	0.521981	0.831085	0.608271	1.07896	0.561151	0.502074	0.48831	1.10603	0.504092	1.55239	0.631849	0.915035	0.138083	0.806234	0.4359	0.505827	1.2016	0.754826	0.713763	0.658655	0.645114	0.690718	0.640036	0.607894	0.790797	0.453659	0.441843	1.12313	0.371138	0.386727	0.851122	0.478131	0.472066	1.25566	1.4843	0.227414	1.11021	1.19114	0.482086	0.861783	0.294673	0.947505	0.505627	0.480815	0.290175	0.384442	0.158389	0.588114
AC021127.1	0.111046	0.523644	0.340617	0.0407784	0.800063	0.270784	0.784476	0.728653	1.0771	0.255886	0.00861089	0.598355	1.44491	0.179594	0.0720372	1.17194	0.640827	1.1276	0.0101811	0.0588891	0.0390037	0.791384	0.454462	0.575036	0	0.522408	0.251157	0.0130802	0.208292	1.53719	0.760996	0	0.080569	1.22419	0.675981	1.59057	0.360334	1.02795	1.08868	0.273616	0.148562	1.07441	0.68158	0	0.410415	0.299252	0.649714	0.561275	0.986412
AC022916.1	1.4256	0.886441	0.808569	1.81624	0.943478	1.21334	0.937916	1.34284	1.4026	1.14483	0.993113	1.22098	0.736746	0.422065	1.04842	0.852185	0.371217	1.77592	0.385321	0.498083	1.0805	1.05664	1.23285	1.49013	2.19088	1.91834	1.27614	0.876529	1.05554	0.616171	1.17371	0.158439	1.01672	1.43749	1.39331	1.28627	1.0771	1.00629	1.57288	1.29843	1.5821	1.31173	1.0072	0.641615	1.01038	1.20886	0.0165432	0.677501	1.06025
C17orf82	0.173688	0.102589	0.415248	0.476161	0.213899	0.464503	0.0352109	0.49989	0.0504564	0.641045	0.0892185	0.124826	0.716401	1.15172	0.335949	0.521026	0.611752	0.257699	0.175093	0.0138755	0.683645	0.374456	0.279801	0.863488	0.480241	0.289708	0.650882	0.264184	0.190632	0.300899	0.399718	0.887125	1.04819	0.352308	0.196033	0.523914	0.190693	0.240557	0.290089	0.756744	0.300198	0.194097	0.147869	0.309875	0.207995	0.261753	0.284166	0.373423	0.209798
MAN1B1-DT	2.0237	2.36571	2.50327	2.38388	2.02388	2.69821	2.67691	2.12203	2.05097	2.37451	2.3402	2.66518	3.83679	2.14212	4.86706	2.81012	3.6185	2.39377	2.43325	2.5697	1.9455	2.48304	2.62074	3.52369	2.9699	3.52108	2.55659	3.37876	2.18121	2.88878	2.99233	4.15741	3.03995	2.9418	2.90395	3.14004	2.03863	2.45204	2.56802	2.77478	2.55176	3.28876	2.78136	3.48662	2.35927	3.14151	1.85733	2.66014	2.18451
AL355388.2	0.402252	0.252953	1.24624	0.0670194	0.759733	0.699445	1.24193	1.05618	1.12796	0.528802	0.545158	0.314553	0.98414	0.571806	0.338977	1.19365	0.625254	0.43264	0.27557	0.0121339	0.104465	0.331486	0.485968	1.29717	0.794383	0.705553	0.517542	0.199952	0.692203	0.774809	0.588232	1.26518	0.930186	0.685071	0.649348	1.21412	0.670213	0.32239	0.688395	1.33901	0.247784	0.818004	0.360633	1.22849	0.574416	0.35523	0.991595	0.443663	0.749687
STAM-AS1	0.179594	0.104328	0.636827	0.0486924	0.449779	0.545399	0.488859	0.601669	0.614857	0.499229	0.550655	0.371928	0.500435	0.199684	0.419114	0.516626	0.371985	0.280376	0.310577	0.0218703	0.0729843	0.138192	0.180222	0.319317	0.372173	0.823896	0.377461	0.0657762	0.345761	0.493848	0.449182	0.629276	0.496104	0.374716	0.426907	0.608701	0.165071	0.104216	0.392646	0.713093	0.10131	0.376705	0.203743	0.352464	0.348965	0.510143	0.856288	0.182918	0.293804
AC068790.7	0.325984	0.300062	0.266921	0.0471176	0.48236	0.294549	0.498028	0.190102	0.202967	0.352435	0.200511	0.346587	0.0993421	0.194731	0.359559	0.0344868	0.078663	0.177859	0.28278	0.0127928	0.32588	0.363479	0.096847	0.0966747	0.1607	0.220212	0.425074	0.313861	0.0941354	0.583517	0.610582	0	0.831265	0.0949517	0.448424	0.151788	0.138513	0.154467	0.137298	0.230444	0	0.219329	0.324974	0.771828	0.756031	0.327614	0.41329	0.723645	0.359428
AC145422.1	1.6709	1.39824	1.23805	0.986316	2.10353	1.65273	1.32498	1.38385	1.88311	1.40619	1.36143	1.32711	1.36618	0.881615	1.3068	1.24408	1.25352	1.91389	1.29476	0.842811	0.585443	1.48893	0.788375	2.47207	0.802692	1.46007	1.04877	0.749089	1.03978	1.13347	1.18555	2.18417	1.23574	1.4256	1.53392	1.30811	0.770569	2.38388	2.11479	1.47967	1.27075	1.11329	1.41881	1.95549	0.995742	1.27867	1.75101	1.01314	1.61976
AC010894.2	1.96977	1.66559	1.36949	2.23844	1.25227	1.18357	0.928783	1.24705	1.91761	1.02465	0.863488	1.11994	1.5766	1.65493	2.03361	1.28212	1.35453	2.46852	1.16092	0.984419	1.21969	1.40174	1.1944	1.48199	1.94759	1.49422	1.29921	1.12922	1.71511	1.12998	1.51651	1.16071	1.16396	0.80525	1.06922	1.10535	1.11351	1.67964	1.70019	1.90395	0.989347	1.10021	1.25533	0.805098	1.01015	1.27891	1.65738	1.44551	1.25299
AC110015.1	0.0601596	0.029488	0.138626	0.455121	0.340681	0.322791	0.119036	0.12571	0.330997	0.15784	0.129867	0.186671	0.123619	3.64225	0.306436	0.130861	0.533847	0.389306	0.28278	0.151207	1.56939	0.325092	0.327589	0.394177	0.0919773	0.272581	0.549783	0.237829	0.0356545	0.686835	0.197905	0.0423961	0	0.121935	0.310962	0.405816	0.421051	0.185391	0.0132601	0.282288	0.273331	0.231891	0.177511	0.676386	0.225077	0.0489424	0.734527	0.707663	0.219832
AC022306.2	2.27552	1.88713	1.33545	1.38635	1.94928	2.01952	1.45631	2.23647	1.32956	2.29541	1.29189	2.06776	1.85699	1.53598	1.7804	2.49437	2.19538	2.02934	2.16537	2.29235	1.50567	2.05671	1.69795	1.42926	2.76833	1.24117	0.979527	1.82965	2.22628	1.82506	2.36281	2.33983	3.31307	2.25342	1.83798	1.61131	2.56194	1.976	1.31248	2.64411	0.878218	1.47533	1.84493	2.10026	1.79936	2.08398	1.12973	1.47853	1.82774
AC073343.2	0.631507	0.81776	1.18232	0.921361	0.680119	1.42868	0.921765	1.12324	1.38707	0.290524	1.06887	0.757613	0.830115	1.00513	1.3967	0.221109	1.3778	0.763346	0.688967	0.588993	0.955547	1.35917	0.698204	1.44804	0.242112	0.583423	0.656739	1.1001	1.13426	1.76681	1.10386	0.162559	0.187551	1.51995	1.851	1.03681	0.656933	0.473454	1.55324	1.33844	0.21287	0.793118	1.0099	1.09692	0.564016	0.439988	0.574073	0.828822	1.3485
AC090587.2	0.96098	0.7292	0.319385	1.5689	1.00027	0.848651	0.278338	1.03221	1.35971	0.745535	0.943478	1.14003	1.0527	0.940031	1.10108	0.362868	0.776892	1.29741	0.875917	0.750369	1.035	0.835922	0.380513	0.453422	0.237782	0.263542	0.597941	0.637733	1.19732	1.55681	0.259962	0.158766	0	1.13461	1.12167	0.605866	0.505426	1.23067	1.38191	0.752552	0.979342	0.382026	1.06754	1.0099	0.983933	0.110906	0.575573	0.420858	0.787105
DLGAP1-AS1	3.55455	1.33252	1.77658	3.91669	0.496447	1.32185	1.25976	1.28819	1.17169	1.93517	1.5978	2.95223	1.60638	3.16628	1.14667	1.29028	1.22121	0.823386	1.46987	1.23778	2.00227	0.999303	2.25378	2.2835	1.62827	2.74431	1.59357	1.56939	1.71825	1.66433	2.92823	2.37717	8.39652	1.46634	0.792211	1.34691	2.18828	1.88173	0.946654	1.48775	1.56724	1.62337	1.36758	1.08007	1.50539	2.2981	2.20499	2.14908	1.28376
AC021054.1	0.824267	1.31327	0.97738	3.6623	0.638655	0.637519	1.31813	0.972074	0.245814	0.78208	0.835399	1.56132	1.33067	1.41713	1.12641	0.870995	1.13548	0.270535	1.62606	1.4129	1.55855	0.780959	1.57813	0.471428	0.547671	0.924782	2.1392	0.764144	0.753992	0.124479	0.711014	0.945872	1.27842	0.97718	1.05977	0.664044	1.75679	0.356689	0.913633	0.707836	1.09006	1.28917	1.30269	0.767965	0.776989	1.16576	0.28322	1.25566	1.05796
AL109659.2	0.113146	0.210457	0.0344454	0.158986	0.0272791	0.0970192	0.246887	0.174249	1.19017	0.166044	1.18482	0.251969	0.734527	0.403612	0.00415494	0.534433	0.0360111	0.00441991	0.022843	0.0603385	1.28847	0.0940242	0.18086	0.745861	0.360491	0.106608	0.478804	0.142143	0.430958	0.427236	0.103604	0.286604	0.215554	0.70959	0.0107263	0.116591	0.417662	0.439041	0.112766	0.0749249	0.409456	1.20011	0.0178592	0.225977	0.0521567	1.00148	0.505559	0.256697	0.15117
AC091932.1	0	0	1.08189	0	1.44199	0.168938	0	0.851556	1.12618	0.163029	0.0774029	0.0802717	0.0436602	0.464665	0.106529	0.0523297	0.0344641	0	0.0218879	0	0.360633	0.0917145	0.0477838	0.240609	3.02708	0.227663	0.802785	0	1.73599	0.0099527	0.326954	0.279008	0	0.353399	0	0.290852	0.383364	0.191361	0.181935	0.293614	0.0482471	0.0753059	0	0.021417	0.0321665	0.411203	0.619566	0.345955	0.0900203
CTBP1-DT	3.1672	3.03816	2.42767	2.38546	2.97408	2.84316	3.09028	3.19061	4.22445	2.57178	2.73872	2.83079	2.87012	1.73168	3.10998	2.9418	2.73308	4.11302	2.28275	2.00331	2.56677	3.62282	2.87986	3.50072	2.87323	3.75832	2.65083	3.23615	2.93947	2.76445	2.84715	2.5652	2.13668	2.68713	3.40105	3.21145	2.23541	3.99029	3.46081	3.36212	3.18103	2.86351	2.52682	2.82238	2.7696	2.57238	1.63997	2.41469	2.8005
AC004477.1	0.606021	0.146983	0.352894	0.503163	0.62985	0.466262	0.521451	0.889446	0.923025	0.407631	0.304706	0.317131	0.407048	0.424474	0.563183	0.607187	0.41995	0.374501	0.214521	0.0337299	0.326132	0.541538	0.37261	0.61853	0.672422	0.512718	0.227701	0.156517	0.772233	0.844069	0.528214	0.957556	1.17371	0.509138	0.355426	0.621773	0.340948	0.387893	0.474674	1.3008	0.241777	0.397761	0.225588	0.542425	0.449182	0.51313	0.822092	0.363752	0.364917
LINC00265	1.46063	1.55977	2.03754	0.925134	2.2486	3.12257	2.85064	2.95036	3.31307	2.38743	2.41548	2.52113	1.92069	2.38073	1.55855	2.36864	2.10391	2.35693	2.08873	1.35531	2.49637	2.08473	1.50798	2.42339	1.6534	2.01667	2.46814	1.96556	2.75157	3.21874	1.87973	1.55206	0.982733	3.03492	3.95245	2.64919	2.38073	1.56582	2.1539	1.89515	1.79184	2.47169	1.4863	2.66851	1.69574	1.67623	3.56721	2.55579	2.06776
AL603839.2	0.662758	0.887348	1.77352	0.872746	0.969738	0.847385	1.05246	0.78813	0.750611	1.09667	1.31061	0.834388	0.708613	0.0160423	1.18651	1.04129	0.914798	0.665544	0.974721	1.60059	0.728378	0.876445	0.86727	0.933121	1.82186	0.76397	0.792583	1.10338	0.418935	1.66212	0.386056	1.00391	0.276236	1.18382	0.827171	0.97406	0.217397	1.30586	1.0392	0.634889	1.57181	0.866829	0.932015	0.653267	0.613114	1.27485	1.33357	0.262198	0.536013
AC006213.4	0.585972	1.03281	0.743662	0.453853	1.16141	1.51532	1.99486	1.14065	1.18992	1.26396	1.75615	1.94928	1.44551	1.59205	2.15867	1.25378	1.06589	2.20425	1.20332	0.886023	1.30627	1.64306	0.903184	1.38663	1.91527	1.08027	1.57938	1.51708	1.30165	2.27171	1.0095	1.99486	1.87471	1.45518	1.05933	1.21808	1.12324	1.7636	1.32288	0.55265	1.55624	1.49568	1.67843	1.71825	0.726942	1.54435	2.71181	1.05156	1.3014
AC008737.1	0.83229	0.573998	0.535034	0.273642	1.31221	1.75426	0.583222	0.675845	1.67151	1.38469	1.44776	1.71574	0.412514	1.38438	0	0.431798	0.695929	1.12279	1.12167	0.339308	0.308833	0.453853	0.227236	1.5384	0.111323	1.39473	0.551764	1.08888	0.626741	2.08365	1.55055	0.234267	0	0.751999	1.60888	1.3255	0.800918	0.330575	1.13145	0.952907	0.238967	0.747618	0.932996	1.5978	1.25027	0.754629	1.07022	1.52476	1.11817
AC135782.1	0.403003	0.653955	0.154992	0.0275114	0.703925	0.457284	1.21209	0.377116	0.87236	0.233339	0.5976	0.340238	0.200003	0.0305605	0.681176	0.747256	1.04129	0.399377	0.821408	1.71919	0.590505	0.804074	0.373116	0.445034	0.66541	0.290426	0.101251	0.428404	0.678787	0.00187771	0.416589	1.23905	0.142025	1.02839	0.817275	0.287793	0.0639042	0.833408	1.05554	0.242222	0.927473	0.32633	1.21969	0.633648	0.640036	0.355858	0.117001	0.0410672	0.659447
PAXIP1-AS1	4.17659	3.28435	4.01048	3.37424	3.89137	5.63029	6.28469	5.81779	3.91897	3.77674	3.14291	3.97514	4.40641	6.61294	3.86059	4.02272	4.19423	3.26665	5.65347	3.26272	4.36524	3.32651	3.66257	4.84969	4.34211	3.91614	3.84927	3.4031	7.17667	7.6226	4.86326	6.40549	5.072	5.5231	6.3874	6.97828	3.67923	3.80704	4.49194	5.68337	6.0301	3.40714	3.26221	3.75993	4.66517	4.17535	4.95091	3.77173	4.35362
AC137630.2	0.310652	0.322947	0.366643	0.497973	0.211809	0.556605	0.685838	0.108664	1.10063	0.332517	0.189129	0.2346	0.643461	0.148196	0.189376	0.710097	0.514692	0.559151	0.259495	0.385436	0.19551	0.697117	0.256312	0.685328	1.02075	0.375521	0.144447	0.88379	0.549112	0.62798	0.593651	0.893224	0.964064	0.719373	0.428725	0.711112	0.275407	0.4927	0.734936	0.434209	0.273331	0.589574	0.219052	0.583285	0.469673	0.742665	0.390529	0.20772	0.442932
AC092471.1	0.377205	0.0743327	0.150104	0.307149	0.552293	0.439892	0.130874	0.176941	0.747056	0.0421656	0.586367	0.416549	0.20985	0.306181	0.180189	0.348476	0.173861	0.798574	0.210666	0.113058	0.120867	0.25719	0.0921704	0.30797	0	2.82369	0.144447	0.658496	0.0882957	0.652059	0.0579493	0.0927543	0.274058	0.133214	0.562918	0.355858	0.0106612	0.514573	1.33696	0.220452	0.154686	0.364917	0.354383	0.745144	0.281408	0	0.14471	0.260655	0.498924
AL441992.1	1.36077	1.05506	1.46987	2.27132	0.861319	1.19984	0.997157	1.19365	0.858122	0.831921	1.36143	0.961855	1.20759	1.43635	1.00979	1.60423	0.990609	0.609799	1.01764	0.886335	1.34146	0.815117	1.21639	1.56553	0.845365	1.36459	1.74721	0.464004	0.833606	1.72175	1.03479	0.966705	1.60638	0.870995	1.08888	1.30811	1.89603	0.814124	0.800556	1.34835	1.35149	1.38635	0.669795	1.42191	0.960769	1.03941	1.41346	1.18179	0.993454
AC244517.6	0.831617	0.0116972	0.579693	0.638763	0.86011	1.252	0.742981	0.151361	0.405904	0.226423	0	0.364648	0.0750328	0.698066	0.622768	0.023201	0.415663	1.70524	0.0443664	0	0.485544	0.560112	0.173779	0.378189	0.201713	1.2154	0.120523	0.201195	0.0690637	0.0520017	0.452444	0.128664	0	0.230487	0.491247	0.670348	0.219832	0.323847	0.484066	0.404637	0	0.258932	0.519788	0.0455793	0.329063	0	1.81948	0.219875	0.295896
TMPO-AS1	0.694891	0.55769	1.3213	0.750699	0.433341	0.662758	0.788472	1.04842	1.66991	0.61793	0.497526	0.607621	0.648126	0.705387	0.933474	0.774686	0.647961	0.991163	0.333693	0.274113	0.547671	0.941749	0.643737	0.73051	2.03254	0.590408	1.15538	0.459177	0.526853	2.56275	0.956844	0.753674	1.17859	0.524965	0.561275	0.831445	0.416714	0.756031	1.04083	0.729973	0.841668	0.468061	0.402026	0.527528	0.592347	0.721763	1.19587	0.56057	0.570872
AC055855.1	0.659557	0.585513	1.05704	0.405166	1.32103	1.48259	0.838049	1.369	1.77592	0.779475	0.50972	0.82624	0.494834	0.714741	0.265306	1.11528	0.768225	0.339572	0.683894	0.298935	0.499126	0.565071	0.506715	1.36787	0.169554	0.507399	0.48456	0.567648	0.785475	1.22524	1.14455	0.834567	0.29898	0.838049	0.894327	0.499958	1.51486	0.245495	0.890862	1.03592	0.41728	0.938965	0.344952	0.916292	0.617331	0.767692	0.691024	0.494328	0.580704
AL606491.1	0.208894	0.823896	0.789269	0.641524	0.308391	0.326369	0.859698	0.397506	0	0.802392	0.973381	0.888584	0.874712	0.407882	0.275438	1.10021	0.261583	0.197302	0.374555	0.422156	0.358139	0.396488	1.19165	0.209092	0.335589	0.566105	0.891259	0.403964	0.0275666	0.486722	0.667131	0.514476	1.58967	0.677825	0.0148036	0.126661	0.745535	0.503769	0.449821	0.254572	1.16285	0.885007	0.110537	0.783981	0.374364	1.03404	0.223548	1.10438	0.278066
LINC01144	1.51208	1.16749	1.42809	2.08473	0.807476	1.32602	1.92136	1.70115	0.923611	1.6534	1.52751	1.78502	2.5386	2.08398	3.16531	1.91729	2.44554	1.24754	1.39894	0.875619	1.14378	1.06549	1.77434	1.33796	2.02407	2.59531	1.31409	1.91234	1.34284	1.73105	1.7189	2.82238	4.0057	1.43925	1.10315	1.53123	1.20504	1.26029	1.27805	1.93065	1.35111	1.94928	1.18357	1.26939	1.31654	2.00612	1.65427	1.31888	0.994403
LINC01220	0.434676	0.335186	1.21334	1.29373	0.11644	0.449503	0.157794	0.503824	0.303889	0.515072	0.608523	1.25771	0.517857	0.657173	0.522277	0.491247	0.438103	0.882531	0.473365	0.631597	0.598459	0.299593	1.30721	1.16212	0.892621	1.37891	0.518325	0.213722	0.594655	0.505363	0.217711	0.519622	0.899984	0.19708	0.390565	0.399012	0.87199	0.285719	0.424767	0.689439	0.0644052	0.73148	0.574416	0.0334354	0.431611	0.338256	0.127524	1.10129	0.143398
AL392089.1	5.64667	0.588843	2.67126	1.29129	3.16268	4.25796	0.624022	2.23882	1.08284	1.06413	2.38426	0.865057	1.75166	1.87302	1.93948	0.567317	0.689774	4.56152	1.30203	1.14483	0.87719	1.92304	1.33333	3.90334	3.07617	1.00679	1.72592	0.831003	3.21	1.22382	2.70711	1.12032	1.08807	0.762272	2.93406	3.91274	2.9855	3.73404	2.6521	3.54725	1.01918	1.48347	2.28239	0.524411	2.63159	2.94719	2.07859	1.26506	4.05307
AC108673.3	3.57942	4.66657	2.5554	2.12203	4.22505	3.85603	2.77958	4.2662	3.45414	4.24773	2.01423	2.99184	5.8066	5.03831	3.97396	5.68624	5.64857	2.09083	4.06512	4.84068	4.54491	2.58332	3.2696	4.61245	4.92807	1.42698	1.76912	3.98569	7.91147	2.99682	5.30291	8.58813	13.1935	5.17165	2.83478	4.13117	3.89504	2.26678	2.19558	4.44758	2.70266	3.60024	2.63244	5.47097	3.22312	4.44758	2.75755	2.8622	2.52394
AC104113.1	1.66245	1.31813	1.73678	0.420989	0.956474	1.73152	1.06775	1.53954	2.36703	1.41825	1.07896	0.705214	1.42615	1.25227	1.11139	1.10719	1.5957	1.27842	0.815893	0.725935	1.05818	1.58602	0.23523	1.10627	4.01106	0.528396	0.959543	1.13757	1.52324	1.46663	1.3485	2.16796	1.65427	1.29504	0.969656	1.46663	1.51178	1.22697	0.887522	2.02441	1.00969	1.05506	0.865057	1.81054	1.31144	1.10627	1.23305	0.973381	1.09692
AL591845.1	0.504092	1.21565	1.24509	0.714418	1.26857	1.22474	1.43603	1.06909	1.07824	0.997906	0.941972	1.08632	1.37641	1.20059	0.993943	1.71793	2.17312	0.721429	2.94357	2.87281	1.93342	1.07777	0.811488	1.4549	1.22593	0.804245	1.02734	1.0077	1.31851	1.56009	1.12346	2.13003	1.49217	1.4001	2.30239	0.749863	1.69931	0.528802	0.987082	0.906512	0.592942	1.28004	1.60423	1.23764	1.34064	1.0041	1.42926	1.58084	1.65893
AC009065.2	0.540736	0.179528	1.10535	0.0910014	1.00391	1.82909	0.870099	1.59357	1.7977	1.33872	1.40949	0.463379	1.00819	0.855138	0.506061	1.30451	1.15101	1.00148	1.35124	0.478471	0.619698	0.381086	0.455623	2.18005	0.454006	0.424695	0.858339	0.747056	1.34473	1.19537	0.817124	1.6326	0.289474	1.7349	1.51791	1.78302	1.0852	0.412083	0.758699	1.36077	0.165691	1.12783	0.539535	1.13661	0.524818	0.240531	2.71265	1.06549	1.75615
AL512306.2	0.0779204	0.15115	0.148447	0.0827277	0.26274	0.450893	0.369204	0.286458	0.865252	0.24403	0.56194	0.34079	0.222446	1.01292	0.0745806	0.277068	0.159076	0.167776	0.0839237	0.136164	0.179649	0.0231912	0.0607012	0.459799	0.17239	0.505363	0.443564	0.363315	0.119013	0.571655	0.209146	0.447502	0.569537	0.305175	0.355009	0.361338	0.261846	0.348319	0.28458	0.443564	0.138141	0.339686	0.123619	0.265444	0.197725	0.0662751	0.280181	0.135197	0.245529
LINC01389	0.0506384	0.500871	0.98314	0.138838	0.133273	0.253145	0.355674	0.306729	0.453719	0.142498	0.169012	0.165342	0.512994	0.468433	0.393615	0.591202	0.592677	0.197302	0.429816	0.134057	0.232543	0.296307	0.169575	0.306511	0.258021	0.34002	0.503975	0.525404	0.330609	0.486722	0.0720833	0.637284	0.580352	0.405258	0.44107	0.368765	0.337599	0.0717609	0.307064	0.528002	0.110544	0.242974	0.308768	0.35591	0.202502	0.441736	0.780959	0.132726	0.155142
LINC00339	2.83257	4.4442	4.60048	3.79463	2.7918	2.52838	3.5034	2.83703	2.46814	3.88558	4.00751	5.37898	4.36268	3.39489	3.96403	5.11478	3.49244	2.61238	3.14433	2.93271	3.13203	3.19211	3.81769	3.07997	4.34341	6.7275	4.68723	4.17971	2.57339	6.27776	3.31501	5.2849	6.84949	3.92008	2.53163	3.52785	5.0833	3.4327	2.79009	3.48087	3.6428	3.9478	2.81623	3.40714	3.10063	4.81473	4.5629	4.33707	3.53465
LINC00641	7.69072	9.42133	5.29083	9.76096	8.15193	6.28928	6.75243	5.8198	3.79411	8.98626	5.71947	9.09781	7.36507	4.06083	8.65907	5.91018	7.85812	7.53996	9.31435	12.0113	5.12038	9.54406	11.2179	3.8188	1.56246	6.07468	4.121	10.0887	8.45572	6.11936	7.40133	5.96136	3.98856	8.35038	9.31435	7.73087	5.08812	8.29285	8.59916	7.01119	7.8217	7.76989	12.5914	7.46108	8.65449	7.10293	5.68917	4.98998	7.25864
EP300-AS1	0.299471	0.287793	0.541538	0.561392	0.817861	0.621485	0.569479	0.552227	0.548794	0.636512	0.291869	0.499551	0.118643	0.667944	0.415948	0.125145	0.401831	0.765027	0.269629	0.388734	0.290598	0.418499	0.115277	0.274364	0.637448	0.508773	0.317573	0.365122	0.114448	1.70743	0.412378	0	0	0.116117	0.524567	0.690047	0.402812	0.446339	0.564389	0.348744	0.119359	0.548199	0.281015	0.764144	0.506821	0.469947	1.21592	0.261257	0.0800478
GAS5	6.01924	14.3531	9.62313	6.17979	11.098	13.3946	9.7989	16.3247	13.3377	12.3726	13.9882	8.42367	13.6327	9.68119	13.4522	15.1842	8.44939	8.61239	8.50646	5.66879	7.45445	12.9015	12.2941	8.72426	19.8528	10.2745	8.63901	19.8355	24.9226	9.94293	9.82005	16.1489	14.3606	12.5491	9.05575	13.7653	7.7291	18.8995	12.5805	12.9476	15.9226	7.63822	9.38875	22.8136	9.79596	12.1261	11.5194	7.76989	11.1925
AC118553.1	0.42334	1.31754	1.22524	1.16793	0.988523	1.11351	1.08027	0.941278	0.645761	1.29398	1.16724	0.691312	1.33093	1.30978	1.35396	1.4384	1.00539	0.736985	1.20552	1.41374	0.885414	0.729062	0.711979	0.772366	1.0548	0.996084	1.01015	1.18897	0.84013	1.03638	0.887125	0.938385	2.00227	1.1489	1.22749	0.807844	1.18297	1.13616	1.25924	1.04969	1.21592	0.861595	1.39614	0.758018	0.973492	1.15079	1.45601	1.27267	0.550519
SH3BP5-AS1	0.538787	1.15845	2.17423	0.56824	0.962066	1.24066	2.14796	1.29373	1.195	1.70333	1.34875	2.46168	1.72047	1.43866	1.52293	1.58814	1.76489	1.06462	1.47243	1.22242	0.95934	0.792583	0.959939	1.60089	1.12894	2.29425	1.56693	2.10541	1.61039	1.8737	1.23605	1.83036	1.44955	1.56724	1.31813	1.44747	1.74721	0.966045	1.19091	1.11927	0.402627	2.25342	1.03794	1.9118	0.989608	1.38554	1.58482	1.46147	1.04083
MATN1-AS1	0.118658	0.199241	0.491247	0.23523	0.10104	0.0832944	0.0935307	0.445201	0.48699	0.489337	0.38795	0.248061	0.578927	0.564904	0.207706	0.357194	0.264529	0.0750508	0.0693934	0.202896	0.248251	0.29647	0.575324	0.228478	0.407284	0.587485	0.518065	0.180093	0.0623583	0.0603961	0.703514	0.0866901	0.542168	0.107087	0.113349	0.169394	0.637123	0.0161191	0.175698	0.166334	0.163572	0.73654	0.330497	0.160823	0.671961	0.265758	0.107211	1.02952	0.211612
LINC01424	0.335629	0.279663	0.189791	0.230139	0.44402	0.785385	0.487147	0.843545	0.172151	0.16834	0.103779	0.259962	0.254599	0.170613	0.568767	0.340416	0.480815	0.36602	0.200003	0.288832	0.216766	0.417059	0.128893	0.590408	1.12234	0.404016	0.295896	0.196457	0.575661	0.993113	0.648126	1.007	0.884337	0.330497	0.335039	0.795546	0.335795	0.197368	0.506715	0.844274	0.166777	0.208785	0.196214	0.427236	0.274681	0.522125	1.14207	0.36082	0.627422
AC078909.2	0.852802	0.598291	1.49507	0.0750966	1.95517	1.24302	1.0074	1.97149	1.87302	1.04993	0.732855	1.1516	0.958558	0.691486	0.650036	1.83567	1.34796	0.730136	0.95317	0.0267324	0.649348	0.419514	0.62729	2.24141	0.887125	0.53023	0.696014	0.34765	1.90873	1.2486	1.28474	2.84584	2.80135	1.98698	1.03837	1.28868	0.25064	1.08795	0.594282	1.96694	0.140202	0.847299	0.44233	1.30337	0.855224	1.75354	1.32737	0.819216	1.17638
AF064860.1	0.117001	0.343186	0.0555982	0.249459	0	0.0574316	0.22612	0.138955	0.403322	0.0431972	0	0.545399	0.336414	0.076399	0.238086	0.283492	0	0	0.480888	0.0636831	0.12264	0.160116	0.705553	0.00940053	0	0.581293	0.0707019	0.240931	0.0902512	0.29155	0.154992	0.210308	0	0.646865	0.0564943	0.293518	0.0937704	0.148801	0.312502	0.0316137	0.537075	0.242327	0.274633	0.233919	0.177611	0.0292315	0.193493	0.16346	0.130726
LINC01150	1.76104	1.5033	0.999946	1.80691	0.642105	0.508575	2.18344	0.891071	0	1.36306	3.23419	1.88431	0.954341	1.82457	0.970275	2.92483	0.326032	0.796695	0.666338	0.710679	1.8149	1.14515	2.11512	1.48602	1.23341	1.41113	2.79353	1.27282	0.0693054	0.213098	1.14378	0.49301	2.38525	0.855677	0.208582	0.671601	2.19538	0.627356	0.845264	0.189297	3.27203	0.825111	0.4169	1.58525	0.40937	0.330032	0.231321	2.50366	0.436804
AL359697.1	0.291839	0.363929	0.506654	0.111093	0.149511	0.0799403	0.03925	0.32684	0.0375132	0.442186	0.0430031	0.467669	0.248251	0.282393	0.371058	0.545339	0.113301	0.15648	0.00938645	0.151085	0.147484	0.145145	0.389926	0.00812214	1.78924	0.313087	0.476502	0.330262	0.199345	0.42639	0.360441	0.579992	1.51324	0.163164	0	0.170022	0.48871	0	0.203222	0.323509	0.0864227	0.48236	0.12523	0.277746	0.0656668	0.773192	0.252419	0.333031	0.152185
AC145207.5	0.964672	1.25432	2.08473	0.829185	1.34473	1.5255	1.2031	1.91494	1.383	1.57331	1.17515	0.905401	1.77976	0.787908	1.07847	2.19616	1.83567	1.26623	1.5668	1.40619	1.12854	1.01647	1.27354	1.03547	2.65124	1.685	1.48228	1.70366	2.2259	2.92099	1.23379	2.19424	1.8383	1.56362	1.12043	1.40231	0.931834	1.26333	0.61633	1.38889	1.16357	1.49335	0.885256	2.01245	1.08334	2.12601	2.01423	1.17766	0.836496
AC008708.2	0.111999	0.43228	0.00387887	0	1.14003	0.0108746	0.0860187	0.00380184	0	0.0122437	0	0	0.00687856	0.042177	0.00588112	0	1.73366	0	0.439147	3.40105	0.0399731	0.713093	0	0.0458048	0	0	0.0485429	0	0.403848	0	0.030747	0.203149	0.136238	0.172075	0.743514	0.230487	0	0	0.237695	0	0	0.00901386	1.1907	0	0.734061	0	0.0243488	0	0.369309
AC008494.3	0.404986	0.18408	0.617848	0.864173	0.723645	0.587715	0.574566	0.80132	0.56582	0.355051	0.490813	0.50938	0.492562	0.448603	0.754081	0.606692	0.4169	0.664334	0.383141	0.346347	0.55995	0.614984	0.723035	0.390426	0.78663	0.558015	0.737361	0.57127	0.377931	1.42926	0.500635	0.177593	0.455838	0.289522	0.735132	0.686749	0.367568	0.759901	0.916495	0.74506	1.10155	0.41329	0.417843	0.29155	0.355963	0.569112	0.231618	0.752278	0.630467
AC009120.2	1.29764	1.02972	2.90838	0.631355	2.78092	2.72922	2.3819	2.3894	2.16831	1.68655	1.72107	1.72592	1.60548	1.63934	0.959939	1.81573	1.70867	1.67874	1.72688	1.14914	1.14667	1.42759	1.1577	2.7114	1.26285	1.9868	1.58875	1.92069	2.54064	1.19759	2.0418	2.60568	2.10722	1.97636	2.59241	2.39018	2.53534	1.1944	1.93552	2.82105	0.732683	2.36392	1.16821	1.82541	1.54788	2.05568	2.76359	1.57003	2.21436
AP005329.1	0.57319	0.55245	0.487877	1.16336	0.168731	0.376137	0.253768	0.44233	0.237069	0.236619	0.0992911	0.556831	0.49438	0.368765	0.357314	0.451036	0.368445	0.142477	0.166118	0.226353	0.323565	0.26771	0.602078	0.387466	0.272508	0.10713	0.401452	0.281136	0.225171	0.281053	0.746887	0.157042	0.644653	0.365443	0.127544	0.172176	0.535296	0.109017	0.386321	0.294992	0.221869	0.599753	0.258395	0.0654294	0.486678	0.539535	0.219271	0.321418	0.34002
AP001542.3	0.393332	0.300646	0.267549	0.191608	0	0.00572671	0.00940503	0.100355	0.130847	0.422527	0.152093	0.477067	0.159051	0.781888	0.134429	0.167487	0.288056	0.109525	0.283361	0.482484	0.288223	0.21969	0.213442	0.0970192	0.446943	0.352894	0.563894	0.07651	0.161082	0.0329287	0.0623091	0.0280693	0.762714	0.141283	0.0595849	0.19282	0.0977115	0.233122	0.0478087	0.422831	0.224379	0.119209	0.237582	0.182918	0.131125	0.252894	0.071083	0.515072	0.212947
AL135791.1	0.643331	0.927473	0.220841	0.976188	0.492609	0.545094	0.896865	0.336015	0.714037	0.872168	0.558431	1.52648	0.443284	0.305803	1.27411	0.464213	0.688395	0.739512	0.539597	0.270134	0.323967	0.518325	1.25592	0.447055	0	0.945872	0.35605	0.509543	0.597852	0.226252	0.586367	0.332948	0.245983	0.63964	0.460019	0.621485	0.240682	0.806321	0.824365	0.570872	0.942942	0.833408	0.504368	0.499177	0.64987	0.336015	0.590054	0.534356	0.838649
DICER1-AS1	2.69183	1.8149	1.88681	1.12469	2.66934	4.21282	2.73917	2.23958	2.44797	2.98326	1.6058	2.5386	3.60401	2.86747	2.86351	3.01461	3.19983	2.85861	2.30703	2.00541	1.44142	2.41427	2.16277	3.63571	2.15056	1.84493	1.38244	2.28239	2.82105	3.33246	3.42715	4.3594	4.64527	3.38322	2.86351	4.92504	2.58411	2.69475	2.51948	4.94481	1.47418	2.86706	1.99315	3.08606	2.5945	2.54515	1.58271	2.05847	3.20468
MIR4435-2HG	0.265375	0.789883	1.08451	0.396908	0.298847	0.203461	0.270363	0.3123	0.704403	0.218313	0.684895	0.146064	0.129137	0.920947	0.810722	0.436309	0.585697	0.182056	0.798227	0.918087	1.34875	0.260939	0.134746	0.51325	1.88483	0.822773	1.09277	0.228644	0.381461	0.881976	0.0919773	0.358937	0.368871	0.281254	0.3286	0.158715	1.01785	1.53751	0.296614	0.0857319	0.267239	0.310652	0.519569	0.176967	0.317077	0.523984	0.354968	1.39252	0.234233
AL670729.1	1.09874	0.929998	1.14332	0.729844	1.47793	1.5194	1.40064	1.63039	1.47445	1.60609	0.491025	1.23005	0.809958	0.397506	1.04178	1.84867	1.97742	1.21256	2.06093	2.95084	1.18051	1.228	0.979116	2.37525	3.40662	2.21141	0.460278	1.00114	2.48261	0.750214	1.89008	1.64462	4.30764	1.05397	1.70366	1.47633	0.640036	1.14134	2.11183	1.37923	1.18458	1.00658	1.19658	0.912465	1.77751	0.234105	0.714741	0.252609	1.46578
AC024075.3	2.50327	1.71607	1.6878	3.27594	3.10763	2.78049	2.51417	3.07997	2.72759	2.54718	3.04088	2.66684	2.43205	3.0748	2.22706	1.57003	2.05671	3.40714	2.8184	2.17718	2.03109	2.63159	1.33436	2.27629	1.61373	1.97814	2.02298	2.81362	4.03399	3.89022	2.5077	1.89515	1.46725	2.8441	2.63368	3.40561	1.31654	2.91424	3.67107	2.16321	2.09602	2.32501	3.27895	2.85953	2.73572	2.45972	2.72882	3.2799	2.70417
AL158211.1	0.222298	0.68089	0.857553	1.12346	0.214562	0.353126	0.274058	0.446821	0.186261	0.335843	0.158766	0.0935118	0.526195	1.20731	0.199165	0.460676	1.18382	0.0599141	0.873885	1.14504	0.750524	0.742981	0.959736	0	0.58363	0.551559	0.630319	0.516555	0.430158	0.003553	0.8019	0.406312	0.987692	0.179797	0.431983	0.725624	0.684983	0	0.143452	0.418087	0.467909	0.822414	0.868658	0.663632	0.809378	0.734634	0.331441	0.573998	0.405581
AC017076.1	0.107514	0.219467	0.240155	0.234058	0.570306	0.237069	0.121753	0.0471734	0	0.0375447	0	0.00986097	0.14391	0.672037	0.220867	0.0919552	1.29028	0.0962921	1.07592	2.14176	0.150688	0.532161	0.0861829	0.209763	0.064165	0.0354574	1.45323	0	0.202716	0	0.320814	0.48354	0.0775056	0.212974	0.618241	0	0.00951845	0.0528198	0.0386336	0.0272791	0.145226	0.37596	1.04969	0.00980493	0.878218	0.228644	0.0598641	0.151207	0.473996
AC098484.1	2.15794	3.52733	1.79886	5.08968	2.81537	2.28847	3.7695	2.28407	1.72624	3.31554	3.11836	3.51011	2.55091	2.46852	3.55349	1.70712	1.93517	2.66179	2.98734	2.62824	2.88252	3.61361	4.05185	1.5745	2.1965	1.77592	2.90485	3.90278	3.14433	2.88342	3.44188	1.76978	1.58541	3.99148	2.88298	1.95899	2.01594	2.66767	3.23564	1.46331	2.84363	3.05705	3.28926	3.84071	3.0087	3.39209	2.26642	2.57626	2.21511
AP002449.1	0.288798	0.276747	0.996629	0.215032	0.537946	0.370831	0.215353	0.267022	0.0583267	0.307102	0.0126751	0.119755	0	0.416975	0.402742	0.472163	0.0912548	0.201639	0.612726	0.86457	0.194085	0.132624	0.0380666	0.160998	0.0836232	0.201639	0.221648	0.350934	0.183189	1.0174	0.543949	0.112792	0.313654	0.312471	0.235761	0.487497	0.252574	0.431357	0.212076	0.259962	0.249798	0.528852	0.365244	0.209308	0.328388	0.739869	0.277976	0.191924	0.435364
FIRRE	0.778204	0.791668	1.01519	0.0699096	1.01195	0.109639	0.381828	0.387148	2.74431	1.2262	0.140241	0.863995	0.162881	0.492305	1.61131	1.09326	0.284741	0.0197302	1.02052	0.0338687	0.285225	0.12874	0.294225	0.938385	1.04799	1.23688	0.557332	0.321517	0.0650199	1.48023	0.485544	0.84373	0.0250803	1.56132	0.381763	0.0501991	0.481836	0.459288	1.25566	1.61336	0.253487	0.963854	0.109078	1.30771	0.345532	1.24382	1.8403	0.656631	1.28847
RNF144A-AS1	0.163838	0.312643	0.302853	0.219875	1.01266	0.159884	0.142823	0.138098	0.0116319	0.087153	0.0132842	0.00797179	0.163011	0.180676	0.300702	0.0759501	1.49916	0.00470196	1.53868	2.95036	0.581293	0.95359	0.269958	0.180829	0.0536317	0.0349225	1.04909	0.0434244	0.414265	0.00256486	0.15428	0.342224	0.0327125	0.329597	0.755861	0.0910986	0.072072	0.0140946	0.54503	0.106275	0.691855	0.529671	1.8238	0.0274035	1.35721	0.147324	0.0507079	0.26171	0.86086
AC116552.1	0.377515	0.246887	0.328303	0.0836813	0.62211	0.808768	1.51356	0.854962	1.19658	0.455568	0.943859	1.36028	0.723214	0.306364	0.869251	0.822092	0.238086	0.511195	0.937086	0.307591	0.41839	0.69115	0.230165	0.563304	0.229064	1.28604	0.267418	0.578927	0.447293	1.52415	0.803291	0.237963	0.788277	1.09743	1.4782	0.4403	0.581293	0.388046	0.793118	0.390689	0.24192	0.816385	0.479074	0.756864	0.717294	0.381698	0.851556	0.655305	0.83278
AC023632.2	0.789691	0.566257	0.623629	0.803883	0.721429	0.520792	0.708472	0.542987	0.791384	0.950156	0.624691	0.75533	1.01599	0.593374	0.774522	0.53587	0.927884	1.06284	0.420805	0.322947	0.429459	0.899261	0.940653	0.546024	1.17445	1.05132	0.520404	0.984664	1.15745	1.32987	0.999493	1.37978	1.25404	0.613393	0.666938	0.709176	0.469139	1.20911	0.719139	0.735356	0.448928	0.542849	0.323454	0.721763	0.520162	0.636748	0.43264	0.34382	0.685914
LINC00623	1.6888	2.10647	1.9503	3.51951	2.20729	1.52293	1.14712	2.25568	2.51098	1.848	2.12601	4.94943	2.96082	2.7559	2.08652	3.30167	1.09044	1.47574	2.6128	2.01686	2.87281	1.45323	2.05847	1.82983	1.46494	1.50008	2.44157	2.8036	1.63196	0.593072	1.70559	1.44401	2.81817	2.5792	1.80989	2.0237	3.77449	1.98643	1.28972	1.8139	2.83612	2.17351	1.99766	3.10763	1.24705	2.73827	1.73462	2.14944	0.76849
AL021707.3	0.823153	0.244924	0.689037	0.728097	0.624932	1.13855	0.80132	0.600492	1.01292	0.85304	1.03527	0.824463	1.1276	1.79117	0.412228	0.711308	0.39829	0.458642	0.497795	0.229194	0.748622	0.318883	0.434808	1.73398	0.0733589	0.601959	1.49243	0.817861	0.561275	1.80956	1.37368	0.53118	0.285559	0.664205	0.630244	0.605866	1.16185	0.666274	0.853455	0.702625	0.39887	1.44142	0.576084	0.969385	1.09181	0.183252	1.78991	1.37612	0.787105
AL391069.3	0.284518	0.0909402	0.298076	0.692025	0.423076	0.32764	0.259985	0.728874	0.301994	0.143326	0.382086	0.0150609	0.514375	0.637733	0.502368	0.330827	0.542359	0.353824	0.130726	0.19234	0.0535665	0.44931	0.299516	0.85895	0.611337	0.294285	0.174271	0.28269	0	0.447237	0.234799	0.315682	1.96662	0.261959	0.388046	0.518814	0.248557	0.42357	0.356652	0.973828	0.111165	0.352183	0.111127	0.554108	0.144892	0.863832	0.0377556	0.0809785	0.238786
AL139021.1	0.474742	0.432906	0.719897	0.310341	0.527528	0.365122	0.501739	0.342781	0.647	0.806475	0.131494	0.369452	0.35037	0.246426	0.309116	0.885414	0.596761	0.308462	0.285941	0.152779	0.162188	0.543354	0.89747	0.178788	0.721277	0.275796	0.469673	0.748174	0.371928	0.497526	0.490485	1.42884	0.812005	0.602445	0.313258	0.609601	0.777483	0.55465	0.345015	1.1036	0.276399	0.875041	0.347062	0.471083	0.355485	1.06705	0.0946343	0.149911	0.434404
AC024257.5	0.515531	0.298633	0.41389	0.724757	0.0144739	0.392164	0.451704	0.362237	0.129742	0.419554	0.0536255	0.38863	0.28322	0.369097	0.874967	0.706753	0.444219	0.0263724	0.388228	0.57148	0.323967	0.115521	0.481352	0.0960826	0.505426	0.00829033	0	0.585605	1.14987	0.00666309	0.883581	0.888584	0.537075	0.660235	0.397627	0.227292	0.425525	0.0620735	0.276266	0.53979	0.222103	0.152357	0.14123	0.38021	0.183211	0.606631	0.199878	0.168768	0.00583445
AC148477.1	0.362952	0.657621	0	0	0.638246	0.293614	0.904636	0.0654468	1.44564	0.305205	0.711308	0.709312	0.178127	0.415425	0.833975	0.0424493	2.0613	1.07157	2.15904	2.79484	0.279199	0.300458	0.530691	0.796085	0.417611	0	0.261552	0.644572	0.81842	4.13059	0.126452	1.25262	0.501482	1.41113	1.43939	0.913633	0.0643812	0	0.711479	0.401452	0.378834	0.527052	1.73168	0.288575	1.49916	0.808569	0.228188	0.0216483	1.61976
AC005387.1	0.0832589	0.534063	0.560331	0.191257	0.71848	0.666274	0.367457	0.164821	0.854011	0.310501	0.645688	0.252643	0.93719	0.558564	0.306436	1.04753	0.049427	0.0696409	0.36594	0.28306	0.268754	0.039629	0.327589	1.43925	1.08954	0.41626	0.578348	0.313861	0.464834	0.567472	0.18429	0.530742	1.14366	1.2234	0.107152	0.649416	0.407321	0.571212	0.15874	0.625903	0	0.491919	0.0272733	0.823548	0.130861	0.286458	0.882082	0.419792	0.287655
AP003071.4	0.181714	0.28679	0.184981	0.394302	0.0465619	0	0.00256645	0.058578	0.0101911	0.0675455	1.53779	0.117368	0.356959	0.129618	0.196859	0.212259	0.0574091	0.112639	0.0033393	0.134503	0.148811	0.150506	0.0473841	0.455978	0.0237987	2.93498	0.00145118	0.102521	0.179797	0.00134031	0.00861663	0.277484	0.201294	0.00285004	0.119549	0.0547792	0.299471	0.016773	0.0503329	0.132176	0.129263	0.0885858	0.225196	0.00829033	0.0054985	0.688094	0.191188	0.0933475	0.0165541
AC080013.4	2.12277	1.24408	1.21137	1.31463	1.29921	1.01895	1.31173	1.1178	1.48168	1.66618	1.10535	1.01846	1.11688	0.990058	1.34049	0.796922	0.98235	2.50167	1.04011	1.05956	1.07824	1.5863	0.786191	0.498998	0.993818	1.16049	0.708116	1.17156	1.16926	1.30153	1.4132	0.382589	0.513323	0.787207	1.37453	1.02031	0.97728	2.31121	1.66054	1.82472	1.46606	1.03463	1.72175	1.31409	1.06959	0.498334	0.627356	1.38968	0.815893
AF131215.6	3.20805	2.69904	2.90037	1.93589	4.27508	3.14004	2.95404	3.54615	3.81432	3.34649	2.42416	2.13515	3.63088	2.99326	2.21216	3.75832	2.67146	3.61742	2.81623	1.8627	2.15541	3.23419	3.19162	3.22841	5.39304	2.82987	2.75843	3.18581	2.79353	2.91382	3.45362	4.48042	5.24509	3.74052	2.99913	4.45158	2.1879	3.0032	2.62623	3.82663	2.82987	2.34684	2.17497	3.58103	2.51297	4.88596	2.35619	1.75325	3.10338
AC133785.1	1.05529	0.276812	0.277746	1.55977	0.116279	0.319431	0.486678	0.409296	0.0055126	0.424062	0.0626717	0.747056	0.834294	0.637123	0.130952	0.56194	0.414806	0.0215354	0.30996	0.586753	0.147177	0.350889	0.811646	0.122061	0.199063	0.228164	0.735884	0.788472	0.217645	0.187592	0.624834	0.209281	0.736916	0.687399	0.176916	0.266921	0.575805	0	0.227569	0.610124	0.707663	0.616894	0.774207	0.472687	0.575573	0.927702	0.0980784	0.47661	0.315055
AL390195.2	0.428653	1.45066	0.976979	1.38585	0.700195	0.776418	1.18431	0.653061	0.613857	1.45411	1.46838	1.24624	1.78367	1.29579	1.34742	1.09578	1.06615	0.746222	1.32018	1.14262	1.60888	0.750524	1.52386	0.23385	0.630467	1.30002	0.541419	1.55441	0.903184	1.06657	0.783276	1.25639	1.11802	1.22889	0.884337	0.51168	0.913438	0.870099	0.603624	0.833817	1.07179	1.3093	0.845088	1.59505	0.902175	0.967291	0.848651	1.46955	0.764454
AC009955.4	1.64239	1.39824	1.38833	0.754171	1.55239	2.52601	1.39304	1.63671	2.18232	1.44608	1.01003	1.05506	1.30399	0.843279	1.13496	1.92482	1.32316	1.44733	1.19268	0.274364	0.673426	1.16836	1.1549	2.33944	1.71607	0.697769	0.709786	1.62727	1.54072	1.48935	2.07639	1.49651	1.29297	1.72851	1.67494	2.4186	0.524739	1.31047	1.61961	2.18232	0.863488	0.991912	0.746222	1.90891	1.31463	0.458147	2.5676	0.622455	1.61976
AC010201.1	0.385378	0.292965	1.47588	0.0450624	0.90328	1.13733	0.313776	1.25118	0.757714	0.125085	0.383364	0.423943	0.27423	0.471428	0	0.101575	0.0763912	0.719226	0.112173	0.326488	0.708472	0	0.423245	0.678259	0.763266	0.214647	1.15871	0.130231	0.423943	0.0671489	0.251759	0.0263724	0.818004	0.0923999	0.752823	1.36129	0.932391	0.375753	0.597067	0.474262	0	0.37274	0.449182	0.0635958	0.179267	0.657111	0.195922	0.85446	0.827959
SNHG8	8.92053	11.1102	8.99375	10.682	26.1715	25.3771	10.2126	17.0963	38.0777	21.5645	14.5352	12.2843	13.4457	13.2429	15.0899	13.3314	13.981	8.79273	9.63448	10.2745	10.2157	13.4838	12.3625	18.6985	45.7224	11.1221	10.3253	14.19	26.321	9.45505	11.1635	15.1333	32.1377	12.8321	14.1386	27.0078	10.8523	22.3893	20.8984	20.8575	11.4575	9.57196	12.0312	23.8898	15.029	14.3757	10.8563	9.60611	20.5817
AC139887.1	0.775682	0.639804	1.07722	0.804522	0.706489	1.02535	1.48546	1.02187	1.66822	0.635275	1.1907	0.834388	0.721599	1.05576	0.979982	0.334176	0.950568	0.58402	0.736121	0	0.4693	0.64487	0.756744	1.09998	0.287687	0.862655	0.707076	0.760514	0.895881	1.50728	0.718562	0.742154	0.500789	0.684165	0.904449	0.725846	0.828573	0.877371	0.968393	0.841083	0.599887	0.854853	0.605149	1.20785	0.783276	0.502286	0.766943	0.518325	1.16408
AL365259.1	1.47075	0.889654	1.46346	2.17607	1.11493	1.76489	0.869862	0.639804	0.0134268	1.32817	0.935286	1.08933	1.66681	0.679579	1.29129	0.876445	0.514476	0.884908	0.643888	0.16915	0.327206	0.75431	1.77592	0.71848	0.58669	0.909195	0.853677	1.38691	1.21256	0.0344198	1.70443	2.58411	1.84967	2.03109	0.262805	1.23846	0.555248	0.317476	0.505363	1.56187	1.3496	1.14866	0.869075	0.855138	1.44859	1.79252	0.422664	0.518486	0.814197
THAP9-AS1	3.11836	3.57889	6.37897	2.00718	3.98856	4.28843	4.48789	3.06075	2.84938	3.91559	3.59441	2.7469	3.36363	4.63194	5.16423	6.02907	4.71156	3.49714	2.91382	3.57414	2.73225	3.0032	2.9013	3.84692	3.1434	5.49457	3.22312	4.36331	3.7148	3.42663	4.56909	5.3298	4.19706	3.98273	5.16828	3.97686	4.16485	2.51661	3.11407	4.73774	1.4256	3.25772	2.92009	3.34154	3.08651	4.74055	5.96878	4.03761	3.40764
IDH1-AS1	2.00854	1.18153	0.856383	2.23307	0.926305	1.21209	1.15079	1.433	1.1074	1.81084	0.308116	0.908388	1.6471	1.69093	1.30878	1.29717	1.17347	1.36001	1.1209	0.264337	1.0193	1.21754	1.68622	1.37808	2.98326	1.35558	1.27665	1.01809	0.882743	1.37838	1.17955	1.89253	4.4669	1.42587	0.653175	1.33491	1.18297	0.876445	0.921243	1.35748	1.16576	0.819507	0.802392	1.08772	0.973492	1.78209	0.862215	1.05956	0.736916
AC020558.2	0.911243	0.9327	1.44448	0.298691	1.38802	1.85437	1.47243	1.60823	2.3039	0.990852	0.928565	0.952221	1.10766	0.924015	0.954924	1.55297	1.51605	1.01441	1.25418	0.28171	0.78306	0.809161	0.931642	2.33363	1.27716	0.78517	1.34766	0.869862	1.73205	1.74905	1.26593	1.52476	1.24246	1.28819	1.43284	1.52085	1.23905	1.42233	0.891651	1.89747	0.485037	1.16852	0.726862	1.70457	1.29028	1.12178	2.21402	0.976495	1.1202
AC007375.2	0.656271	0.296662	0.00934374	0.172358	0.721917	0.809161	0.491873	0.370139	0.680588	0.353586	0.377287	0.153448	0.543712	0.0530932	0.485262	0.179893	0.574942	1.16926	0.521981	0.84446	0.357489	0.907791	0.230935	0.878218	0.701384	0.152689	0.0818962	0.422755	1.22723	1.04485	0.365443	0.427479	0.131592	0.494153	0.992484	0.874712	0.0777354	1.36874	1.20582	0.524076	0.290644	0.181604	1.10653	0.282922	0.886023	0.211934	0.505161	0.0235519	0.711308
LINC01506	0.521284	0.245462	0.159916	0.385488	0.0688507	0.0266671	0.369026	0.407789	0.131041	0.353446	0.974324	0.348204	0.683729	0.73051	0.249798	0.168001	0.0791946	0	0.0123023	0.0682745	0.128202	0.0666107	0.271212	0.323889	0.447405	0	0.234799	0.076713	0.0947472	0.00674796	0	0.219766	1.02166	0.190246	0	0.266098	0.348545	0.155008	0.00878626	0.0342781	0.768396	0.00477416	0	0.0121889	0	0.253547	0.619127	0.0168011	0.213627
AP000282.1	0.300929	0.30933	0.886698	0.19708	2.04237	0.518486	0.379067	1.28944	2.32501	0.381594	0.607758	0.00770533	0.212076	0.575324	0.0521379	0.325354	0.343151	1.81084	0.160478	0.124663	0.365752	1.18404	0.820475	0.873284	0.186636	0.0232173	0.57127	0.408138	0.633901	0.253737	0.911243	0.258115	0.062888	0.447605	1.12973	0.802598	0.47981	1.88072	2.29658	0.599669	0.788019	1.08494	0.513674	0.173861	1.10894	0.473009	0.137315	1.21075	0.966045
AC027117.2	0.268193	0.310865	0.223957	1.25976	0.07216	0.0636132	0.0534351	0.290691	0.0504564	0.209308	0.158247	0.212207	1.11664	1.30771	0.25902	0.376288	0.299252	0	0.352343	0.398128	0.218822	0.0701221	0.651094	0.0552708	0.0764876	0.0922277	0.280352	0.264184	0.023452	0	0.369309	0.102897	0.985888	0.147235	0.215974	0.420572	0.442236	0.0658796	0.142849	0.437232	0.300198	0.194097	0.336683	0.191214	0	0.492028	0.0747953	0.66068	0.260008
AP001107.4	0.944744	1.00059	1.42344	0.313734	1.69313	2.29697	1.59966	1.55055	2.65925	1.06669	1.41964	1.361	1.10627	1.17445	1.19857	1.76557	1.36405	1.39752	1.86304	1.21664	0.732999	1.00232	0.712788	2.27822	1.12641	1.15347	0.774809	1.2709	1.85467	1.94066	1.70081	1.13806	0.67516	1.49975	2.10026	1.51077	0.965348	0.969385	1.41113	1.94759	0.540981	1.70081	0.817034	1.78439	1.50741	0.777701	2.50489	1.07592	1.94308
LINC01978	0.158283	0.0592662	0.952419	0.0174331	0.0665629	0.0448296	0.109511	0.30465	0.105282	0.568547	0.282513	0.0284371	0.391192	0.974545	0.00710363	0.2267	0.328919	0	0.00492066	0.065597	0.183981	0.264794	0.442446	0.31678	0.243689	0.0676843	1.16161	0.0225591	0.0299323	0.00494725	0.930576	0.129742	0.897271	0.112074	0.137454	0.0151135	1.19732	0.0119768	0.146543	0.191516	0.185348	1.58296	0.258689	0.159382	0.76967	0.782907	0.016524	0.693225	0.266795
SUCLG2-AS1	0.709786	0.5062	0.204701	1.06387	0.48699	0.285538	0.207449	0.120307	0.974721	0.415759	0.394013	0.76479	0.29898	0.359098	0.494017	0.0629492	0.238523	0.765636	0.316438	0.341177	0.4169	0.674834	0.386639	0.0377782	0.0456886	0.576084	0.212636	0.131833	0.22731	0.31011	0.289357	0.124357	0.203932	0.584165	0.276903	0.364917	0.279637	0.697769	0.324889	0.275438	0.689108	0.411171	0.85176	0.213167	0.392855	0.130385	0.109907	0.675321	0.772048
AC104564.3	0.908849	0.669721	1.12258	0.43285	0.379622	0.611752	0.64994	0.711393	0.859698	0.401332	0.684392	0.800401	0.704786	0.76642	0.716555	0.98917	0.505363	0.0380552	0.387893	0.141166	0.371819	0.135936	0.242813	0.561072	0.345723	0.354798	0.520556	0.858864	0.422285	0.822773	0.686922	0.719139	0.319257	0.659369	0.347603	0.263009	0.485145	0.175624	0.555207	0.725123	0.187898	0.635351	0.472424	0.922265	0.277026	0.210566	1.78367	0.313302	0.655449
AC099518.2	0.189534	0.214956	1.39135	0	0.15693	0.0348517	0.233735	0.513062	0.0901457	0.370248	0.282317	0.0697583	0.346504	0.483385	0.216919	0.454535	0.208618	0.126452	0.0776568	0.0373398	0.435364	0.232623	0.629772	0.462813	0.77514	0.220212	1.33872	0.176531	0.110129	0.125123	0.713588	0.298935	0.647961	0.163228	0.177469	0.192487	0.912371	0	0.233089	0.215279	0.384722	1.3698	0.335217	0.458301	0.621034	0.454006	0.0707827	1.14088	0.341867
AL137058.2	1.09181	0.832211	0.933474	0.980425	0.831818	1.07179	1.15464	0.949431	1.12872	0.870995	1.10338	0.781789	0.620504	0.752651	0.790618	0.800063	0.846681	0.996507	0.929181	0.924278	0.832369	1.06089	1.20946	0.791384	1.10202	1.19857	0.583517	1.32046	0.943651	1.04197	0.781888	0.504571	0.303414	0.860512	0.92835	1.07581	0.672285	1.16554	1.14987	1.18308	0.869251	0.897036	0.91335	0.954536	0.88379	0.904636	0.886569	0.593072	0.963229
AC131953.1	0.21225	0.949208	0.353197	0	0.582228	1.10997	0.719139	0.531692	0.841499	0.468707	0.579925	0.479289	0.112157	0.642738	0.606318	0.66396	0.752651	0.358282	0.607621	0.194231	0.320353	0.630548	0.109907	0.593574	0	0.296662	0.430102	0.348289	0.994714	0.836085	0.180655	0.111918	0	0.310615	0.798755	0.851453	0.296218	1.10719	0.669721	0.186854	0.182181	0.921548	0.313014	0.900359	0.643812	0.126132	1.56098	0.518126	0.433073
AC016924.1	3.36165	1.37954	1.09863	2.87194	1.1837	1.65615	2.24296	0.861595	0.319837	2.50932	1.89285	1.94583	2.57708	2.64961	1.81292	1.87605	2.09773	1.75943	2.52916	2.49398	2.44232	1.62459	1.76832	2.45484	1.49858	0.934531	1.10155	2.42652	1.89008	0.714206	1.96421	3.915	4.75358	2.33282	1.32793	1.4814	1.91761	1.03199	1.30053	2.44554	1.90498	1.78699	2.74862	1.67122	1.77976	2.20575	1.19365	1.41977	1.53299
ASB16-AS1	3.18057	1.63687	2.56031	2.24141	2.75029	3.07104	2.69861	3.17773	3.4814	2.66767	1.86085	2.21511	2.64122	2.26364	2.05097	2.76054	2.62322	2.61197	1.96382	1.41881	2.4741	2.47009	2.02298	3.09641	3.08885	3.95245	2.70158	2.48951	2.5252	2.96305	2.70795	2.62034	3.21968	2.51417	2.78844	2.71649	2.66831	2.28582	2.92823	3.06542	1.82909	2.53041	2.09851	2.76572	2.15277	2.36744	3.4031	2.54311	2.38782
AC005034.5	2.63325	2.73225	2.04219	2.66346	2.4749	2.2835	2.18232	1.685	1.81948	2.17897	2.05097	2.52642	2.18304	1.43239	2.73225	2.4447	1.52232	3.55297	2.57669	1.5452	2.40754	2.97722	2.8053	1.13238	0.990058	1.94828	1.77881	3.01557	2.46326	1.41005	1.96002	1.48053	1.38649	2.43997	2.52113	2.30354	1.99315	3.28384	2.33983	2.75246	2.46731	2.09048	2.19348	2.43288	2.30048	1.95341	3.86337	2.5986	2.06882
WASHC5-AS1	0.354028	0.267188	0.0471812	0.402572	0.293733	0.796607	0.663115	0.948767	0.436615	1.00305	0.220212	0.754727	0.666132	0.748622	0.216681	0.323889	0.402396	0.520556	0.395869	0.250168	0.185752	0.449864	0.389926	0.936063	0.280932	0.429412	0.508707	0.529937	0.622922	1.04394	0.810054	0.476161	0.0755052	0.40966	0.355146	0.603862	0.453024	0.207765	0.550945	0.433746	0.50365	0.762535	0.369567	0.705146	0.686749	0.60987	0.751062	0.461961	0.818235
AL008582.1	0.997906	0.230384	0.976811	0.151745	1.73431	1.5933	0.923406	2.59926	0.943755	0.655519	0.416006	0.713349	1.19959	0.85135	0.304476	1.48184	1.16299	0.669939	0.209413	0.213001	0.433596	0.268438	0.388515	2.08202	0.876016	0.0621784	0.376181	0.443564	1.57062	0.894689	1.43952	1.49651	3.70781	1.37382	1.12808	1.2399	0.923025	0.460898	0.540221	2.46893	0.405453	0.862864	0.496447	1.15745	0.585083	1.23428	1.7685	0.837776	1.05998
AC079061.1	0.348476	0.101982	0.00431549	0.12997	1.02097	0.828265	0.416322	0.629995	0.367063	0.208138	0.0378748	0.269858	0.227123	0.00839908	0.0941732	0.0366143	0.170613	0.538823	0.349854	0.187898	0.190548	0.350158	0.100167	0.924375	0.0759501	0.105597	0.0175031	0.197484	0.658577	0.449563	0.341752	0.00420143	0.0547358	0.605586	1.07545	0.630319	0.0649288	0.343914	0.566506	0.361482	0.200411	0.0373009	0.381828	0.146634	0.579858	0.0344975	0.0538628	0.107161	0.683894
AC025682.1	0.445713	0.321213	0.753195	0.646479	0.692349	0.426496	0.420219	0.714741	0.652911	0.323565	0.183309	0.250527	0.696776	0.384502	0.37261	0.333494	0.524321	0.385528	0.677202	0.163949	0.225001	0.500435	0.301341	0.836286	0.748093	0.527285	0.355282	0.380462	0.472687	1.03855	0.418185	0.668629	0.818004	0.401654	0.520792	0.516739	0.23994	0.738968	0.381594	1.02358	0.36555	0.415599	0.195134	0.522647	0.395752	0.684113	0.863055	0.358328	0.510966
UBXN10-AS1	1.17766	0.574148	0.867891	5.90198	0.828353	0.408022	0.097151	0.538244	0	0	0.105035	0.108737	0.650807	0.329895	0.616541	0.308856	1.21651	0.531856	1.07339	2.0103	2.65	0.228928	0.550445	0.286881	0.166357	0.0922277	1.23224	0.080404	1.27327	0	0.508641	0.48756	0.629084	0.334335	0.652536	0.349201	2.1267	0	0.379661	0.37324	0.231924	0.330929	1.74071	0.0700759	1.01243	0.692596	0.299939	0.483906	1.09252
AC087222.1	0.199425	0.198687	0.915237	0.0510304	0.237806	1.18245	0.560252	0.5845	0.747434	0.646865	0.592677	0.498549	1.40949	0.389861	0.0861775	0.176193	0.136683	0.410497	0.177451	0.34989	0.26188	0.0712051	0.102288	0.645965	0.0775578	0.542727	0.696123	1.81259	0.239662	1.54966	0.594655	0	0	1.73584	0.715698	0.693012	2.4012	0.402777	1.8888	0.507276	0.171357	0.735453	0.201713	0.752968	0.563856	0.344312	1.08427	0.623125	0.443191
AC074032.1	2.84847	1.70559	1.46725	1.70559	1.37726	1.64743	1.11638	1.40733	1.37395	2.09602	1.26162	2.0804	1.66528	2.60275	2.11331	2.11221	1.26079	1.15172	1.5194	1.22826	1.58602	1.73678	1.9565	1.54643	1.62606	1.76201	1.67122	2.53247	1.96903	1.72373	2.19501	2.7199	3.56504	1.62694	1.36647	1.79446	1.53662	1.35695	1.46869	2.39961	1.7607	1.98788	1.33491	1.51386	1.36509	2.84584	1.13909	1.14914	1.46063
AC053513.1	0.554108	0.865671	0.660402	0.323565	1.08189	1.40505	1.23156	0.679263	1.99592	0.912729	1.39894	1.68277	0.331406	0.809067	0.541775	0.719314	0.913946	0.981014	1.17649	0.583704	0.583895	0.811731	0.498614	1.39195	0.11197	4.15859	0.4797	0.832987	1.18308	1.79184	0.952419	0.236212	0.138547	0.866242	1.78732	1.63687	0.652536	0.767867	1.01059	0.95786	0.444219	1.19476	0.586367	1.48775	0.911358	0.43285	1.56905	0.944744	0.925349
AL138960.1	2.27406	0.969177	2.03109	0.951231	2.9869	3.18057	2.58209	2.99592	2.68033	2.24635	2.04659	1.49243	1.45237	1.03662	0.701201	2.8053	2.03685	1.38469	1.56065	0.809672	1.29158	1.2154	1.14184	3.70942	1.09169	2.32424	0.964064	1.74101	2.90216	1.5863	2.48426	3.73455	3.79189	2.7233	2.15501	3.24946	1.0046	1.45735	2.18324	2.87057	1.35111	1.45024	1.5972	2.19538	2.13363	1.83001	3.83113	0.85446	1.86967
INE1	0.949102	0.838425	1.78991	0.908743	1.4512	2.21476	1.75457	1.66681	2.83928	1.07621	1.26383	1.38707	1.6215	1.77624	1.07228	1.70115	1.17804	1.47189	1.5933	0.892969	1.12546	1.40286	0.818655	2.6036	0.837605	0.792306	1.17583	1.27282	1.83631	2.71181	1.2116	1.07745	0.406719	1.49449	1.70239	2.61217	1.223	1.78302	1.38943	1.70115	0.721681	1.72466	1.35639	1.42417	1.41801	1.17207	4.42638	1.65524	1.63934
AL356599.1	2.24011	1.88483	1.37033	2.55699	1.40286	1.69064	0.636999	1.11186	1.09122	1.89621	1.42666	2.59739	2.34841	1.73584	1.52401	0.99827	1.1081	1.93829	1.49335	1.67717	1.30002	1.58324	1.7148	0.910235	0.207896	1.6718	0.814197	2.8268	1.77529	1.37287	1.97255	1.78634	1.32288	2.24065	1.72373	2.13515	0.764271	2.03254	1.35945	1.87941	1.96835	1.20081	1.71221	1.02253	1.73645	1.51822	1.18846	1.38691	1.62459
SOCS2-AS1	0.671008	0.661966	1.39867	0.448603	0.156346	0.538884	0.237671	0.283617	0.0444518	0.361137	1.30953	0.256975	0.71961	0.517025	0.83248	0.677202	0.242014	0.200464	0.422224	0.343577	2.17016	0.471746	0.331988	0.336792	0.320751	0.965125	0.583158	0.268126	0.326488	0.169749	0.216339	0.717294	0.20298	0.374109	0.254479	0.23106	0.56738	0.170974	0.293698	0.926305	0.27602	0.381594	0.54905	0.247366	0.41217	0.385378	0.0931828	0.586985	0.389676
LINC01819	1.45295	0.358418	0.263719	1.39698	0.0133542	0.2612	0.112639	0.233919	0.0618106	0.151645	0.112481	0.149869	0.411139	0.344312	0.31244	0.545158	0.389097	0.00841065	0.483052	0.279228	0.275104	0.0823633	0.695693	0.009174	0.0516502	0.0661287	0.473365	0.287082	0.126538	0.0723116	0.131957	0.518665	1.50301	0.324239	0.234564	0.0919886	1.04352	0.0781753	0.129498	0.346347	0.433031	0.118007	0.251025	0.183671	0.0605899	1.08212	0.364703	0.393241	0.114341
AL139289.1	0.232759	0.674699	1.19612	0.230952	0.623917	0.72287	0.536989	0.760628	0.712656	0.920044	1.03441	0.588232	0.853677	1.13806	0.610509	0.860235	0.535374	0.375676	1.43546	1.54815	0.636346	0.491549	0.864173	0.626178	0.333184	1.01987	0.904243	0.580572	0.681506	0.987692	0.886229	0.782762	0.684322	0.417611	0.417413	0.537507	1.10292	0.105748	0.559659	0.787564	0.292938	1.39279	0.831003	0.722288	0.494276	0.588485	0.806542	0.972757	0.605337
AC090772.3	1.38139	0.702353	1.16669	1.33709	0.978501	0.762535	0.22319	0.826986	0.085517	0.296218	0.53398	0.704403	0.582599	1.13357	0.607758	0.88986	1.07431	0.898292	0.996288	2.24705	1.28077	0.716897	0.860652	0.222017	0.429939	0.334284	1.15267	0.496332	0.445773	0.287529	1.64743	0.332403	0.624691	0.285719	0.81015	0.388183	1.64496	0.443448	0.286953	0.38898	0.552724	1.60456	1.32661	0.604886	0.941972	1.0043	1.10088	0.969385	0.929181
ATP6V0E2-AS1	2.49964	2.88922	2.27097	1.85932	2.97631	3.07997	2.98369	3.28435	5.30465	2.41074	2.31275	3.75333	2.79398	3.14858	3.74437	3.62656	2.3819	4.23255	2.36551	2.10793	2.73059	3.47411	2.93857	2.85111	7.02407	3.19783	3.30014	3.05981	3.89987	6.33983	2.83213	3.33596	2.37254	3.93273	5.76694	3.82327	1.94375	5.74627	4.45427	2.95036	4.16485	1.89218	2.25723	2.89591	2.69099	3.28727	1.95721	2.47329	2.70502
AC119403.1	0.712919	0.229334	0.341026	0.128717	0.526445	0.555931	0.388183	0.518951	1.01146	1.00959	0.535453	0.384375	0.224756	0.473996	0.195275	0.192258	0.979982	0.44591	0.576384	0.523107	0.319837	0.465206	0.736746	0.391539	1.43267	0.402742	0.551447	0.548454	0.722724	0.647452	0.460676	0.811646	0.700195	0.299091	0.424907	0.794226	0.25719	0.418935	0.607187	0.60987	0.270104	0.680458	0.562118	0.752366	0.498462	0.684217	0.491247	0.537162	0.594073
AC008966.1	3.53981	1.62795	1.332	3.20131	3.03214	2.28888	1.76328	2.03181	2.13775	1.89747	1.42447	3.19883	2.0649	1.37755	1.90395	1.57121	1.8033	3.23466	1.4472	1.26079	1.68402	2.72716	2.18085	1.66991	1.71669	1.78826	1.27867	1.74971	1.9472	1.44608	2.60696	1.53097	1.84867	2.10865	2.2486	2.94446	1.57062	2.19579	2.06278	2.62741	2.23269	1.57993	2.24181	1.26308	2.41427	1.4341	1.38915	1.08954	2.58411
AL117332.1	0.729062	0.497061	1.38271	1.11638	0.774382	0.879338	0.644374	1.42926	0.978898	0.598986	0.997906	0.674834	1.30531	1.5304	0.469616	0.459177	1.22393	0.646479	0.702779	0.443056	1.52536	0.800063	0.864981	1.39304	2.37137	1.26029	1.3499	0.657953	1.17766	1.38585	0.854374	0.603151	1.74394	1.18718	0.73758	1.23791	0.867054	1.02208	1.02713	1.0095	1.52767	0.684895	0.620284	1.16021	0.697395	1.05892	0.897036	0.928783	0.689697
AP006284.1	0.498462	0.0221561	0.122576	0.00787412	0.00429805	0.112741	0.189031	0.177321	0.175667	0.125726	0.0635958	0.044997	0.096847	0.622846	0.0136064	0.369489	0.0628144	0.0341926	0.0849545	0.0653902	0.124854	0.0182947	0.0212119	0.0719553	1.06462	0.0710666	0.144679	0.0861829	0.00282643	0.0635958	0.0719932	0.0653947	0.27003	0.0881892	0.0681964	0.143216	0.610262	0.00994356	0.0458711	0.115218	0.0131193	0.119811	0.00527709	0.00900686	0.0134577	0.0575061	0.00876311	1.38438	0.138192
AL592166.1	0.3123	0.348965	0.548717	0.679038	0.433698	0.192009	0.0838244	0.70639	0.604096	0.285548	0.290475	0.230969	0.400513	0.36594	0.616541	0.418525	0.446149	0.209579	0.371889	0.10655	0.769132	0.406589	0.258217	0.272897	0.854283	0.289708	0.462429	0.477749	0.514476	1.09426	0.30294	0.31871	0.90096	0.631687	0.160451	0.27602	0.400513	0.320751	0.33745	0.23994	0.428653	0.25082	0.247013	0.580217	0.153187	0.414088	1.25378	0.318783	0.209798
PCED1B-AS1	1.49796	3.07525	1.72624	2.94579	1.0792	0.534278	2.66811	1.40174	0.628891	2.1359	3.26761	3.31797	2.97722	3.40764	1.29348	3.10387	1.21917	0.424287	1.31781	0.874513	2.32461	0.901591	3.1434	1.94412	1.92726	2.784	3.35055	2.37061	0.330497	0.597443	1.60485	1.47935	5.44478	1.71544	0.541222	0.738022	3.44238	1.1653	1.28326	0.639981	2.87368	1.59113	0.77311	2.45286	0.788277	2.41074	0.647055	2.58209	0.782404
AC104187.1	0.452668	0.111818	0.223957	0.163994	0.621098	0.549848	0.310962	0.3123	0.474205	0.170323	0.038383	0.124826	0.684895	0.321517	0.56582	0.0843784	0.469139	0.269017	0.0943931	0.0501012	0.376516	0.313518	0.229747	0.427292	0.965348	0.221891	0.488185	0.1578	0.589911	0.672114	0.343312	0.405308	1.55654	0.389023	0.168547	0.759556	0.00877921	0.048282	0.563077	0.416937	0.484487	0.239024	0.279496	0.376788	0.295501	0.528075	0.529056	0.0117666	0.475345
C8orf31	0.806408	1.42615	0.607621	1.10829	1.47328	2.02162	1.95484	2.31162	2.73225	2.12423	1.63228	1.18651	2.30278	0.538498	2.05248	1.68715	1.56582	2.16467	1.38722	0.945195	0.911472	1.90162	1.67309	1.81948	2.85418	1.93208	1.74557	1.98507	1.30825	1.74652	1.13287	0.967518	1.07472	1.851	1.98057	1.82349	0.697186	2.09231	2.26642	1.90498	1.70333	1.24358	1.33016	2.68292	1.252	1.40143	1.20833	1.10766	1.63292
INKA2-AS1	0.239367	0.669868	0.74401	0.206177	1.05529	0.527426	0.639324	0.876843	0.0696928	0.487622	0.574818	0.114825	0.343151	0.119438	0.595614	0.405494	0.620708	1.16049	0.50365	0.51193	0.208824	0.990732	0.337184	0.252419	1.02031	0.184991	0.286076	0.882531	0.585212	0.692203	0.206821	0.344463	0.143483	0.617601	0.624691	0.402812	0.0962271	0.659447	1.35252	0.464609	0.902175	0.232355	0.49438	0.706588	0.400641	0.180257	0.569283	0.167742	0.396577
AC116366.1	0.454628	0.250687	0.460143	0.228028	0.644733	0.935469	0.875819	0.603991	1.2262	0.505274	0.902983	1.06387	0.327589	0.796607	0.379661	0.564016	0.625756	0.583045	0.43834	0.206379	0.513396	0.360012	0.225499	2.07319	0.286881	0.638518	0.30952	0.395075	0.611066	0.416629	0.62211	0.590276	0.318555	0.547514	0.70039	0.845657	0.645965	0.32818	0.647186	0.831617	0.40783	0.657621	0.379795	0.403848	0.373862	0.210255	0.574942	0.594217	0.530297
AC091488.1	0.25902	0.231393	0.52714	1.3213	0.652617	0.388475	0.321517	0.639098	0.160567	0.504368	0.304522	0.485459	0.953374	0.554108	0.41135	0.486161	0.664334	0.363479	0.349156	0.302316	0.31781	0.472687	0.590408	0.249881	0.193214	0.66888	0.270228	0.55868	0.498398	0.404792	0.822169	1.03463	2.19579	0.464503	0.310962	0.756864	0.171266	0.652315	0.287655	0.48456	0.639892	0.453347	0.395284	0.790988	0.391818	0.597356	0.252707	0.0102647	0.338735
AC093726.1	4.76017	2.46773	1.98023	4.67011	0.658258	1.5954	1.81206	1.35315	0.625413	1.79315	1.07284	1.36618	1.24509	5.94868	1.15722	1.41713	1.55707	0.947928	1.03877	1.63813	3.45979	2.31736	2.01879	1.00165	1.26108	0.70072	1.79117	0.7118	1.53812	0.68333	3.96227	1.34903	2.62623	1.82472	1.42901	1.09277	4.03399	1.2409	1.30002	3.5731	1.59658	1.79574	2.10757	0.758168	1.20984	3.30659	1.21125	3.63248	2.16575
AC064807.1	1.90196	1.84149	1.48981	2.29967	1.76713	1.9303	2.10282	1.84459	2.52394	2.02934	1.66303	2.24219	2.10503	1.41146	2.10282	1.32185	1.56409	2.08508	1.53123	0.995221	1.44663	2.10578	2.09708	1.76814	1.88346	2.62494	1.44226	2.18901	1.7772	3.1448	1.70333	1.38996	1.56757	2.07029	2.09528	2.27781	1.05933	2.43799	2.28809	1.71221	2.6475	1.47996	1.72466	1.75585	2.10901	1.51263	0.936935	1.611	1.87838
AC120036.4	2.91964	2.99547	1.03479	2.6048	3.26417	3.39591	2.93182	2.74001	4.48107	2.87768	1.96662	2.16947	3.33148	2.43978	2.69646	3.16962	3.4142	3.19162	3.42915	3.23273	1.90534	3.02204	3.47929	2.55825	2.97363	1.92377	0.987462	3.09028	3.29669	2.06243	2.92145	3.76329	2.88519	2.81055	2.99639	3.25137	2.06352	3.14955	3.18343	3.38373	2.01355	2.09923	3.52317	3.34698	2.9754	2.19616	1.42389	2.18156	2.94038
AL031714.1	0.476502	0.473996	1.05295	0.24192	0.620866	1.06317	0.940447	0.90096	1.18125	0.595348	1.13023	0.701556	0.546324	0.667131	0.370006	0.991388	0.691024	0.500993	0.527092	0.184865	0.360012	0.351636	0.491376	1.29664	0.275651	1.0088	0.857182	0.807094	0.855677	1.33093	0.682639	0.65731	0.279991	0.84446	1.07407	1.01441	1.03899	0.513529	0.69354	0.799855	0.313518	0.894919	0.366574	1.17181	0.661966	0.44402	1.68942	0.62798	0.861595
AC013553.4	0.497973	0.109594	0.264529	0.330075	0.0498228	0.0452628	0.492609	0.0795316	0.0338687	0.531795	0.48354	0.159442	0.931534	0.209234	0.349247	0.359428	0.332073	0	0.180222	0.233501	0.370831	0.049714	0.275438	0.305569	0.388554	0.88826	0.51	0.451372	0.243896	0.609186	0.377711	0.982733	0.900641	0.495228	0.212324	0.0904444	0.706588	0.263524	0.00651745	0.136962	0.0208526	0.648043	0.115658	0.144578	0.150234	0.457645	0.199345	0	0.20564
AC007448.3	0.246848	0.0499678	0.313932	0.146021	0.161022	0.487729	0.375521	1.46929	1.40894	0.430894	0.433876	0.294318	1.36064	1.51324	0.312746	0.0720982	0.49209	0.130009	0.119512	0.00779567	0.52555	0.120045	0.156574	0.535585	3.9851	0.359745	0.696914	0.0929516	0.802785	0.627852	0.302635	0.708985	0.881976	0.308025	0.446943	0.921656	0.100371	0.298037	0.76006	0.753045	0.473365	0.358237	0.207864	0.601841	0.338829	0.0735542	0.239367	0.502617	0.180344
AL513217.1	1.63813	0.984664	0.400597	0.908286	2.2748	4.45226	0.789477	3.69083	3.70942	0.647961	0.549214	0.268152	1.62207	1.43809	1.30853	1.12043	0.693225	2.76791	1.29451	0.378451	0.65731	1.93757	0.543252	4.6075	3.52006	0.906329	0.633815	1.48259	2.17129	0.618065	1.80004	1.86304	1.18767	0.79278	1.83166	3.60024	0.850313	2.53577	3.63571	3.57838	0.632105	1.00513	1.4501	1.51292	1.56817	0.19282	0.81766	0.74401	3.97629
AL513365.2	0.258489	0.0177049	0.558564	0.256486	0.382026	0.26084	0.536013	0.556364	0.34602	0.420752	0.43472	1.21087	0.465874	0.370405	0.305664	1.14987	0.493071	0.388475	0.338485	0.384722	0.169514	0.269411	0	0.366703	0.160285	0.308462	0.423899	0.680721	0.295162	1.17984	0.354968	0.585867	0.898896	0.453853	0.447688	0.302806	0.465206	0.384375	0.0930425	0.422156	0.162591	0.588485	0.236578	0.821106	0.238487	0.609047	0.692524	0.218989	0.287109
AL365226.1	0.0841352	0.0489424	0	0.387209	0.121481	0.263962	0.164287	0.865671	0.204739	0.0904557	0.177487	0.325792	0.530551	0.403176	0.219052	0.365244	0.0502429	0.0704861	0.117124	0.0380344	0.149225	0.117907	0.0651046	0.678877	0.780252	0.420347	0.0751535	0.316438	0.262337	0.188225	0.185801	0.250882	0.767692	0.237766	0	0.356959	0.0311206	0.11149	0.303673	0.631849	0.255608	0.0101492	0.239492	0.213782	0.210457	0.184844	0.133133	0.353024	0.118952
AC005288.1	6.24793	7.25559	5.27126	5.71358	6.57739	6.3011	7.65499	6.96146	6.98699	6.97828	6.94157	7.05456	5.92891	3.87873	7.42213	5.93418	5.71753	8.6613	6.41272	4.58517	5.81072	7.66851	6.46502	5.42147	5.16911	7.84873	6.2342	6.63746	6.89323	7.55647	5.83493	4.91413	2.33812	6.27091	6.87014	6.9374	5.45204	7.74336	7.75219	6.67771	6.07799	6.15368	5.45931	6.8823	5.99345	5.85554	8.59916	5.66292	6.51319
AL031846.2	0.696914	0.286458	0.44543	0.266053	0.709444	0.829083	0.756744	0.677202	1.2234	0.485544	0.680458	0.879156	0.745535	0.600642	0.120596	0.580848	0.512219	0.565264	0.341946	0.143801	0.322633	0.324853	0.320929	1.35832	0.1621	0.124267	0.540908	0.646032	0.6693	0.429131	0.507399	0.351879	0.0711816	0.621949	0.547671	1.09368	0.665544	0.516902	0.247314	0.935693	0.291898	0.940826	0.33981	0.898292	0.584675	0.400183	0.993454	0.695367	0.700559
AC027097.1	0.628132	0.427726	0.618241	0.767867	0.855677	0.493349	0.536842	0.739138	0.970832	0.567953	0.393241	0.748786	0.383087	0.361426	0.534726	0.415122	0.110528	0.807844	0.32764	0.268628	0.367797	0.451312	0.603151	0.636058	0.227507	0.718342	0.45049	0.492656	0.45233	0.650882	0.537282	0.454628	0.497599	0.309256	0.400867	0.39461	0.534278	0.600642	0.696597	0.773486	0.74401	0.360277	0.311743	0.502735	0.419473	0.445534	0.388806	0.411841	0.551286
AC107294.1	2.50691	2.01279	1.11927	0.801524	1.75782	2.17534	1.56492	1.44401	1.53213	3.07292	1.43325	1.15221	1.86304	1.71251	2.37292	2.96806	1.90362	1.85636	2.12765	0.435364	1.07977	1.64084	1.83334	1.38029	0.739512	1.16669	0.776606	2.02519	2.28888	1.33631	2.46206	3.14809	4.38343	2.71056	1.03262	2.08547	1.34118	2.16722	1.07472	2.15832	2.39056	1.37589	0.688252	1.46899	1.78991	2.14704	1.05506	1.45066	1.57419
AC012360.3	1.56874	1.46899	1.53751	1.41569	1.95549	1.85484	2.09564	1.6036	1.31677	1.66681	2.03614	1.64143	1.87907	1.70901	2.34684	2.11728	1.95066	2.1687	1.81789	1.09812	1.03547	1.78072	1.55855	1.27716	1.56874	2.19424	1.40758	1.77301	1.87171	2.47863	1.8139	2.15351	1.70301	1.56636	1.74363	1.88713	1.59658	2.10973	1.85866	2.1849	1.49243	1.976	1.41005	1.80725	1.7231	2.01067	2.99775	1.21917	1.80662
AC080162.1	0.774604	0.204641	0.779475	0.942942	0.56824	0.641135	0.917031	0.556475	0.218823	1.00059	0.73148	0.978051	0.503596	0.570306	0.542425	0.648414	0.256274	1.26297	0.479548	0.416198	0.392913	0.813024	0.722797	0.205019	0.0801372	0.875124	0.292697	1.15439	0.739702	1.46208	1.08878	1.04264	0.731679	0.847679	0.537075	0.950998	0.457443	1.12783	0.730136	1.05017	0.424474	1.15634	0.813024	0.979229	0.925251	0.583895	1.11329	0.238634	0.895356
AC104590.1	1.53687	1.17984	0.191563	1.7005	0.656523	0.733276	0.945386	1.03441	0.262981	1.18846	0.573516	1.38469	0.966503	1.26939	1.03616	0.738665	0.988325	0.852802	0.95703	0.626657	0.742914	0.883581	0.721763	0.491129	0.549163	0.525146	0.287529	0.403964	0.750699	0.725123	0.890395	1.1531	2.70457	0.970575	0.754629	0.54448	1.16977	0.944058	0.548084	1.39079	1.01375	0.519913	0.868105	0.220929	0.598853	0.554811	0.499357	0.646944	0.656739
AC100810.1	11.7186	7.62611	6.70779	14.33	7.48238	7.53511	6.0009	7.96152	5.40425	8.17771	3.49404	8.46408	8.09939	8.3734	8.10888	6.4858	10.638	7.32079	7.64814	4.91263	6.67511	5.19138	10.6052	6.22502	9.12508	7.30192	6.65814	6.41859	8.24401	4.36781	8.82099	7.36507	20.6219	6.73792	7.89294	8.87536	8.50646	7.33197	7.45942	11.4488	8.42367	7.74154	7.69072	5.3272	7.25409	8.96677	3.87348	7.00255	6.7511
AC104072.1	2.39574	4.21023	1.97427	1.45504	3.37067	1.39504	0.994169	0.599753	0	0.0287531	0.299644	0.411841	1.26781	1.369	2.5941	1.02465	9.25639	0	10.5114	14.3982	10.4897	2.61073	1.70206	0.553527	1.32737	0.37053	1.84695	0.629142	4.71372	3.03123	2.05847	3.59232	0.562118	2.30429	5.1626	1.98507	3.05151	0.0424636	2.02261	0.614984	1.46007	2.32197	8.01599	0.287564	3.53564	0.785565	2.40495	1.04418	3.66946
AL353658.2	0.193258	0.19199	0.324239	0	0.173745	0.858339	0.418788	0.45176	1.14764	0.131125	0.982123	0.207001	0.101404	0	0.13648	0.106624	0.240634	0.464261	0.805493	0.719723	0.253547	0.223957	0.0308709	0.329251	0.0749336	0.131895	0.0762184	0.319806	0.642399	0.108769	0.214389	0.0290848	0	0.550212	1.0575	0.903375	0.229157	0.73758	0.543517	0	0.0311363	0.021363	0.58444	0.629026	0.447848	0.0333583	0.112481	0.122394	0.653061
AL645940.1	0.712317	0.115773	0.863274	0	0.515072	1.01541	0.549848	0.668564	1.85535	0.49827	0.343867	0.346587	0.617266	0.33041	0.73113	0.587885	0.158156	0.754558	0.752651	0.148963	0.484293	0.556194	0.609601	0.838822	1.49507	0.639166	0.203277	0.695212	0.722353	1.0321	0.619359	0.622846	0.481285	0.921765	0.438291	0.780163	0.482086	0.851453	0.512139	0.860652	0.451182	0.160083	0.1607	0.870753	0.566257	0.542849	0.652385	0.536269	0.904035
AC080038.1	6.98699	6.01716	6.39584	3.64387	2.44676	2.81233	2.98734	4.23956	2.3078	4.38275	8.93042	3.8667	4.98451	16.4103	5.57618	7.20825	4.21282	1.94648	3.59863	2.4741	20.6015	2.7067	5.63317	2.59202	3.97338	15.758	9.87525	5.65633	3.26864	5.00738	7.19443	4.51851	6.6413	4.98766	2.99233	2.61155	9.15875	4.63477	2.19161	2.58865	7.6804	3.84874	2.20093	4.55601	3.35205	6.21009	4.07904	7.56511	3.38174
AL121768.1	0.381267	0.271231	0.0196688	0.460676	0.306436	0.464213	0.396766	0.103604	0.662273	0.418788	0.241007	0.431357	0.143597	0.00986582	0.516426	0.130861	0.186456	0.825851	0.285481	0.319837	0.128772	0.749863	0.32457	0.108189	0.0481334	0.33981	0.0210238	0.374608	0.425458	1.21688	0.234417	0.0155478	0.0106875	0.217488	0.304064	0.519913	0.0620067	1.16977	0.598853	0.212597	0.204551	0.116977	0.476736	0.380115	0.373039	0.0171727	0.175412	0.0905613	0.362355
MIR600HG	1.80266	1.91797	2.32311	1.40505	2.95446	2.13003	2.37177	1.87504	1.07519	1.63436	1.82081	2.47863	2.11728	1.70933	2.31353	1.91626	3.20905	2.41074	2.87012	5.51572	2.0163	2.50244	1.40533	1.72078	1.35639	1.79835	1.80497	1.92623	2.0872	2.17934	1.82017	2.26292	1.7059	2.32811	3.01785	2.42499	2.03361	2.46934	2.09773	1.6295	2.03823	2.0418	4.8656	2.40794	3.07901	1.66872	2.81362	1.36459	2.92009
AC064875.1	0.0147003	0.232355	1.24705	1.04244	0.191476	0.142429	0.115989	0.464124	0.0887856	0.0877508	0.0463184	0.0318468	0.101814	2.18643	0.113501	0.107003	0.0486093	0.0688216	0.289675	0.374501	2.27593	0.124039	0.183884	0.0445449	0.20834	0.0101206	0.391585	0.142102	0.0290144	0.14814	0.054199	0.0880393	0.124195	0.217255	0.185063	0.12246	1.66932	0.258217	0.220959	0.0184327	0.41929	0.254953	0.178707	0.00310786	0.0913313	0.0161549	0.0691468	3.46337	0.19434
AJ011932.1	0.0542865	0.0249572	0.85531	0.661966	0.0834227	0.00711004	0.063034	0.223009	0	1.31409	0.89332	0.0167151	0.116051	0.656523	0.572402	0	0.334019	0	0.19544	0.0824931	0.28584	0.0204866	0.0397918	0.0651676	0.267812	2.01952	2.52876	0.0915643	0.030747	1.00582	0.0766404	1.848	0.846478	0.222728	0.0729075	0.00914577	0.395189	0	0.321724	0	0.850313	0.507836	0.116101	0.145252	0	3.17299	0.877281	0.139	0.00748021
RAD51-AS1	2.01985	1.45631	2.728	1.34934	2.875	3.32951	2.92551	3.08698	2.49637	2.26863	2.32773	2.81233	2.66643	3.21	1.7433	2.96763	2.32156	2.01457	2.1643	1.83483	1.74489	1.97513	1.79741	2.67774	1.28958	1.90908	2.3577	1.8824	2.89635	2.93857	3.16151	3.35813	3.42353	2.58908	2.71265	3.07901	3.39489	1.65707	2.76875	3.61903	1.1345	3.72135	2.18603	2.84014	2.69434	2.3041	4.40181	3.14433	3.05748
AC069281.2	1.25615	0.995221	1.31913	0.668695	0.857728	1.4026	1.39782	1.1221	2.02556	1.67776	1.66433	1.58569	2.39215	1.80136	0.873096	2.58704	2.02695	0.818838	1.42839	0.536989	1.03941	0.936063	1.30531	1.68277	1.75194	0.744396	1.15699	1.42329	0.718991	2.07387	1.72238	2.98234	3.01461	2.43325	1.48113	1.35043	1.97356	0.908743	0.518126	1.91592	0.860652	1.92136	0.595614	2.29967	1.46263	1.33558	2.03936	1.29868	1.29504
AP000251.1	0.203847	0.288024	0.620127	0.247746	0.434539	0.487147	0.450611	0.921765	0.814623	0.216618	0.207412	0.210072	0.489964	0.0751997	0.521026	0.466619	0.414342	0.987577	0.233288	0.401158	0.121534	0.435047	0.417902	0.499126	2.14212	0.808569	0.358095	0.372895	0.306765	1.38691	0.400554	0.208719	0.357916	0.585372	0.493848	0.582755	0.132062	0.702625	0.477846	0.262235	0.252987	0.188746	0.256721	0.38751	0.247717	0.337971	0.434539	0.0662997	0.310205
Z94057.1	0.240931	0.278428	0.0196115	0.157424	1.50183	0.771203	0.839972	1.14455	1.4762	0.299976	0.464834	0.109178	0.727884	0.107897	0.0080138	0.338735	0.201409	0.521026	0.260173	0.059143	0.117347	0.311387	0.159649	0.704965	1.29077	0.0134102	0.346244	0.393615	2.24102	0.379486	0.270228	0.748347	0.874893	1.13806	0.619127	1.37395	0.285481	0.478189	0.242974	0.661835	0.0120806	0.308025	0.328919	0.450777	0.607337	0.824095	1.03083	0.029506	0.547514
AC011468.1	1.00165	1.27267	1.53662	0.679038	1.18742	1.3398	1.62664	1.45354	1.29321	2.15203	0.703866	1.38707	1.63737	1.90162	1.14184	2.44394	2.3062	1.21231	1.28944	0.856383	1.34622	1.035	1.36541	1.17539	1.84363	1.42049	1.36927	1.66666	1.50154	1.58148	1.22697	3.49611	3.93215	1.45266	1.11281	1.1981	1.88915	1.05383	0.773379	1.82155	0.629084	1.433	0.666274	2.5986	1.22189	2.65552	2.78711	1.75134	1.09812
AL157392.4	0.0854666	0.136195	0.63325	0.294992	0.123127	0.0622695	0.238805	0.609799	0.314553	0.813024	0.469191	0.529056	0.162591	0.140078	0.0510484	0.170974	0.455284	0	0.289569	0.202618	0.0900537	0.0411864	0.156357	0.167365	0.714121	0.22582	0.487334	0.137068	0	0.627219	0.264855	0.858458	1.74346	0.509319	0.40783	0.31072	0.530742	0.354205	0.0243094	0.367907	0.0683098	0.545339	0.102004	0.600567	0.299695	0.975883	0.527929	0.279496	0.295251
GABPB1-AS1	1.40894	1.76037	3.97743	0.862864	3.46337	4.47155	3.84071	3.0978	2.95944	2.66892	3.32147	2.04324	2.59369	2.5366	1.93657	3.88393	2.23541	2.83433	2.90307	1.21465	1.47359	2.02058	1.51292	2.57297	1.3753	1.80497	2.76875	1.96521	2.30971	5.03917	2.87595	3.19883	1.31061	3.13155	3.3913	3.60565	2.62824	1.8139	3.39847	5.40737	1.37505	3.17247	1.38085	3.36817	2.04145	2.09156	5.54622	3.23564	2.64876
AL139393.1	0	0.63903	0.923406	0.411741	0.533498	0.268572	0.167365	0.72061	0.185801	0.748438	2.27249	0.316514	0.679263	0.540349	1.33765	0.0930425	0.760996	0.290236	0.894124	1.8845	0.846681	0.500707	0.75568	0.454628	2.25723	1.12873	0.644653	0.717294	1.62303	0.846097	0.280118	1.41113	0.902669	0.25681	0.940447	0.437987	0.317647	1.66146	0.253706	0.0279174	0.46698	0.379175	0.807476	0.853851	0.586232	0.622255	0.342043	0.29502	0.541538
AL021707.7	0.331836	0.453853	0.84747	0.159916	0.295896	0.465015	0.304143	0.305473	0.674918	0	0.44233	0.653061	0.588653	0.183845	0.253911	0.301553	0.440913	0.32564	0.300322	0.428454	0.119414	0.156024	0.274491	1.04462	1.07318	0.557108	0.302592	0.402026	0.301927	1.1026	0.663692	0.130071	0.841668	0.251071	0.456009	0.342347	0.675913	0.19578	0.361137	0.303392	0.363627	0.776051	0.193976	0.341601	0.310205	0.239843	0.429697	0.637284	0.797634
LINC01023	1.92899	1.58353	2.68376	3.21145	2.48951	2.91242	2.7529	1.81822	1.68155	2.58041	2.83747	2.86793	3.4814	6.83865	1.88601	1.89928	3.41172	0.843545	2.63745	1.95934	3.5331	1.58751	2.4372	2.25723	8.00673	3.01145	3.88158	1.86882	2.19903	3.04552	2.98003	5.5883	12.7582	2.67606	1.14291	4.68649	3.65905	1.6557	1.25976	2.28427	2.88878	2.96763	1.81654	2.20391	1.59024	4.84371	4.74571	2.56315	2.64627
AC018358.1	0.31678	0.342377	0.00301389	0	1.23818	0.18856	0.0443898	0.0148369	0	0.00966496	0	0	0.249459	0.071776	0.443448	0	1.68844	0	1.25274	4.68505	0.118114	0.672922	0.064827	0.046176	0.0217046	0.00190098	0.0297231	0.00881169	0.685762	0.00115918	0.0759526	0.2267	0.0606194	0.468177	0.976979	0.0754099	0.00740224	0	0.197587	0.00772339	0.0166076	0.0279709	2.22127	0	1.42901	0.156003	0.148562	0	0.501307
AC005899.6	1.25404	0.894033	1.90534	0.855482	1.72274	1.6289	1.30978	2.04752	2.22445	1.68088	1.30531	1.33807	1.8241	1.3482	1.17181	2.12277	2.08873	1.49679	1.50829	1.74296	1.22144	0.930364	1.0056	2.63014	1.02839	1.51664	0.953272	1.88746	1.43603	0.770383	1.79083	3.20372	3.59601	2.12494	1.21038	1.90955	2.09416	0.763176	1.91369	2.17718	0.809864	2.29425	1.28682	1.70269	1.35832	1.77848	1.08017	1.52324	1.28553
AC005005.3	1.37258	0.533173	0.969951	2.09886	0.375753	0.446149	0.540864	1.21613	0.852479	0.799698	0.100311	1.03794	0.973603	1.57121	0.197215	0.608701	0.446746	0.00514816	0.403322	0.82624	1.04853	0.582014	1.54288	1.11241	0.0847408	0.18659	1.85832	0.394364	0.637969	0.111093	1.33385	0.178355	1.14262	0.984664	0.238421	0.603025	1.43239	0	1.00243	0.450551	1.45688	1.68438	1.07063	0.390426	0.888823	1.06111	0.131461	1.57813	0.659812
ADNP-AS1	1.82841	1.33227	2.81971	2.31736	3.00278	2.36864	2.1253	2.39925	2.08581	1.67528	1.31437	1.80892	1.26383	1.88713	1.54231	1.63469	2.43997	1.67246	2.47246	1.75679	2.49315	1.87638	2.26017	2.37254	1.66837	1.86866	1.59314	1.79446	2.4571	1.55624	2.32041	1.95341	2.44273	3.40913	2.76572	2.69603	2.51297	1.66275	2.84275	2.40914	2.21436	2.03289	2.07457	1.86238	1.94412	3.53617	1.33545	1.84012	2.55251
AC108449.2	4.72248	3.02754	1.28604	6.52305	2.95315	3.32246	3.21534	2.28888	3.48241	3.6223	4.41042	4.73495	2.376	2.69475	4.15145	1.76632	1.2738	6.84679	3.82918	2.16796	2.59903	3.8014	3.51118	1.98964	1.04178	3.99859	3.09122	3.90157	3.35858	4.61804	3.77898	0.716478	0.986749	2.89235	2.9431	3.18343	2.17497	5.64383	5.8198	2.16357	4.75834	3.29322	4.30055	3.9833	3.66396	1.73105	2.41742	3.48087	4.15263
AF111167.2	1.16669	0.921966	0.319775	2.27745	1.33133	0.624834	1.09181	0.487622	0.499463	0.899984	0.621098	1.08494	0.764144	0.682948	1.02488	0.752968	1.42615	1.4256	0.804909	2.37915	0.772526	1.12715	1.06936	0.60657	0.435989	0.565019	0.813883	1.12567	0.679924	0.588843	0.881007	0.848651	0.596153	0.91042	1.06202	0.774382	0.716555	0.84187	1.09667	0.706588	1.2154	0.476502	1.88681	0.56813	1.04775	0.531072	0.189239	0.743514	1.15385
BAIAP2-DT	9.24863	7.61239	4.29487	8.48307	7.68214	7.72733	7.66687	6.08444	5.10904	10.1573	6.39343	10.6052	7.40937	3.79074	7.58712	8.99375	9.30921	8.74948	9.26183	10.9469	8.16601	8.37132	7.50704	7.50704	5.88744	9.92158	3.94429	9.62043	7.56683	7.38247	7.87485	7.08675	10.7192	9.01592	8.39854	8.05438	6.24468	6.05624	6.41146	7.55476	8.70847	6.55946	8.3734	7.89104	8.56144	6.68695	4.87155	5.4789	8.39652
AC125437.1	0.57065	0.719432	1.28627	1.02754	0.707663	0.45176	0.295251	0.38977	0.200057	0.707161	1.09489	0.512778	1.01314	0.475474	0.856383	0.701201	0.910009	1.19464	1.04909	1.22313	0.483837	0.783981	0.725935	0.692524	1.05156	0.996629	1.17838	0.761348	1.27842	1.04352	0.954536	1.13548	0.904753	0.724009	0.252485	0.572986	0.34294	1.42447	0.516426	0.948509	0.417713	0.651913	0.661966	0.920685	0.398782	1.18285	1.36484	0.30389	0.597443
AC093673.1	4.01867	4.30701	9.46044	4.20206	3.94662	3.81375	3.55247	5.12622	3.36259	3.93562	5.82984	5.57992	5.04638	10.5114	4.58936	4.86634	4.41502	4.52394	4.86018	5.69411	11.742	4.33379	4.12215	6.08228	7.61239	12.3516	7.74687	4.94871	6.8046	5.65908	4.7755	6.17414	7.5854	4.44693	6.38383	4.76975	6.0301	4.88821	3.62764	3.68531	3.66339	3.62282	3.988	2.98234	3.74718	4.43225	2.72842	8.50862	3.30559
AC099518.6	0.824774	0.869726	0.548717	1.43012	0.332907	0.314933	0.330827	0.429697	0.156556	0.718743	0.40829	0.940447	0.668098	0.930988	0.684895	0.567317	0.281115	0.527426	0.401831	0.617052	0.846986	0.37126	1.07157	0.332639	1.10508	0.471593	1.10676	0.162559	1.2016	0.0893424	0.755244	0.682639	2.16519	0.582677	0.361575	0.355858	1.08357	0.454176	0.383625	0.560993	0.726536	0.489242	0.4403	0.309875	0.402437	0.775846	0.195922	0.543252	0.419749
AC012065.3	0.672838	1.08612	0.809958	0.384673	1.15975	0.401221	0.730792	0.621163	0.066142	0.861783	0.672754	1.3698	1.28917	0.948328	0.752823	1.60237	1.08622	0.734329	0.876241	0.733566	0.595476	0.632437	0.844772	1.00513	0.98414	0.716809	0.712788	1.13023	0.814623	1.21856	0.868273	2.34524	5.45022	1.87941	1.04569	0.949798	0.965594	0.369026	0.446149	1.09929	0.531692	0.603025	0.451226	0.969951	0.639443	1.24014	0.601841	0.148888	0.507511
LINC00346	0.256486	0.476277	0.712788	0.695212	0.142359	0.11103	0.0743953	0.200727	0.193398	0.130124	0.19303	0.102419	0.105889	0.132726	0.355051	0.184793	0.135446	0.245344	0.165292	0.330118	0.197368	0.0943931	0.117347	0.262917	0.270899	0.333399	0.632255	0.0725009	0.140181	0.0367454	0.162004	0.149869	0.129588	0.0428057	0.189988	0.0408621	0.0558399	0.478698	0.307873	0.0881892	0.153641	0.0383294	0.283791	0.0226438	0.0694644	0.0724082	0.154992	0.640956	0.0932274
AL136295.7	3.54033	2.4443	3.18969	3.28531	2.27406	4.0928	2.79009	4.39319	2.54718	3.03907	2.30744	3.42557	3.54246	3.47772	2.57689	4.00155	3.28926	2.48993	3.64171	2.5648	2.32853	2.3402	3.1081	3.9992	4.03578	2.36316	2.66387	2.84802	4.34596	3.0331	3.7728	4.92888	6.28004	3.53669	2.64475	4.23128	3.17395	2.50244	2.47531	4.47769	1.87036	2.76551	2.51705	3.47051	3.18196	4.05905	3.21335	2.69434	2.94532
AC084824.4	2.75863	1.81789	2.00414	1.42809	2.56847	3.1193	1.82277	2.44837	1.88007	1.99386	1.32046	2.10722	1.82506	1.66714	2.10936	2.34841	2.19579	2.02828	2.10206	2.37717	1.68187	2.03289	1.74844	1.57631	3.11527	6.65947	1.20731	1.87941	3.47262	1.87171	2.87768	2.44999	3.25041	2.16928	2.24746	2.45118	1.941	1.5933	2.19501	3.20131	1.08738	1.73168	1.89747	2.69392	2.25604	2.29658	1.85832	1.27744	2.10137
NORAD	40.0184	42.4768	26.8499	42.7125	60.005	46.4658	40.0184	39.6952	34.0389	39.6952	24.7323	36.5771	36.7618	32.5874	49.7037	35.4185	36.3177	65.552	55.4049	52.8855	39.3869	50.2659	36.0667	20.6995	17.5746	35.8189	30.9923	36.1515	45.4327	29.0201	38.8673	31.7128	22.7603	53.9849	50.4495	46.4658	36.939	36.7618	62.3088	41.3881	33.1883	37.8844	64.07	35.9832	50.6475	36.0667	29.3082	38.3671	53.7645
AC010173.1	0.282513	0.499126	0.403479	0.459693	0.472066	0.192139	0.0750594	0.483385	0.402626	0.889446	0.168362	0.712788	0.240583	1.1307	0.391667	0.274506	0.261014	0.351457	0.25084	0.364917	0.657621	0.295547	0.540736	0.489337	0.458301	0.722724	0.719958	0.280376	0.275376	1.05618	0.319002	0.656119	0.427236	0.449779	0.247982	0.279199	0.30539	0.648279	0.38682	0.394718	0.624834	0.349643	0.293897	0.182624	0.283843	0.360012	0.109511	0.423943	0.0863009
AC138696.2	2.08328	0.695768	0.323386	1.27142	1.75538	2.03326	0.582305	3.58964	2.88922	2.02125	0.70959	1.5333	2.88121	2.79617	1.72786	1.55115	2.16129	1.60548	1.35804	1.26236	1.95899	1.27703	1.49552	2.51379	5.4047	1.54462	1.68844	0.838049	1.31032	2.52274	2.02332	1.12998	5.93207	2.43006	1.90062	2.29617	1.09227	1.76586	1.6015	2.27938	1.99176	1.55297	1.1202	1.86138	1.12359	1.04495	1.37342	1.2016	1.41813
U73166.1	0.765098	0.441155	0.819417	0.205352	1.08284	1.78991	0.818838	1.22121	1.98608	0.611431	0.190133	1.1071	0.593072	0.979434	1.39279	0.797841	1.31144	1.31437	0.50893	0.204138	0.561151	0.944058	0.329895	2.13276	0.568547	0.792306	0.29384	0.802958	0.913855	2.14651	1.17794	0.739869	0.955793	1.03369	1.48023	1.88681	0.713937	0.999303	1.92516	1.83067	0.337933	0.866437	0.586081	0.987692	0.749863	0.447605	0.53227	0.696272	1.60855
AL450326.1	3.29965	2.23804	1.8264	2.63868	2.70924	2.4891	2.32311	1.93863	3.82552	2.69821	1.32103	2.77738	2.07123	1.94445	2.62409	2.04005	2.08294	2.56802	2.4194	1.9345	1.19043	2.24443	2.65906	2.24407	1.33631	3.27548	1.96556	2.48344	1.62207	1.71951	2.5256	1.79835	0.20359	1.93552	2.44593	2.10503	1.26988	2.02641	2.77607	2.93813	3.10668	2.98369	2.90351	1.79349	2.70289	2.71201	0.719835	2.24028	2.66179
AL365181.2	0.603274	0.832592	0.589739	0.62873	0.298457	0.52305	1.1474	0.697941	0.553988	0.696426	0.543517	0.405864	0.913262	0.863672	1.2738	0.935286	0.372373	0.888132	0.332031	0.293698	0.61853	0.511301	0.548872	1.05773	0.693716	0.774809	0.486866	0.969281	0.934744	1.03348	0.607017	1.02884	1.54133	0.323967	0.360392	0.922591	0.374608	0.922165	0.612564	0.658655	0.3426	0.641135	0.548586	0.335103	0.253207	0.357314	0.472066	0.561151	0.231891
AC073896.2	2.80444	1.67387	1.8383	2.5388	1.98165	1.83233	1.63626	1.99433	1.88849	2.11915	1.42417	1.67608	2.2549	2.68117	1.33277	1.98303	1.29553	1.87318	1.61022	1.04083	2.27288	1.45573	1.8383	1.44401	2.11801	1.6518	1.57813	1.88106	1.51178	2.423	1.39238	2.6521	3.5242	1.51558	1.83001	1.22723	1.66303	1.57033	1.16926	1.81917	1.3499	2.13326	1.49599	2.23993	1.28868	2.87945	1.65585	1.9868	1.72434
AC131025.1	0	0.065597	0.23523	0	0.387345	0.172506	0.405816	0.400979	0.605052	0.731961	0.430102	0.048253	0.41626	0.28171	0.321143	0.26171	1.33319	0.019545	0.19303	0.150746	0.221984	0.144841	0.187836	0.0411908	1.73729	0.271746	0.507836	0.167176	0.139977	0.124663	0.139485	0.0838654	0	0.285719	0.226579	0.363805	0.157626	0.136068	0.20279	0.145376	0.0862554	0.250998	0.00820084	0.394013	0.0143669	0.224404	0.174096	0.0127101	0.0846864
ARRDC1-AS1	4.60118	3.55401	4.82584	3.36915	4.70652	6.36829	5.05121	6.29989	3.82442	4.9962	3.98915	3.47929	4.83773	4.61454	4.97675	5.32201	5.44115	4.59005	5.22805	3.33196	4.84371	4.17909	3.35358	6.5958	6.82908	4.52326	4.02272	5.09285	4.19149	7.62611	5.26284	7.52529	7.44152	5.92271	5.59975	5.47719	4.87612	5.40109	4.45692	5.61107	3.84353	5.16338	3.63354	6.95004	4.77774	5.44389	7.20066	4.38603	4.57534
AP001160.4	0.53398	0.736454	1.26249	0.264002	1.28155	0.693154	0.824601	1.50857	0.560182	0.285872	0.653733	0.420219	1.37544	1.39978	0.559586	1.15711	0.80113	0.870915	0.254835	0.180487	0.54644	0.556049	0.582971	0.953768	1.13311	0.943565	0.48831	1.06589	1.30217	0.221517	1.11616	1.27253	2.77348	1.29158	0.867054	0.919096	1.04154	0.21353	0.669023	1.41541	0.058108	0.950377	0.215897	1.18542	0.472355	1.18942	1.25533	0.517542	0.541538
AC234778.2	0.188104	0.456534	0.0301806	0.0878049	0.714827	0.210204	0.1612	0.163622	0.603025	0.0885004	0.318502	0.251048	0.157651	0.39714	0.529264	0.166357	0.128148	0.484684	0.114847	0	0	0.268015	0.325487	0	0.236332	0.148316	0.0158803	0.217535	0.258243	0.402396	0.257775	0	0.144275	0.2346	0.255215	0.645258	0.0967902	0.23145	0.43105	0.164455	0.251107	0.395012	0.162427	0.410646	0.508641	0	0	0.270535	0.483974
AC008554.1	1.56425	1.97077	2.80927	1.67432	2.50042	3.02664	2.1539	2.25834	2.65467	2.35386	4.14473	1.87741	1.45659	1.71639	2.96443	1.81948	1.87574	3.89929	1.94001	1.78924	1.05437	3.27303	1.67558	2.00681	1.48023	2.29196	1.59113	2.13515	3.17635	2.2835	1.93102	1.60823	0.37274	2.02332	2.64583	2.99682	1.24836	2.9174	3.71753	2.57379	2.17934	2.04924	2.53041	2.32388	2.33202	2.07931	2.85551	2.08328	2.57582
AC012557.1	1.3981	1.66932	1.51619	1.44521	1.45079	1.61039	1.37004	1.07157	0.946469	1.39473	1.15643	1.16771	1.65121	0.873885	1.57784	1.39782	1.64653	1.31727	1.39473	2.20842	1.17515	1.21256	1.74813	0.494276	2.01212	1.02616	0.906512	1.93172	2.34414	1.30586	1.0859	1.58569	1.73938	1.22569	0.851122	1.39923	1.07777	1.45295	1.14622	1.75426	1.17393	1.27588	1.34718	1.45211	1.54244	2.29617	0.780074	1.16446	1.14313
AL133415.1	0.139215	0.299422	1.06089	0.0881195	0	0.0124298	0.0620067	0.0668394	0.0898891	0.147282	1.385	0.454006	0.114323	0.870835	0.346137	0.408969	0.0490753	0.013247	0.322534	0.0810753	0.608063	0.0394941	0.240088	0.129539	0.444128	1.34118	0.365752	0.393404	0.0566183	0.658869	0	0.39553	0.472953	0.235101	0	0.0461598	1.28668	0.109675	0.00539663	0.0187247	0.252485	0.00996379	0.0270525	0.265522	0	0.452571	0.131202	0.348476	0.00331689
AC096564.1	0.218846	0.279123	1.37198	0.549848	0.140223	0.0624795	0.0341263	0.660851	0.207641	0.856779	0.269704	0.146365	0.729062	1.18431	0.0205513	0.391667	0.322245	0.028354	0.0753951	0.177818	0.332784	0.95915	1.61071	0.467549	0.24174	0.211612	1.51062	0.18659	0.0598754	0.0917263	1.35832	0.0893533	0.89332	0.152377	0.117152	0.0967902	1.14355	0.0140802	0.448928	0.248598	0.562592	1.76978	0.676907	0.339651	1.12496	0.897902	0.0387375	1.5739	0.559353
AC011477.2	2.65043	1.88915	2.73184	2.09156	3.02893	3.48348	2.36787	2.79748	3.80816	2.60821	3.27942	2.12241	3.21191	3.21819	2.63368	2.38782	2.52801	2.71056	2.33051	2.05884	1.98754	2.56677	1.89991	2.78092	2.83837	2.69775	2.47531	2.83567	4.68942	2.97586	2.30354	3.09591	2.80271	2.99458	2.78711	3.7846	2.48788	2.22667	3.33445	3.74052	1.60237	2.65804	2.48426	3.30761	2.54757	2.99913	3.73943	2.5252	2.81055
AC020910.4	1.27512	1.95341	2.41723	1.6187	1.77106	1.60745	2.80227	2.12636	2.89676	2.17461	2.18739	1.22189	2.38625	2.65718	2.98756	2.18121	2.57096	2.57339	2.49815	2.45286	2.33693	1.82937	1.91494	2.39452	3.77506	3.0898	3.03168	2.19941	2.50244	2.44232	2.26821	3.6531	4.17104	1.997	1.89253	2.30952	2.10173	1.79725	2.72224	2.21851	2.42097	3.22021	2.02004	3.17009	1.80861	3.99859	2.96714	2.32694	2.00297
AC025263.1	0.282018	0.302719	0.0626717	0.167105	1.11351	0.719432	0.294727	1.81151	1.76008	0.360907	0.962412	0.0167487	0.316179	0.127355	0.255914	0.31781	0.140778	1.05818	0.409186	0.0179179	0.0811831	0.623629	0.210806	2.40633	0.806068	0.0888757	0.0599519	0.234301	0.395189	0.437846	0.279123	0.365648	0.0431824	0.43834	0.872928	1.4384	0.187712	0.703644	1.88514	0.791668	0.708116	0.108215	0.555821	0.594508	0.462429	0.718842	0.108664	0.0931641	0.779665
IDH2-DT	5.67065	2.14425	1.00842	3.05748	0.71189	2.23364	1.22849	1.03782	0.20112	1.69511	0.0989276	1.5237	4.71006	1.80545	1.80761	2.67524	1.61071	2.86085	3.1174	1.03978	1.77234	2.75459	2.70752	0.363451	0.770569	0.147741	0.813678	1.31313	1.91899	2.86085	3.84692	2.55295	3.55247	1.63687	1.57543	0.644374	1.06495	0.659895	0.862215	4.4137	0.875041	2.61866	2.33595	1.55055	2.28545	3.33648	1.93275	1.56874	1.94235
AC004687.1	0.361382	0.43156	1.20504	0.950676	0.196311	0.285454	0.470631	0.846097	0.381044	0.479913	1.58907	0.865057	2.03036	1.70712	0.4488	2.11294	0.607621	0.052494	0.397279	0.467453	1.0074	0.00708927	0.918311	1.88514	1.01785	0.610582	1.23132	1.33683	0.379238	0.26898	1.14549	0.319002	3.04424	0.820833	0.371177	0.16041	1.90196	0.0599853	0.385321	0.24586	0.157274	0.77514	0.0803676	0.866041	0.178498	0.923215	0.732683	0.486385	0.327407
AC063948.1	2.14466	1.08238	1.54682	1.03303	1.85467	2.23919	1.69035	2.01457	1.45659	1.47045	0.659447	1.11493	1.50627	1.8033	1.54938	1.51442	1.65707	1.23846	1.58021	0.662842	0.974434	1.07734	0.779475	1.73073	2.09673	1.97463	0.940826	0.788605	1.5969	1.48893	1.6471	3.30167	3.48715	1.00469	1.33631	2.68843	1.32711	1.55085	1.76169	2.81709	0.720249	1.39645	1.25899	1.43894	1.27438	2.5398	1.72756	1.24458	1.49362
AL596094.1	0.968924	0.877983	1.34021	0.666599	1.1699	1.34035	1.47735	1.9565	1.65645	0.870439	0.876241	1.15439	2.01985	1.01519	1.84664	1.11162	1.24103	1.29041	1.08132	0.365897	1.15799	1.15634	0.778389	1.07249	1.83732	2.34898	1.11638	1.21969	1.44212	1.78859	1.20603	1.90738	2.46347	1.01511	0.520792	0.96613	0.85505	1.00059	0.996865	1.81654	1.04083	1.78008	0.553795	1.09078	0.725935	1.80561	1.75585	0.768716	1.02859
AC004076.2	0.288313	0.486263	0.522909	0.234417	0.565264	0.577923	0.805689	0.720941	0.995853	0.714913	0.341601	0.563183	0.923611	0.645258	0.289983	1.0771	0.863055	0.530792	0.871576	0.490371	0.556717	0.510966	0.508352	0.499958	0.609119	0.262917	0.371985	0.402437	0.650285	0.940826	0.4037	1.22474	1.54643	0.816805	0.416803	0.430958	0.526913	0.441702	0.458301	0.527528	0.282922	0.64872	0.406719	0.596988	0.428061	0.790419	0.919306	0.665687	0.454765
LAMA5-AS1	1.21688	0.447502	0.313615	0.600038	0.422156	1.39444	0.842449	1.75354	1.69959	1.24482	1.05977	0.78306	0.89453	1.18201	0.621319	0.567783	1.01354	1.0757	0.367063	0.126213	0.24586	0.815357	1.34315	1.19187	2.8932	0.894919	0.593496	0.60215	1.04264	0.9425	0.876128	1.69283	3.13108	1.20582	0.511618	1.12618	1.1489	0.760906	1.37424	1.96278	0.170626	0.555624	0.711655	0.524818	1.51356	1.83366	0.100134	0.935886	0.137627
AL590004.3	0.0830207	0.0800287	0.104353	0.524661	0.107514	0.108899	0.109067	0.0668394	0.618702	0.0308613	1.62055	0.546024	0.0161549	0.0607012	0.122203	0.147602	0.0574736	0.0804411	0.130587	0	0.280047	0.0113777	0.107087	0.507779	0.0117348	1.49449	0.289741	0.2059	0.0667895	0.0481101	0.00393767	0.00398122	0.112819	0.222941	0.0367755	0.232623	0.42258	0.260452	0.181397	0.0187247	0.265973	0.217066	0.011067	0.00546533	0.00782783	0.100511	0.221037	0.185522	0.101898
AL133338.1	0.759193	0.821635	1.37505	0.723214	1.40758	1.35639	0.962183	1.38438	1.3341	0.895108	1.07687	0.58148	1.0056	0.741555	1.26469	0.783598	1.20011	1.06589	1.37342	1.35043	1.0433	0.865252	0.621773	1.0043	1.20284	2.02478	0.633988	0.690449	1.59598	1.09227	1.16357	1.33385	0.533173	0.898896	1.214	1.69093	0.855878	1.27167	1.54815	1.55531	0.823716	0.937916	1.02692	1.05221	1.21113	0.697049	2.02125	0.73654	1.31992
AC099811.3	0.486263	0.443326	0.144632	0.533327	0.0941029	0.489337	0.611337	0.299669	0.79278	0.255678	0.136636	0.137747	0.129137	0.591731	0.383594	0.451182	0.611752	0.319107	0.22323	0.70244	0.361482	0.0921704	0.268057	0.186057	0.460774	0.497905	0.610262	0.392205	0.381461	0.146324	0.551068	0.0459271	0.738385	0.297905	0.205352	0.292113	0.335469	0.382624	0.74249	0.13341	0.357439	0.200649	0.356271	0.556605	0.104969	0.32495	0.0988075	0.729534	0.135976
AC009185.1	0.1003	0.351636	0.373039	0.337624	0.143659	0.194035	0.32633	0.424287	0.780616	0.106781	0.0703163	0.402742	0.223137	0.232563	0.357388	0.0465023	0.307998	0.292938	0.487877	0.176315	0.379113	0.259147	0.147007	0.198406	0.606864	0.185174	0.00906813	0.193946	0.073233	0.0220457	0.190548	0.010026	0.108311	0.625903	0.300844	0.583517	0.0933475	0.179169	0.524818	0.383954	0.227011	0.105465	0.594348	0.0494762	0.36837	0.134542	0.0887316	0.00687175	0.340085
AC012510.1	1.21063	1.66464	2.4372	0.585972	1.39387	1.60032	1.26213	1.95205	2.65423	1.78335	1.75943	1.22547	1.56132	2.12819	1.43075	1.77137	1.16749	1.78732	1.6227	0.691087	1.664	1.76944	1.3213	2.37489	5.4402	1.81654	1.94135	1.88547	1.74394	2.12925	1.37668	2.77173	2.7559	1.81822	0.87139	1.35176	1.57273	2.12569	1.23944	1.66433	1.38929	1.28615	0.95893	1.73431	0.862339	2.03719	2.3934	1.58422	1.11411
DCTN1-AS1	0.425745	0.611927	0.42258	0.1003	0.913262	0.300591	0.114847	0.144296	0.142636	0.0752356	0.0780819	0.0814417	0.465874	0.623629	0.358741	0.176916	1.24728	0.165536	1.1252	2.51905	0.465323	0.80434	0.32684	0.00988188	0.0567592	0.0512123	0.423899	0.0248961	0.715915	0.00334373	0.337542	0.282208	0.052524	0.197336	0.918087	0.215632	0.379583	0.00875849	0.607337	0.11401	0.54905	0.802598	1.98057	0.0747598	1.14549	0.0316297	0.109367	0.821408	0.660851
AC022150.2	1.06602	1.28847	1.50467	1.04864	1.22863	0.858678	1.66589	1.38585	1.7935	1.78439	1.20454	1.51651	1.12396	1.48759	1.32316	1.76632	1.38204	0.819778	1.25299	1.0155	1.66245	0.951231	1.55594	1.69543	1.24555	1.62489	1.68638	1.59113	0.766255	2.1392	1.22371	1.35748	1.07734	1.42275	0.911472	1.22144	1.59903	0.666683	0.804522	1.76681	1.06568	1.63228	1.33818	1.685	0.774604	2.00785	1.858	1.94648	1.08334
AC007786.3	0.0335784	0.580217	0.0453238	0.815256	0.146983	0.0489633	0.652315	0.123153	0	0.61241	0.687092	0.498334	1.06317	0.116163	1.06226	0.375521	0.568547	0.342747	0.0501491	0.291662	0.320567	0.18659	0.881007	0.0396065	0.211906	0.381828	0.620644	0.733641	0.0761401	0.743588	0.22612	1.16433	0.815893	0.947754	0.0470747	0.0957299	0.514013	0.0502683	0.155187	0.258021	0.495632	0.526678	0	0.696597	0.205812	0.601442	0	0.235899	0.115131
AC131212.1	0.0272647	0.141911	0.0786085	0	0.128006	0.276441	0.42334	0.317746	0.489109	0.156181	0.0729563	0.0365652	0.0688216	0.101326	0.407152	0.0753852	0.621034	0.358139	0.299196	0.380557	0.815256	0.429459	0.01772	0.0300087	1.51324	0.200175	0.141864	0.00943072	0.169977	0.105571	0.312866	0.319295	0.0643758	0.138394	0.151923	0.455623	0.271962	0.363859	0.388475	0.227414	0.123104	0.0833564	0.216068	0.0863882	0.18169	0.536915	0.0137512	0.0470972	0.587963
LINC00894	0.189988	0.142429	0.290175	0.137583	0.657783	1.36181	0.38136	0.600804	0.826986	0.514573	0.295501	0.306765	0.499126	0.705553	0.117389	0.74506	0.523299	0.557811	0.519913	0.242014	0.272931	0.464503	0.191739	1.0618	0.219928	0.421377	0.29502	0.332784	0.3894	0.57698	1.02692	0.596761	0.676638	0.379583	0.641135	0.70457	0.852185	0.233224	0.587715	1.0618	0.0243784	1.02839	0.159923	0.610744	0.693935	0.212028	1.02669	0.607017	0.877564
AP000692.1	0.102938	0.955547	0.322664	0.0368894	0.551975	0.895356	0.925016	0.81842	0.882082	0.950998	1.02488	0.38492	0.519427	0.784134	0.163838	0.728874	0.694239	0.275982	0.70775	0	0.387998	0.362157	0.432104	0.54644	0	0.602889	0.817275	0.271708	0.817356	1.21389	0.514375	0.52135	0.0735405	0.515459	0.760996	0.509319	1.41514	1.07339	0.322903	0.809574	0.196891	0.724589	0.478591	1.10181	0.563479	0.281499	0.742154	0.686235	0.60021
SNHG7	2.63159	4.07058	5.34721	2.12241	3.83563	5.66588	3.83843	7.97279	4.6502	5.4047	6.56843	4.19515	6.95004	3.46031	3.40156	6.61425	5.80162	4.0435	3.46081	3.75272	4.53475	4.2801	5.06794	5.92996	9.70467	5.44389	4.19642	6.37069	5.2968	5.19387	4.805	8.50231	7.59724	6.91517	3.63678	8.23593	4.47426	4.76751	4.16049	5.74233	3.8543	4.78505	2.51869	9.84727	5.01769	7.65152	4.74641	3.91042	5.39574
LINC01003	4.7486	3.31454	4.9564	3.00503	3.70942	5.89253	6.06482	6.69999	3.36165	3.59232	4.57747	3.2124	5.77077	9.15103	5.26534	3.97226	5.34898	3.75613	5.51482	3.48769	4.95091	3.74718	3.34953	4.42301	5.39042	4.70579	4.54354	4.3714	5.67364	9.26183	4.2865	7.27256	4.78172	6.18991	6.34704	6.22156	3.38675	5.12952	4.03038	4.55189	5.54338	3.63787	3.0978	4.95719	4.19579	4.55189	4.33379	3.75889	4.42164
AC092375.2	0.0897079	0.109017	1.42952	0.00979452	0.345616	0.719139	1.08357	0.472899	1.00102	0.632255	0.34079	0.439147	0.439558	0.0331119	0.468241	0.83092	0.470217	0.672838	0.470575	0.363451	0.0412117	0.540736	0.463322	0.941278	0.506821	0.6693	0.31557	0.915237	1.03855	1.03415	0.58363	1.24042	0.458206	0.619698	0.942309	1.17053	0.432104	0.342477	0.45708	1.14111	0.0717169	0.0991227	0.209441	0.818004	0.278231	0.602766	0.297943	0.239685	0.306181
AC092747.4	2.2935	2.0804	2.60404	2.90792	2.46692	1.83732	2.06166	2.15277	2.09305	2.78711	1.80396	2.73308	2.50286	2.96176	2.19461	2.43044	2.76054	1.89991	2.30006	3.30167	2.5754	1.86998	2.69946	1.41744	3.17822	8.13831	1.83533	2.38227	1.79802	2.17201	2.88471	2.49315	3.71264	2.5329	1.92	2.24635	2.69306	1.53392	1.65086	2.32041	2.12277	2.43025	2.59117	2.44593	2.29852	2.98597	2.78844	2.01316	2.44232
AC097537.1	0.281926	0.549982	1.02776	0.0733685	0.666274	0.352763	0.448698	0.523747	0.237414	0.269436	0.533173	0.125756	0.603862	0.0125107	0.836724	0.34179	0.720249	0.30419	0.288088	0.481967	0.680119	0.205106	0.255453	0.335039	0.100913	0.0149667	0.232444	0.508641	0.629566	2.49437	0.263337	2.00993	1.93931	1.33659	0.150104	0.398352	0.117036	0.535707	0.094718	0.475392	0.352894	0.327486	0.0611913	1.61804	0.22443	1.56791	0.758018	0.0052435	0.146021
AC245297.3	2.41586	2.74431	2.82369	2.73482	1.96002	1.858	2.26715	2.69267	1.85404	3.41576	2.0613	2.4004	2.68925	2.98279	1.98643	3.04424	1.82506	1.78766	2.15426	1.77369	1.3213	2.63036	3.18245	2.71222	1.84937	2.8441	1.96103	3.6716	2.17164	1.07592	3.13537	3.04238	2.84316	2.13477	1.58178	2.16394	2.46248	2.45286	2.30703	3.48925	2.82592	2.537	2.01528	1.57419	2.39452	3.36363	2.03971	2.44875	2.09923
AC080013.6	1.75522	1.28764	1.78008	0.80312	1.97181	1.24939	1.1642	1.14811	2.39961	2.19598	0.910813	0.895108	0.799433	1.23237	1.34556	1.42615	1.35099	1.57938	1.55272	1.38006	1.06337	1.48082	1.34228	1.69313	3.06542	0.386594	0.913438	1.06527	1.13649	0.943651	1.6626	2.12636	1.78889	1.02233	0.440344	0.863488	2.03754	1.2654	0.404181	1.66229	0.651374	1.25811	1.39135	1.39782	0.986412	2.79569	1.05773	1.09146	0.908743
AC004771.5	0.183981	0.496202	0.0559631	0.0447808	0.322273	0.414118	0.748256	0.434676	1.90498	0.479548	0.980425	0.738968	0.154018	0.189396	0.402303	0.28471	0.0759552	0.310501	0.582971	0.274999	0.391056	0.817549	0.148093	0.441769	0	0.898896	0.109344	0.242112	0.482298	0.659292	0.251157	0.153125	0	0.648279	0.659292	0.526445	0.298559	0.225709	0.521512	0.352389	0.490636	0.275651	0.138167	1.14667	0.476277	0.175905	0.862655	0.582151	0.568324
LINC02520	0	0.130726	0.106129	0	2.24896	0.123441	1.06363	1.55654	3.63624	0.196924	0.242774	0.0117385	0	0	0.185482	0.535374	0.0195106	0.507455	0	0.0123067	0	0.684761	0.0948026	0.915237	1.27842	0.430546	0.07216	0.0740657	0.28813	3.5875	0.643396	0.0267801	0.191903	0.273798	0.954765	0	0	0.0607711	0.839568	0.0325629	0.159051	0.150187	0.0966262	0.375753	0.0183087	0.108161	0.0684843	0	0.742981
GLIS2-AS1	2.52876	0.617848	1.23805	2.32082	1.25533	1.95374	1.22697	1.38902	1.51062	1.23661	1.18074	1.41964	1.34556	0.498083	0.919096	0.563479	1.66084	1.87805	1.36553	1.3741	0.863055	1.2818	1.06527	2.92236	1.6978	1.66634	0.437001	1.20504	2.58125	1.10853	1.12671	1.49651	4.1106	2.20694	1.19017	2.01067	0.866339	1.01183	2.35464	2.07178	1.31623	0.974545	1.08039	1.1766	1.45865	0.906159	0.956937	1.12189	1.15871
BACE1-AS	4.121	4.36717	4.81097	3.26171	4.20519	4.89046	4.39844	5.05203	4.12336	4.99308	4.01689	3.20468	4.88747	3.61687	3.61524	4.89046	4.52657	3.78734	4.32675	3.52839	3.66339	4.14537	4.26429	4.36717	4.59769	3.98686	4.34467	4.88523	4.87382	4.14719	5.52492	5.89878	6.66721	4.90037	3.4736	4.40844	5.19644	3.89475	3.62925	5.06477	3.17542	4.85713	3.6067	4.82804	3.91669	6.63223	5.55446	3.87235	3.8521
ANKRD62P1-PARP4P3	0	0.790419	0.00367241	0	0.00441801	0.200727	7.26013	0.0444652	0	0.675646	0.0202142	1.05796	0.0191599	0	0.620284	1.53507	1.08899	0.0924118	0.12318	0.27384	0.00266032	0	1.01106	0	0	0.447502	0.0795437	0.245814	0.0456886	0.363227	0.0503329	0.446821	0.218739	2.93138	0.0250514	0.130496	0	0	0.00704616	0.0591986	0.735132	1.09929	0	0.238967	0.0141984	0.158944	0	0.0126388	0.0101968
SLC6A1-AS1	1.67309	1.06132	1.09044	0.903818	2.54022	2.66518	2.21851	2.07211	3.30862	1.47387	0.981887	2.17461	0.747434	0.971666	0.991163	0.547592	1.16082	2.34799	1.19295	1.00254	0.928457	2.05568	1.383	1.42839	1.23528	0.472687	1.22098	1.57967	2.29386	0.807288	2.13703	0.683976	0.337599	1.10581	2.0343	3.06729	1.27614	1.85501	2.67817	1.75569	1.10497	2.09673	1.61833	1.89385	2.11784	0.931738	0.755004	1.5188	2.70072
LINC02601	0.668695	0.178136	0.0532797	0.632571	0.294964	0.153425	0.128772	0.53118	0.555348	0.212947	0.171717	0.0060142	0.550149	0.841499	0.109258	0.382379	0.375832	0.370006	0.46877	0.266795	0.5062	0.253409	0.343486	0.416714	0.884908	0.207095	0.182379	0.179169	0.212473	0.405453	0.305175	0.37053	0.922365	0.55245	0.544233	0.653955	0.129964	0.440245	0.334335	0.765098	0.172248	0.245956	0.420219	0.0949039	0.309153	0.331793	0.404478	0.127334	0.257699
AL031709.1	0.615516	0.55236	1.17887	0.311424	1.42417	1.89008	1.1531	1.13711	1.38057	0.807743	0.767433	1.14835	0.628958	0.696272	0.376061	1.61238	1.09337	1.17583	0.832211	0.0904242	0.35294	0.385378	0.460079	1.12359	0.19544	1.03303	0.97406	1.00582	1.17912	1.55823	1.19612	0.825201	0.54587	0.604332	1.5033	1.47504	0.819046	0.63325	1.10098	1.76312	0.351924	1.73301	0.596988	1.21821	1.26506	0.576756	1.42901	1.39698	1.31115
RARA-AS1	1.32793	0.964064	1.35176	0.667631	1.45834	1.72723	1.02535	2.50125	2.34841	1.14313	2.28202	1.14914	1.65368	0.783438	1.79252	1.11969	1.58437	1.77496	0.988523	1.53271	1.33683	1.46955	1.27867	2.29736	3.08183	2.15832	1.70712	1.58693	1.68031	1.36541	1.20911	1.62303	0.968393	1.57273	1.61687	2.33944	1.19489	2.35543	1.72175	1.94583	1.50598	1.03369	1.35558	1.98932	1.54462	1.21256	1.76008	1.37838	1.69511
NUP50-DT	2.1594	2.10137	4.40377	1.92796	4.54424	2.86747	2.731	2.83523	2.58623	2.66811	2.39574	1.94341	3.02251	3.18969	2.15169	3.42454	4.13302	2.55176	3.86843	4.94943	2.75071	2.75968	1.93517	2.52642	3.10998	1.61435	2.75799	2.33595	3.67646	2.66851	3.22312	4.05248	3.91559	2.95404	3.43574	2.55743	2.37061	1.97496	2.70795	2.88878	2.17164	3.03768	3.56141	2.87237	2.96668	2.32891	2.77478	2.72503	2.84316
TDRKH-AS1	0.663444	1.22889	2.13627	0.628424	1.88815	1.43925	1.57003	1.89218	2.42339	1.22071	1.60668	0.740584	1.43692	1.00781	1.54376	1.30053	1.1489	2.18417	1.06864	0.757815	1.31677	1.48546	1.1036	1.35149	2.62536	0.92024	1.25509	1.1474	2.04856	1.68088	1.56393	1.54133	0.778927	1.44608	1.73168	2.04571	0.990732	1.52117	2.02934	1.63906	1.4202	1.25092	1.29077	1.50714	1.31032	1.14937	2.15093	0.930988	1.48259
AC015909.3	0.0812166	0.00385479	0.261287	0.0863157	0.00608962	0.0182465	0	0	0.364476	0.0165336	0.0261932	0	0.00456685	0.374456	0	0.00689306	0	0.0041662	0.00526408	0.0526496	0.143659	0.0225884	0.0218167	0.00788766	0.0175092	0	1.15221	0	0	0	0.337542	0.0812869	0	0	0.00267398	0.00104229	0.398455	0	0.899984	0.00666309	0.00613821	0.574942	0.0696409	0.00246659	0.113157	0.929715	1.44955	0.81766	0.00805177
AC129510.1	0.495699	0.614857	1.27971	0.118824	1.06307	1.29975	1.30426	0.807094	1.43966	1.20382	1.19187	1.383	0.73654	0.693935	0.651844	1.07096	1.51263	0.832987	1.17371	0.978501	0.917031	0.867667	0.8172	1.51619	0.873535	1.13192	0.633196	1.0575	0.769852	1.9324	0.814348	0.713349	0.728874	1.00969	1.30825	0.745861	1.52085	0.638436	0.755004	1.39587	0.152484	1.11616	0.764144	1.08678	1.18404	0.872468	1.53719	1.0575	1.25274
AC007383.2	3.33196	2.8568	4.05905	3.07012	3.25481	3.73211	3.6596	3.30315	3.49139	4.52258	2.80882	2.5775	4.31579	3.755	3.97571	4.42301	3.90397	2.85194	3.38576	2.48566	3.33952	3.17395	3.04552	4.9564	3.30217	3.56087	2.54515	3.96817	2.97176	2.72204	3.91218	5.44301	5.00253	3.8521	2.49835	4.32802	3.84813	2.55699	3.54246	4.95795	2.5644	3.0687	2.65083	3.93384	2.76791	4.02978	3.63571	2.93315	3.31946
NAPA-AS1	1.2724	1.35252	0.835059	2.32694	1.10927	0.938791	0.988099	1.01292	1.75943	1.14504	0.74401	1.48658	1.33818	1.2031	1.03303	1.07339	1.46147	1.31542	0.914607	0.637519	0.763266	1.20552	1.92409	0.943651	1.83798	1.20655	1.27327	1.21834	0.763266	1.13192	0.94332	1.46523	2.67482	1.50654	0.74401	1.12894	1.22098	1.73011	1.00391	1.25533	1.22098	1.17711	0.678094	1.08451	0.881207	1.3956	0.71619	0.973152	0.716555
LINC00945	0.0757009	0.237648	0.58245	0	0.29441	0.265483	0.308856	0.832987	1.00211	0.492656	0.551241	0.126796	0.446381	0.371566	0.566257	0.0635508	0.0101195	0.498679	0.178339	0.00693485	0.165032	0.212415	0.521981	0.215974	0.590198	0.137665	0.495288	0.599264	0.477561	0.505827	0.642399	0.14662	0	0.183167	0.47409	0.567184	0.23733	0.537883	0.570099	0.0163988	0.575036	1.01399	0.405123	0.468177	0.701201	0.659812	0.509025	0.580572	0.477561
AL118506.1	1.3008	1.20358	0.96883	1.30269	1.10581	1.26333	1.66464	1.55144	1.71129	1.02116	1.93863	1.10627	0.891474	1.1897	1.77689	1.33735	1.29077	2.43838	0.911243	1.39167	0.684045	1.14455	1.10829	1.75066	1.35074	2.50848	1.04418	0.971042	1.25274	1.67024	1.03262	0.806937	0.336015	1.09044	1.57993	1.47967	1.13526	1.96765	1.12808	0.88986	0.96815	1.05221	0.999713	0.850313	1.09016	1.25639	1.55792	1.53687	1.29267
AC022211.1	0	0.171431	1.07519	0	0.189534	0.353492	0.390426	0.446149	0.722724	0.0868949	0.834975	0.0313283	0.0606711	0.132583	0.211906	0.736454	0	0.227107	0.434209	0.155245	0.23594	0.500192	0.0158395	0.393332	0.177712	0.115688	0.783276	0.214122	0.157375	1.24054	0.108304	0.243896	0.0594218	0.159134	0.66527	0.399291	0.189633	0.286008	0.393241	0.354872	0.112208	0.149788	0.128291	0.918459	0.359745	0.12576	0.894327	0.227682	0.22612
AC136475.1	7.81796	1.29348	0.682639	4.38275	0.862463	3.20421	3.40105	1.5736	0.248754	1.73301	1.50452	5.27209	3.5169	2.06703	2.18603	2.44554	3.11693	1.24167	1.37453	1.26213	1.25378	1.91916	1.32344	3.23615	3.03632	0.935469	0.598684	2.31084	2.37489	1.35558	5.49457	3.98686	2.13293	3.03403	0.995221	1.97463	2.0938	0.0248932	1.70712	3.74939	4.81841	0.993454	1.03221	2.08294	3.60507	4.95563	1.13299	1.8737	4.34913
AL137786.1	0.0619333	0.531579	0.0899369	0.442867	0.569112	0.171815	0.106333	0.075111	0.00583146	0.0663083	0.00352683	0.00905423	0.520896	0.144806	0.141283	0.164905	0.960769	0.00266516	1.54903	2.11512	0.527477	0.274633	0.232159	0.0294415	0.0458373	0.00654993	0.344981	0.0112031	0.326688	0	0.263766	0.197408	0.236282	0.156738	1.13636	0.388408	0.567834	0	0.168001	0.0102705	0.522201	0.477561	1.09766	0.00290892	1.04864	0.0890428	0.0689741	0.160887	0.358328
AC002064.2	0.583704	0.271784	0	0.555298	0.440674	0.552849	1.52037	0.370346	0.378001	0.742154	0.132695	1.55206	0.198248	0.28772	0.0695521	0	0.360012	0.353492	0.252452	0.439752	0.330519	0.329118	0.29898	0.0431203	0	0.277343	0.173544	0.58662	0.331879	0.0947472	0.320814	0.197054	0	0.807382	1.16926	0.72033	0.695039	0.283752	0.729758	0	0.413237	0.37596	0.295292	0.159263	0.978809	0	0.0221659	0.244351	0.59128
LINC02182	0.60638	0.262161	1.26371	0.521451	1.56339	0.386182	0.249611	0.0612076	1.00905	0.722353	0.414858	0.013713	0.169554	0.0201391	0.203222	0	0.366643	0.190963	0.301624	0.700293	0.86544	0.384321	0.16364	0.0111811	3.08371	0.189108	0.28772	0.204003	0.171989	0.980425	0.687726	0.990262	0.875206	0.251684	0.89747	0.0412683	0.369528	0	0.523455	0.177321	0.173523	0.199457	0.484859	0.0725433	0.195134	0.839568	0.215332	0	0.0698826
AL022341.1	0.525927	0.118658	0.510617	0.637808	1.18018	1.07592	1.49916	0.542788	0.979727	0.280678	0.850843	0.528214	0.747959	0.358937	0.349015	0.32633	0.900179	0.922165	0.398737	0.104549	0.293292	0.651913	0.50636	1.33872	1.49886	2.10578	0.431152	0.503927	0.905042	1.48861	0.652775	0.772526	1.73266	0.816944	0.490371	0.792211	0.311612	0.520556	1.23211	0.849565	0.143483	0.932201	0.210713	0.61092	0.464213	0.257483	1.81688	0.311698	0.691486
AP000553.2	0.0626437	0.499551	1.30298	0.155434	0.0929786	0.450551	0.983933	0.969656	1.21478	0.34254	0.254782	0.135754	0.503012	0.250772	0.559208	0.896565	0.547157	0.477797	0.548717	0	0.530551	0.332639	0.644374	0.182747	1.44007	0.115762	0.724108	0.101612	0.204551	1.8814	0.495494	0.274859	2.13182	0.40409	0.138612	0.197054	0.430311	1.82875	1.11376	0.443326	0.128599	0.580572	0.243896	0.547447	0.166431	0.88238	1.13405	0.858577	0.632006
POLR2J4	1.1123	0.703412	1.06155	0.734796	1.26703	1.06111	0.982915	1.41374	1.51442	1.04129	1.23944	1.21187	0.830335	1.37808	0.717064	1.06549	0.76967	0.972535	0.941972	0.826783	1.62918	0.769328	0.746737	1.35252	1.29975	0.932779	0.993454	0.974946	0.697395	1.37923	0.885256	0.89747	1.90571	1.2465	1.14184	1.15745	1.05725	0.790618	0.648279	0.990971	0.837142	1.1317	0.645614	1.09044	0.830198	1.17347	1.33227	1.31463	0.882531
N4BP2L2-IT2	0.432215	0.516164	0.671367	0.129352	0.653061	0.601538	0.806234	0.449254	0.53587	0.800252	0.80312	0.616171	0.478131	0.474567	0.582151	0.791819	0.307774	0.240871	0.351798	0.312988	0.224804	0.314011	0.385954	0.33739	0.246606	0.331531	0.238805	0.70326	0.63107	0.34382	0.714913	0.423856	0.827364	0.639324	0.434269	0.508012	0.513529	0.566649	0.384039	0.653267	0.190632	0.496013	0.215311	0.914607	0.629445	0.304588	0.832025	0.548872	0.618393
AC024075.1	3.55874	2.5329	2.01355	4.30824	3.38074	3.59124	3.67212	3.15051	3.66396	3.50236	4.10962	3.99444	2.61012	2.68925	3.21098	1.86866	2.1687	4.2801	3.59015	3.15574	2.33363	3.62122	2.04392	3.12211	0.493555	3.27499	2.46287	3.74495	4.75286	4.63904	3.22166	1.75354	0.358889	3.0331	4.13427	4.79537	1.75194	3.95245	5.67364	3.22434	2.33983	3.35105	4.74276	3.56141	4.08556	2.42037	3.26564	4.89883	4.46755
AC012213.3	0.401977	0.26914	0.340865	0.219178	0.831085	0.369632	0.419749	0.697186	0.467453	0.23061	0.351585	0.122545	0.518265	0.200057	0.0827765	0.326732	0.503975	0.302062	0.399012	0.287263	0.187363	0.240634	0.217397	0.390862	0.361925	0.225463	0.251684	0.547671	0.591426	0.625413	0.620787	0.634434	1.22393	0.298935	0.553527	0.714913	0.256721	0.693935	0.331278	0.494246	0.228164	0.179701	0.115727	0.53124	0.188376	0.764144	0.175905	0.173398	0.551686
AC073636.1	0.1534	0.0556102	0.0824261	0.0325399	0.471838	0.522125	0.601669	0.649628	0.164597	0.282018	0.391973	0.00828145	0.331239	0.0110254	0.537162	0.287109	0.143105	0.886335	0.443448	0	0	0.643139	0.073011	0.29162	0.055508	0.00593118	0	0.00994356	1.13526	0.0501511	0.284549	0.22307	0	0.18304	0.704403	0.681041	0	0.441769	0.931642	0.542011	0.37376	0	0.18307	0.300116	0.232139	0.144123	0.113157	0.0107263	0.477067
AC004854.2	0.1607	0.371928	0.987462	0.462235	0.404181	0.305103	0.26054	0.527929	0.871191	0.222363	0.382798	0.228928	0.404271	1.04819	0.298332	0.0922392	0.682329	0.147602	0.748786	1.02972	1.08305	0.316031	0.437514	0.290691	0.481728	1.43692	0.641135	0.12997	1.02859	0.490371	0.445201	0.316338	0.849178	0.454765	0.444417	0.544233	0.561666	0.453792	0.42334	0.330542	0.545399	0.329649	0.643139	0.428454	0.395075	0.86438	0.651982	0.361575	0.294115
EPB41L4A-AS1	4.09344	5.00738	3.10857	3.73618	7.00538	7.16619	4.83552	9.04842	8.55916	5.04804	6.11721	4.25796	5.63224	3.92182	5.43385	5.96878	5.88133	4.57045	4.77918	4.83026	4.62844	5.45753	6.62833	6.74463	8.80909	2.86574	3.68585	8.38813	11.2515	3.81714	6.48212	6.24111	4.47226	6.89594	6.39343	11.405	3.51797	6.52305	7.98233	7.14517	6.19897	4.08442	5.35785	8.41327	6.17633	5.43843	4.74932	3.73183	7.26636
AL021068.1	1.34934	0.821408	1.02669	1.20284	1.79936	1.02859	1.29104	1.18718	1.3398	0.810325	1.05458	0.875619	0.256721	0.434021	1.40563	0.456311	0.372173	2.40995	1.06462	1.42698	0.559659	1.92726	0.792981	0.97296	0.137454	2.02695	0.364592	1.16119	1.55855	0.683125	1.1577	0.477193	0.108311	0.952627	1.24482	1.47418	0.449048	2.03936	2.14944	1.11411	1.21412	0.616171	1.67279	0.620127	1.30797	0.384442	1.36589	0.587963	1.58021
AC013472.3	1.88346	1.59476	1.36589	1.30323	2.05318	1.60855	1.27916	1.79184	1.28604	1.8033	0.868273	1.60638	1.54011	1.68187	1.22901	1.97288	2.12494	1.1582	2.06813	2.75157	1.59445	1.22977	2.19833	1.17493	2.17129	1.1695	0.590601	1.87907	2.26137	1.49125	1.74296	2.75459	3.20421	2.60568	2.24635	1.6831	1.10927	0.95604	1.01292	1.99908	1.34007	1.92899	2.02441	1.92623	1.83233	3.25722	1.6332	1.24509	1.69064
FO393401.1	0.0652807	0.512838	0.249671	0.507276	0.227414	0.0444592	0.358841	0.330032	0.259712	0.441949	0.67704	0.543949	0.436114	0.662273	0.176874	0.533392	0.203651	0.274681	0.188169	0.0950857	0.318609	0.123653	0.161242	0.358968	0.502871	0.452668	0.466147	0.293421	0.211389	0.174418	0.273175	0.285719	1.03132	0.248832	0.113146	0.180782	0.533498	0.144146	0.126872	0.341177	0.493285	0.183726	0.0177487	0.564479	0.0335487	0.280678	0.127193	0.351969	0.11438
AL161421.1	0.887753	0.761774	1.78502	0.976603	0.888995	1.14111	0.788605	1.01334	1.65799	0.56824	1.43661	1.11468	0.333031	0.679411	1.29267	0.685762	0.405768	0.97718	0.475298	1.41485	1.40315	1.252	1.10129	1.84459	1.21808	2.13003	0.866437	0.845858	1.13784	0.724757	0.704403	0.838822	0.433116	0.352493	0.780074	1.42982	0.918087	0.583158	1.69345	0.892969	0.995631	0.7292	0.865671	0.426676	0.68655	0.451648	0.628281	1.29843	0.901175
AC009549.1	4.3978	1.81022	3.9851	2.98326	2.16761	3.36915	1.27817	2.01772	0.783518	1.25486	1.1509	0.78306	2.3375	3.71644	2.28126	1.28243	3.55349	1.03527	2.92776	4.85412	3.90807	2.01563	1.51472	3.61742	1.20011	0.930885	3.80926	1.75101	1.95899	0.327206	5.61213	1.97463	1.37755	1.04993	2.51379	1.33683	4.25607	0.338363	1.98406	7.96537	1.13953	1.92796	3.58857	0.778204	4.76823	3.4393	1.26469	5.21474	3.51584
AC099791.2	0	0.441514	0.277181	0.068162	0.652911	0.454303	0.512718	0.76967	0.65998	0.598088	0.487394	0.318812	1.14526	1.4126	0.246525	0.449503	1.02488	0.0473674	1.228	0.0929786	1.04232	0.216068	0.401452	0.456937	0.952128	0.542011	0.343444	0.25082	0.379583	0.708116	0.794867	1.61772	5.95605	1.3482	0.139795	0.582014	0.791177	0.087083	0.298195	1.07001	0.285719	0.44107	0.186823	1.18482	0.104328	0.952907	1.94066	0.282722	0.363423
AL138767.3	1.71951	0.489889	0	0.766943	0.664269	0.664334	0.910328	0.0127382	0.293518	0.841083	0	0.271962	0.617266	0.0870959	0.384375	0.642738	0.989058	0.909075	0.419749	0.0749778	0.13845	0.0733122	1.10416	0.766255	0.472355	0.471593	0.67028	0.673169	1.16385	0.323068	1.38152	1.25603	0	1.61711	0.377461	0.166763	0.104991	1.12258	0.395012	0.997669	0.851032	0.272288	0.350112	0.411171	0.879633	0.579925	0.358841	0.0193448	1.34663
AL355488.1	0.735884	1.06248	3.04687	0.5062	1.383	1.26263	2.03614	1.50037	0.947505	1.57967	1.0668	1.13287	1.2116	1.69795	1.01918	2.27209	1.88514	0.915237	2.0938	0.411741	1.45779	0.434909	0.798409	0.797634	1.09391	1.36541	1.37057	1.06387	0.888995	2.54675	0.98334	2.33441	1.63752	1.834	1.1766	0.930186	1.80462	0.524965	0.644988	1.10181	0.428902	1.31781	0.500435	2.41352	0.65973	1.49065	4.6502	1.22264	1.00858
AC010207.1	0.188447	0.221364	1.14262	0.0164808	0.663115	0.695693	1.1209	0.384202	0.927159	0.651604	1.31173	0.59281	0.640956	0.0549899	0.28919	0.557552	0.171853	0.632105	0.567648	0.349247	0.141207	0.587963	0.666938	1.36028	0.844069	0.039274	0.106215	0.620284	0.611201	1.9013	0.218233	0.494276	0.0407242	0.497351	0.530418	0.713588	0.484622	1.38139	1.56523	0.988325	0.298718	0.66259	0.600804	0.386321	0.558804	0.999946	0.736916	0.144447	0.753992
AC034231.1	1.17207	1.12737	0.551447	1.4126	1.48023	1.27744	1.96312	1.04485	0.954924	1.30269	1.16312	1.99804	1.07545	0.928102	1.86238	0.74893	1.03393	1.37612	0.0621702	1.09789	1.04394	2.08398	0.756031	1.2171	1.63752	1.21856	1.94794	1.835	0.0917711	1.63782	0.0125204	0.927082	0.191903	1.50393	1.5217	1.74652	0.843198	1.72723	0.959543	0.88826	0.838221	0.980844	1.11139	1.3988	0.787002	0.947288	1.55055	0.0686572	1.5363
AL590764.1	0.33329	0.925251	0.140223	0.884908	0.383415	0.180845	0.787207	0.291367	0.0255997	0.926894	1.08039	0.955118	0.890086	1.20185	0.335145	0.959939	0.317249	0.172102	0.312773	0.346608	0.616171	0.224303	1.36212	0.420752	0.565974	0.697049	0.86747	0.618957	0.155331	0.119332	0.576163	0.290807	2.12636	0.544123	0.136206	0.212159	1.23261	0.224908	0.257226	0.0665741	1.0043	0.407357	0.262286	0.763266	0.245344	0.72602	0.0369904	0.66302	0.168731
UGDH-AS1	1.62303	1.24014	1.16977	1.96137	1.32498	1.2293	1.31863	1.36129	1.82472	1.34447	1.24939	1.29975	1.2683	1.4498	1.32602	1.17794	1.24358	1.41113	1.06317	0.865057	0.739869	1.61833	1.66962	1.21465	0.752651	2.4907	1.29945	1.47533	0.918311	1.62635	1.41569	0.945648	1.18718	1.19393	1.17207	1.21917	0.930782	1.649	1.29189	1.77234	1.14483	1.52505	1.19512	1.20284	1.54996	1.39079	1.21613	1.52144	1.5661
LY86-AS1	0.262624	0.575036	0.00829033	0.0417901	1.00325	0.138476	0.0790205	0.0149125	0.00600283	0.00966708	0.00160376	0.0165407	0.00691243	0.0244377	0.0165631	0.0120135	1.40648	0.00651323	1.31274	3.35055	1.07592	0.694079	0.0957349	0.00178792	0.0167986	0.00348285	0.0189501	0.00382546	0.930186	0.000301707	0.0762117	0.420299	0.0111631	0.293083	1.1489	0.16915	0.0125469	0	0.337839	0.00649388	0.0322447	0.151447	1.83993	0.00402195	0.710916	0.00698773	0.0121446	0.00293646	0.596988
AC017015.2	0.27278	0.354835	0.647523	0.774522	0.604043	0.703925	1.13616	0.508773	0.0833516	0.67516	0.769852	0.862864	0.711979	0	0.947505	0.509082	1.17539	0.617266	0.340865	0.262981	0.136302	0.508978	0.381167	0.576896	0.223794	1.41744	0.0664913	1.50857	0.341222	0.428158	1.1312	0.654597	0.506654	0.58148	0.440674	0.656271	0.641524	0.102503	1.26213	1.12324	0.235039	0.815551	0.343949	0.383514	0.616034	0.833606	0.4797	0.110252	0.501595
AL604028.1	2.43246	2.51705	3.76219	3.54931	2.33126	1.94412	2.88385	2.30278	2.19922	3.53773	2.76752	3.11201	3.36967	3.42866	2.69518	3.24946	3.40001	1.74166	2.3831	1.89621	3.64604	2.26137	3.39336	1.81259	2.8062	2.81233	2.98139	2.48062	2.28275	2.46367	2.36551	4.30824	6.01607	3.36618	1.92377	2.32539	3.93329	1.47243	1.76713	2.93545	2.62409	3.16244	2.06243	3.19883	2.19579	4.27252	2.55909	3.47462	1.80861
AC007938.3	2.53041	3.37067	1.34934	0.521219	3.33098	2.26292	1.92997	2.46447	1.80462	3.6428	0.937086	1.88072	1.63348	1.23764	3.71753	1.67432	1.36028	3.89022	4.66159	3.14387	3.14955	4.72394	1.18529	1.38691	4.62642	0.909791	0.866657	2.89769	4.02045	3.9116	2.55825	1.45024	1.31327	3.45414	2.4661	3.28578	1.30269	2.34176	6.37307	1.80396	3.58481	1.62694	5.25699	4.69867	2.5697	2.90699	2.07748	1.59733	2.77173
AC066613.1	0.87411	0.812498	0.899984	0.241847	1.15538	1.56457	1.50539	1.32236	1.30721	1.5051	1.82841	1.27465	1.04731	1.53868	0.888132	1.27142	0.910235	1.56757	0.788946	0.202967	0.667944	1.11969	0.695039	1.1301	0.232159	1.024	1.21063	0.984419	1.06485	1.22098	0.95703	0.416065	0.417537	0.889189	2.06025	0.925251	2.48504	0.879511	1.08539	1.24705	0.661614	1.68975	0.615269	1.54011	0.95915	0.803883	1.10202	1.24836	1.04244
AC008438.1	1.96765	1.65831	2.16593	1.36028	2.46648	2.88427	1.71038	2.31696	2.30239	2.40554	2.23958	1.16021	2.42887	2.31353	2.41389	1.74071	1.43423	2.02298	2.13477	1.6227	1.11638	1.45995	1.69049	2.63244	2.74149	1.56667	0.884132	1.6437	1.86104	2.45565	2.23919	2.81537	1.69126	1.94759	1.611	1.8264	1.007	2.65379	2.62494	2.06111	1.54489	2.19763	1.45631	2.14982	2.18266	2.18417	3.88735	1.60855	2.56399
MRVI1-AS1	0.557922	0.518486	0.206334	1.10427	0.703412	0.600642	0.418185	0.413184	0.608063	0.229977	0.157989	0.505161	0.460774	0.442745	0.386144	0.546953	0.69854	0.465931	0.503769	0.842631	0.356228	0.442745	0.800918	0.234491	0.776606	0.103843	0.294197	0.0691912	0.489109	0.244393	0.775682	0.35037	0.819046	0.45049	0.457198	0.458522	0.524076	0.519569	0.197352	0.362285	0.521981	0.642399	0.573048	0.415759	0.405123	0.155865	0.201894	0.176668	0.317249
LINC00271	0.648639	0.371303	0.719314	1.74844	0.41867	0.511195	0.353704	0.340164	0.196168	0.923215	0.601841	1.30478	0.524076	0.634889	0.452094	0.50893	0.23496	0.87777	0.442745	0.405864	0.572536	0.481967	0.920685	0.0863436	0.259985	0.96815	0.181426	0.768574	0.389676	0.574148	0.857728	0.520404	0.919096	0.872576	0.133594	0.70072	0.481074	0.646613	0.23061	0.770569	0.685404	0.572402	0.4935	0.420299	0.535707	0.589988	0.199165	0.776892	0.483797
AC040970.1	0.510328	0.755946	0.689516	1.31409	0.50549	0.332305	1.27665	0.807288	0.127741	0.460676	0.938692	0.856779	0.379486	0.715176	0.148172	1.05469	0.790988	0.506536	0.34879	1.30503	0.97718	0.630797	1.07592	0.594428	0.397677	0.626825	0.946469	0.992699	0.265183	0.104506	0.657173	0.747618	1.30586	0.790988	0.281586	0.21197	1.78956	0.455062	0.707245	0.225663	0.849478	0.342873	0.318502	0.855878	0.321331	0.821875	0.78646	0.98917	0.669592
AC068580.3	0.816944	0.947754	0.811488	0.876241	0.787564	0.842811	0.59128	1.42666	1.21209	0.775846	0.891071	1.11879	0.820833	1.34581	0.442446	0.940447	0.505363	0.507156	0.326732	0.182769	0.562306	0.453249	0.607499	1.05686	0.776892	0.346679	0.949798	0.881976	0.989347	0.784693	0.576699	0.583517	0.451139	0.706932	0.701556	0.476952	1.45751	0.835399	0.475298	0.876016	0.318425	0.726942	0.436804	0.541055	0.819778	0.192689	0.85176	0.838822	0.632105
ZNF674-AS1	1.90162	1.55206	2.42016	1.97496	2.40324	2.54271	2.74648	3.18392	1.91494	2.02058	1.33844	2.02058	2.54597	2.63448	2.40241	2.06057	2.16537	2.07067	2.89902	1.73168	1.86066	1.98858	1.66714	2.29852	2.86882	1.9303	2.67691	1.98575	2.45886	2.9513	2.45523	3.12778	2.92638	2.12888	2.34684	2.90792	1.55946	2.10064	2.39452	2.86793	1.47045	2.21328	1.83864	1.9565	2.18005	2.91382	4.08556	1.62241	2.36666
PPFIA2-AS1	0.0464381	0.225368	0.0627972	0.14908	0.306283	0.540285	0.440389	0.272431	0.156711	0.0941499	0.248531	0.363451	0.0865706	0.446634	0.348645	0.0566731	0.246979	0.534433	0.478247	0.377461	0.178826	0.281217	0.131565	0.185391	0.0529193	0.0149556	0.383141	0.214882	0.484167	0.463076	0.371303	0.0161514	0.0384445	0.279496	1.14022	0.939596	0.192139	0.462769	0.563523	0.0199867	0.427113	0.578741	0.328137	0.478531	0.485706	0.192053	0.0448145	0.311387	0.185391
TSC22D1-AS1	0.401077	0.562918	0.606155	0.145392	1.50974	1.17887	1.10063	1.23967	1.29373	0.763085	1.19416	0.384673	0.609442	0.248754	0.312045	1.02339	1.07364	0.61224	1.3014	1.77336	0.737053	0.594217	0.414007	0.906725	0.21956	0.598853	0.392322	0.771103	1.92377	0.676325	0.699145	0.978501	0.695552	1.1541	1.13473	1.31248	0.298267	0.863274	1.04375	0.961454	0.798011	0.577541	1.1688	1.27142	0.89747	0.406312	2.57178	0.53862	1.08868
AL359962.2	0.561392	0.444306	0.642105	1.40338	0.419893	0.194647	0.572402	0.352815	0.109462	0.490524	0.379289	0.214776	0.0798566	0.557108	0.0631498	0	0.600353	0.0882051	0.694737	0.332354	0.380249	0.547157	0.0801274	0.27602	1.44477	0.185838	0.296331	0.266828	0.853677	0.0875968	0.386956	0.298037	1.18504	0.200511	0.470802	0.292654	1.00679	0.130098	0.432044	0.885916	0.303331	0.0139356	0.706932	0	0.342844	0.591123	0.67001	0.142318	0.146324
AC013391.3	1.44282	4.46027	2.89147	1.16904	8.35887	3.11884	8.63022	9.37778	3.71321	3.48873	6.12825	3.21145	4.98608	2.07533	2.539	7.77345	5.39131	3.63248	4.25859	1.21613	1.50128	4.92188	4.59352	2.88121	3.64171	2.5986	2.10391	2.40554	3.09591	5.417	4.77261	9.59181	3.94429	4.2316	5.08731	2.21831	2.21775	3.33596	2.11368	4.88672	2.65423	5.86803	1.16576	13.5481	3.44238	6.73141	8.48307	1.77469	5.46923
PTOV1-AS2	1.08305	1.2665	2.40081	1.12998	1.84232	2.88878	2.48146	2.30817	2.2486	2.12784	1.60609	1.53123	2.3488	3.1634	1.21438	2.9431	2.81794	1.11565	2.26483	1.10602	2.28888	0.771103	1.71004	3.81992	2.39377	1.43635	2.36982	2.37659	1.57302	3.34802	2.12966	3.30559	3.39895	2.83123	2.07972	2.48344	3.71588	0.95724	1.57033	2.02232	0.588918	3.61959	1.05132	2.67105	1.71351	2.12025	5.03356	2.35464	2.00365
AL138724.1	0.313567	0.290205	0.404136	0.56041	0.269666	0.459959	0.20449	0.805174	1.06854	0.336984	0.629026	0.335629	0.449533	0.800918	0.709312	0.100511	0.434149	0.272897	0.404226	0.323116	0.673426	0.373077	0.588843	0.397894	0.684463	1.10508	0.497061	0.518065	0.671829	1.13347	0.273722	0.484779	0.668314	0.462999	0.458375	0.787002	0.35605	0.371819	0.375002	0.320411	0.706146	0.339268	0.313818	0.705888	0.28449	0.458147	0.2984	0.450276	0.457796
ARHGEF7-AS2	0.0668118	0.477451	0.521574	0.0344198	0.551132	0.657953	0.528802	1.03393	0.201777	0.168055	0.504996	0.0224905	0.54503	0.0869436	0.647662	0.664942	0.819417	0.666132	0.529671	0.702625	0.192689	0.443663	0.177574	0.365155	0.550587	0.256415	0.339101	0.181575	0.58363	1.10997	0.580848	1.00165	0.122018	0.600804	0.593374	0.916495	0.224188	0.522909	0.555821	0.359292	0.345895	0.416383	0.628056	0.997433	0.375902	1.40949	0.467453	0.0531214	0.527013
WARS2-IT1	0.386727	0.623499	1.16643	0.841668	1.01785	0.344646	1.27312	0.0801274	0.759733	1.49125	1.18599	2.37061	0.495846	0.201091	0.470017	0.511104	0.29583	0.512345	0.442528	0.00783229	0.589657	0.370473	0.594971	0.767047	0.75097	2.26785	0.0562762	0.684761	0.148724	1.43981	0.126676	0.937407	1.46494	1.41469	0.274837	0.1573	1.00165	0.436417	0.151923	0.690718	1.73137	0.569537	0.0289414	0.84187	0.095315	0.555065	0.217045	0.720249	0.142453
AC008105.1	0.408022	0.745535	0.216681	0.0603961	1.23869	0.503012	0.659447	0.22731	0.170057	0.234751	0.0795196	0.3809	0.0881036	0.190548	0.770022	0.182056	1.22826	0.374318	1.04569	2.84101	0.735884	0.518951	0.221326	0.50851	0.0871814	0.311925	0.289522	0.464722	0.759038	0.0607266	0.434404	0.212636	0.22534	0.996507	0.630797	0.797122	0.374802	0.0535053	0.44601	0.240139	0.118849	0.675845	2.05206	0.0569057	1.14111	0.230683	0.260173	0.354503	0.650425
AC004233.4	0.0659408	0.248429	0.216618	0.0703033	0.605451	0.53966	0.129004	0.411532	0.598355	0.0702234	0.324476	0.205249	0.207199	0.10987	0.389861	0.139	0.621402	0.492487	0.156368	0.298718	0.0685146	0.461632	0	0.520162	1.38271	0.120396	0	0.105748	0.388475	0.342873	0.150728	0.0476542	0.654672	0.57698	0.570872	0.593374	0.0206138	0.0901755	0.663877	0.458952	0.496013	0.163972	0.420627	0.253604	0.371889	0	0.0520995	0.0303898	0.188691
LNCTAM34A	0.723035	0.544679	0.816805	4.45826	0.00543943	0.265327	0.126538	0.324516	0.0983354	0.257737	0.218092	0.247549	0.20462	0.542987	0.145666	0.113879	0.1404	0.23169	0.212415	0.130147	0.703807	0.153217	0.378382	0.228188	0.600353	0.401741	0.530071	0.11438	0.359559	0.0180186	0.14814	0.20282	1.30747	0.0566183	0.00486754	0.245956	0.477846	0.495288	0.32588	0.387209	0.423615	0.185801	0.083567	0.0736056	0.315055	0.271962	0.100002	1.36001	0.0526924
AC069200.1	1.44906	1.77848	2.46248	1.85332	1.71251	2.62156	1.23079	2.54186	1.88782	1.94686	0.98414	0.921124	2.66263	2.65423	1.39079	1.58751	1.67462	1.37258	1.91678	1.57874	1.57062	1.68088	1.72256	1.59239	0.745861	0.588173	1.71319	1.19732	2.17934	0.942162	2.25762	1.664	3.61311	1.64277	1.29764	1.97149	2.61906	2.40714	1.73168	1.68942	1.31838	2.7417	1.67528	1.50128	2.46206	2.02899	0.794226	1.44142	1.65306
CRTC3-AS1	0.322683	0.210356	0.585867	0.319983	0.478247	0.699145	0.479382	0.956474	0.558918	0.467669	0.530742	0.501085	0.383594	0.0227517	0.582677	0.366351	0.410926	1.10976	0.22307	0.106426	0.319107	0.775764	0.38863	0.521638	0.415534	0.343735	0.543142	0.149958	0.44493	1.12396	0.53862	0.35331	0.498549	0.780694	0.749506	0.481836	0.384536	0.952035	0.604743	0.501259	0.830717	0.372086	0.290807	0.524076	0.54082	0.403042	0.819216	0.412378	0.588918
AC129507.1	0.872746	0.507156	0.727079	1.22474	1.34796	1.01375	0.747959	0.423172	1.44804	0.751999	0.584801	0.604096	0.930364	0.231543	0.210383	0.584675	0.70959	0.274113	0.455179	1.2696	0.238523	0.683976	0.835568	0.929817	1.61405	0.241055	0.544893	0.158944	0.608271	0.0700444	0.912623	0.776418	1.01647	0.961222	0.895772	0.576699	0.761531	0.160844	1.40315	0.855138	1.20358	0.252677	1.01965	0.856383	0.417961	0.548199	0.0431972	0.410581	0.429697
LINC01816	3.29815	2.00399	2.88519	2.89055	3.51167	3.48769	2.14278	3.96699	5.50385	2.36787	1.84098	2.19161	3.48296	2.1359	2.5179	2.22445	2.56929	4.46096	2.34096	1.17127	1.76235	3.53981	2.87323	4.2801	4.91649	2.66218	3.31406	2.13477	3.94839	6.50211	3.37067	4.39194	4.31642	2.51948	3.34054	3.36061	1.80497	3.6083	3.8747	4.08137	2.75631	3.39847	2.13259	2.93857	2.71012	4.21459	3.12445	1.61131	2.6149
AL157813.1	0.67116	0.41533	0.458952	1.08795	0.647186	0.593795	0.44493	0.507511	0.494537	0.916292	0.0430031	0.725935	0.574748	0.865882	0.738155	0.435687	0.70244	0.411203	0.625334	0.297101	0.455892	0.596879	1.01559	0.478952	0.466262	0.313087	0.508707	0.428797	0.622922	0.12499	0.810054	1.10155	1.74721	0.48536	0.31072	0.575945	0.684761	0.415811	0.328023	0.913262	0.361691	0.785565	0.450379	0.39482	0.572089	0.356092	0.623499	0.983754	0.467909
HCG25	0.765636	0.414304	0.485145	0.439094	0.717468	0.795255	0.596988	1.04286	1.38707	0.459879	0.7915	0.417059	0.495566	0.647826	0.691312	0.66824	0.401118	0.96031	0.648414	0.270723	0.65538	0.821019	0.376061	1.08632	0.85531	0.691685	0.55465	0.595476	0.475746	1.09863	0.822414	0.627555	0.69354	0.694891	0.468596	0.870835	0.616616	0.679663	0.976387	1.1541	0.604096	0.751443	0.556049	0.67116	0.744396	0.467856	0.814051	0.828822	0.71848
AC079760.1	0.164127	0.646479	0.488859	0.84373	1.23132	0.224115	0.314385	0.20112	0	0	0.673705	0.340053	0.604815	0.806408	1.17912	0.629084	0.108649	0.151013	0.888584	1.60609	1.39726	0.580958	0.555167	0.315423	0	0.301736	0	0.414673	0.134217	0.157479	0.222145	0.298037	0.472285	0.314553	1.02412	0.910009	0.507399	0	0.432044	0.313133	0.683729	0.4671	0.436159	0.726258	0.111287	0	0.279611	0.901591	0.340827
AC090912.1	0.641615	0	0.143597	0.297867	0.490428	0.505885	0.0845458	0.217333	0.676772	0	0.228725	0.177784	0.256234	0.445773	0.0709633	0.212636	0.166176	0.423384	0.00999599	0.107781	0.334537	0.150936	0.193782	0.381002	0.776239	0.363227	0.42679	0.0672372	0.146088	1.15676	0.145166	0.0878568	0.0793547	0.216859	0.0969669	0.344056	0.00983713	0.498816	0.533327	0.445713	0.602445	0.00398309	0.169596	0.108183	0.167776	0	0.0976611	0.154056	0.262286
AL133367.1	1.6718	0.756744	0.611337	1.73137	1.04969	1.99521	1.74394	1.22071	1.51062	1.22098	1.49599	2.01772	1.68343	1.38469	1.92304	1.31813	1.25771	2.04392	1.08357	0.699445	0.741292	1.1803	1.20358	2.01528	1.09349	2.12925	0.787745	1.10129	1.31542	1.76647	1.37174	1.66433	1.47273	1.41682	1.77976	2.03071	0.79536	1.6326	1.50008	2.23045	0.57072	1.33093	1.29189	1.27793	1.58937	1.46233	1.65213	1.34391	1.82277
AC132938.1	0.566181	0.0460858	0.90096	0.282051	2.02388	2.87012	1.33173	2.36373	1.84232	1.41485	0.634358	0.741555	1.08965	1.04899	0.449981	1.09181	0.780252	1.09349	1.64512	0.98324	1.11927	0.642105	0.234564	4.00779	4.66015	0.278514	0.414007	1.16185	1.29975	4.28712	1.91542	2.4186	1.37612	2.71012	2.18304	3.1634	1.56804	1.37087	1.53687	3.33877	0.492656	1.07179	0.863832	1.79786	1.08749	1.17515	1.54257	0.667631	1.99451
AC009560.1	1.53492	0.495566	0.395152	1.11021	0.409186	0.965348	0.551447	0.582228	0.420396	1.24382	0.192009	0.928994	0.94682	1.00305	1.40505	0.284504	0.656271	0.740376	0.542425	0	0.565194	0.590276	0.984419	1.16262	0.451495	0.630319	0.382864	0.384088	1.49243	0.455341	1.04639	1.51708	1.7216	1.42246	0.658734	0.574073	0.22844	1.17231	0.640753	1.46063	1.00629	0.644374	0.691231	0.325792	0.648043	2.34684	0.311179	0.338485	0.627624
AL445426.1	1.15334	0.128365	0.103428	2.30971	0.267317	0.120791	0.479237	0.13802	0.0441816	0.723822	0.0952596	0.898462	0.982568	0.465817	0.181473	0.0993821	0	0.306978	0.478357	0.0628608	0.313654	0.0629566	0.901768	0.134634	0	0.577646	0.295112	0.461159	0.0893533	0	0.154174	0.334752	0	0.00905077	0.0113576	0.219414	0.0933059	0	0.267239	0.0998176	0.0276717	0.240814	0.960101	0.305569	0.519622	0.24346	0.435796	0.114575	0.240427
AC009065.6	0.144168	0.159502	0.0754877	0.0609144	0.0855841	0.590276	0.0652077	0.375475	0.809574	0.153063	0.507337	0.0177036	0.186823	0.164287	0.0289398	0.269411	0.402891	0.131503	0.39631	0.1448	0.153381	0.139101	0.115627	0.523502	0.185908	0.106878	0.0934691	0.159158	0.191999	0.558431	0.0790673	0	0.108177	0.32622	0.682866	0.226629	0.26431	0.17904	0.275651	0.271962	0	0.146543	0.014139	1.08132	0.341411	0	1.04129	0.199241	0.633648
AC012313.6	0.665544	0.509843	0.561547	0.983754	0.483385	0.619566	1.01255	0.485262	0.969951	0.642879	0.714913	1.77786	0.649416	0.952221	0.474742	0.838537	1.17672	0.295927	0.848651	0.605702	1.05618	0.423427	0.754488	1.13526	0.713093	1.13238	0.761858	0.497301	0.456582	1.34568	0.611431	0.896183	1.00211	0.8818	0.572678	0.762714	0.845264	0.561606	0.896565	0.735884	0.486928	1.60855	0.950377	0.841295	0.860361	1.1283	1.09789	1.53897	0.817275
LINC01102	1.19165	1.31727	1.91797	0.507399	3.60507	3.24447	1.97709	4.96036	1.97113	1.68814	0.754488	0.765481	1.44955	2.00156	0.985991	1.5345	2.23993	2.29425	2.28694	2.63997	1.39387	2.89676	1.75389	3.14245	1.72047	1.62577	1.54072	0.701201	2.2512	0.599264	2.85373	0.600804	0.652135	2.91876	3.83506	3.07152	1.88977	2.54271	3.59707	2.32156	1.99804	2.98094	2.08508	0.638838	2.34916	1.93172	1.61373	1.80201	2.6228
AC009065.5	0.569791	0.40838	0.690047	0.108569	0.637657	1.5255	0.841295	0.876343	1.40474	0.950998	1.38691	0.38492	0.95915	1.08612	0.365443	1.8117	0.883186	0.828918	1.29868	0.245298	0.448562	0.362157	0.650132	1.40868	0.402517	0.462562	0.502561	0.847679	0.96311	1.1221	0.726449	1.26974	0.686398	1.18126	1.32848	1.60423	0.673788	0.133286	0.85793	1.56457	0.0846544	0.894327	0.362741	0.95604	0.988099	0.65523	2.07067	1.10976	1.22593
LINC00242	0.311103	0.160431	0.227275	0.279391	0.792024	0.391311	0.11489	0.467239	0.408551	0.333344	0.222755	0.0870091	0.21572	0.139709	0.185226	0.156948	0.464834	0.137246	0.27678	0.634282	0.232207	0.334702	0.194406	0.267549	1.30991	0.262673	0.190427	0.16034	0.447605	0.563523	0.156865	0.409819	0.125588	0.211335	0.354656	0.268233	0.144326	0.321331	0.327248	0.22607	0.385954	0.303331	0.62456	0.136419	0.37376	0.475075	0.537507	0.220105	0.19695
AC007731.1	0.322534	0.604174	0.401553	0.197368	0.948509	0.776239	0.738968	0.674834	0.89747	0.47981	0.641942	0.524321	0.14669	0.756551	0.107144	0.393686	0.268628	0.792583	0.619436	0.0771977	0.290021	0.624022	0.354151	0.638763	0.148724	0.432446	0.436417	0.408551	0.269544	1.27142	0.512838	0.145901	0.0483161	0.462915	0.784849	0.408257	0.492412	0.566105	0.283537	0.752125	0.188169	0.480962	0.218532	0.431745	0.546862	0.00620273	0.570466	0.601032	0.637657
AC009065.4	0.797192	0.38376	1.26188	0.724914	1.59628	1.46606	1.36129	2.03396	1.10952	1.00188	0.519991	0.878728	2.00331	1.22915	0.659557	1.24358	1.63228	0.775682	1.82672	1.31838	1.14483	0.53118	0.699665	1.97529	2.1184	1.72466	1.75643	0.679747	1.31173	1.5304	0.927702	1.22697	2.65552	1.6166	1.47533	1.664	1.26371	0.642399	1.0668	1.41881	0.536353	1.03527	0.918087	1.5789	0.499636	1.24117	1.61238	0.992888	0.990732
AL022337.1	0.790988	0.453347	1.33044	0	2.45286	2.39961	0.490371	2.46287	1.04118	0.0873605	0.637808	0.168419	1.20244	0	0.833975	0.258309	0.719314	1.76883	0.589574	0.427786	0.321009	0.948089	0.400052	1.73892	1.64026	0	0.12984	0.693826	2.1722	0.351301	0.70326	1.22382	0	0.959245	1.43939	2.14944	1.01334	0.34209	1.35453	2.39533	0.496686	0.344235	0.720165	1.49739	0.988946	0.1789	0.507952	0.190833	1.9033
CRNDE	0.73148	0.318463	4.95958	6.03336	0.0463825	0.151227	0.363227	0.437649	0.0411893	2.78315	0.252737	0.632105	1.9617	0.282513	0.675646	1.35721	0.934331	0.00336518	0.106126	0.109511	1.01694	0.684463	0.818235	0.195482	2.70244	2.14796	1.88948	0.979727	0.0096087	4.86018	0.432346	2.72842	3.64334	0.384622	0.0644352	0.0857163	3.74437	0.521574	0.247823	0.524818	1.03479	0.704965	0.0901988	0.38497	1.01987	0.541775	6.98261	2.57499	0.116264
AC005076.1	2.11988	1.73645	1.36129	2.32349	1.63469	1.63334	2.4802	1.60792	1.26005	1.76393	0.732364	2.25834	3.03995	2.27666	2.34799	1.89285	2.10647	1.51416	1.70524	1.2271	1.58324	1.61224	1.72947	1.3237	2.9887	1.48861	2.18939	1.79953	2.31275	2.2211	2.01528	2.5945	2.73225	2.37489	1.48259	2.01298	1.23402	1.46289	1.16119	1.78956	2.51135	1.59998	1.66544	1.58021	2.06559	1.66618	1.53069	1.70743	1.48571
AC239798.4	0.491813	0.536158	0.229364	0.660235	0.359098	0.164577	1.04929	0.543142	0.0277262	0.148767	0.591924	0.523747	0.0634501	0.321178	0.634282	0.501662	0.170089	0.127483	0.24174	0.0821573	0.118357	0.571541	0.370297	0.00632354	0.118335	0.00535854	0.823386	0.269744	0.057709	0.187435	0.332825	0.0640761	0.145764	0.301772	0.178998	0.104246	0.128919	0.0397331	1.05506	0	0.982237	0.179442	0.274058	0.122121	0.255215	0.184362	0.169273	0.800252	0.118531
SH3RF3-AS1	1.23453	1.36129	1.05725	0.997669	1.46523	1.30323	1.42504	1.33519	3.40156	1.74363	2.08328	1.33519	1.63843	0.770212	1.6193	1.36334	0.810722	1.5954	0.879156	1.12372	1.28738	1.39726	1.25145	1.35368	0.463876	1.12737	1.33765	1.31888	1.14366	2.38546	0.95808	1.1326	0.533392	1.68942	0.651913	0.916292	1.36566	2.33792	2.26177	1.40092	1.59113	0.910009	0.86544	1.52824	1.33818	0.742154	1.39587	0.82624	1.25976
AL121987.2	0.303762	0.264474	0.350622	0.278487	0.779895	0.810722	0.898649	0.614017	0.3939	0.493071	0.814891	0.315682	0.407447	0.410646	0.558622	0.296861	0.254634	0.390565	0.699908	0.514375	0.47481	0.424427	0.213933	0.737193	0.643677	0.455341	0.459959	0.370802	0.933691	0.885335	0.452223	0.261014	0.512587	0.486385	0.756864	0.607102	0.239124	0.439892	0.353197	0.211612	0.329649	0.723362	0.416065	0.741292	0.425161	0.376705	0.592209	0.306511	0.58456
AC107982.3	0.641304	0.708472	0.342043	0.770569	0.617766	0.374109	0.572089	0.577424	1.03941	0.817438	0.646098	0.727451	0.590408	0.399112	0.680458	0.518385	0.754727	0.306765	0.694527	0.776606	0.623776	0.777086	0.695844	0.442101	1.04364	0.515668	0.638655	0.368445	0.73654	0.455838	0.922591	0.655767	0.348545	0.743383	0.325817	0.361814	0.373937	0.874893	0.397677	0.518486	0.958774	0.448424	0.91335	0.311573	0.57698	0.714978	0.336456	0.569283	0.368596
LINC01537	0.116864	0.301694	0.197019	0.0892355	0.557405	0.398827	0.272647	0.247124	0.488995	0.234323	0.290175	0.144146	0.225617	0.112819	0.331239	0.275611	0.520162	0.747618	0.296065	1.09227	0.0965105	0.391056	0.267239	0.154174	0.542011	0.57547	0.0407508	0.146851	0.495018	0.0544497	0.0352976	0.351636	0.341459	0.174323	0.5468	0.326539	0.0136064	0.51168	0.514264	0.264648	0.241007	0.0733754	0.50972	0.0238417	0.327973	0.105956	0.0624059	0.0317683	0.312988
LINC00471	0.646613	0.581293	1.0805	1.06568	1.12696	1.18431	0.777086	0.810325	1.26857	0.753992	0.796607	0.518486	0.73051	0.3286	1.21808	0.80312	0.550945	1.62547	0.96815	0.43655	0.217488	0.943141	0.648126	1.0148	1.45895	0.172852	0.827772	0.988325	1.03326	0.862463	1.14088	0.673077	0.96067	0.478471	0.881207	1.31221	0.495566	0.955793	1.1582	1.01541	0.812498	0.666132	0.873012	0.554273	0.825471	1.08701	2.11043	1.06438	0.880398
AL592071.1	0.162288	0.111818	0.59727	0.163994	0	0.0904557	0.0769306	0.420572	0.529056	0	0.0816003	0.0231359	0.296005	0.415425	0.25902	0.223292	0.511556	0.240609	0.0240625	0.0252355	0.12264	0.160116	0.130362	0.311517	0.757393	0.183638	0	0.409715	0.564479	0.439488	0.154992	0.534278	0.942067	0.0766828	0	0.0124997	0	0.0929786	0.723822	0.469357	0.215869	0.0808464	0.137193	0.0239384	0.035676	0.0561918	0.00850232	0.0992371	0
AC005082.1	0.197635	0.910813	0.224756	0.552576	0.164736	0.0640335	0.516781	0.55769	0.155921	0.642592	0.989955	1.63098	0.652617	0.553527	0.15441	0.746405	0.674145	0.0955217	0.738022	0.500065	0.509503	0.174298	0.997669	0.00658696	0.356523	0.253018	1.0757	0.799171	0.0802257	0.103203	0.405308	0.211105	1.44891	0.211232	0.0880393	0.200695	0.737676	0.181144	0.0978753	0.257109	1.01106	0.40565	0.338172	0.383034	0.218313	0.360277	0.0750822	0.727451	0.271323
AC087301.1	0.624288	0.056221	0.681041	0.098889	0.551764	0.399208	0.672422	0.526678	0.555767	0	0.505363	0.498145	0.0728619	0.526792	0.14927	0	0.645761	0.430598	0.48941	0.134503	0.583354	0.371728	0.0736713	0.841583	0.129573	0.71961	0.788472	0.972646	0.40409	0.718411	0.777086	0.277484	0.159092	0.10771	0.815117	0.98314	0.447055	0.890086	1.03681	0.498334	0.284455	0.72033	0.40829	0.646399	0.1448	0.321078	1.00842	0.606021	0.635199
AC022211.3	0.433163	0.0362838	2.17792	0.166591	1.06191	0.558918	0.878626	0.901175	1.22977	0.272581	1.26857	0.148109	0.138167	0.561213	0.470738	0.70457	0.586816	0.585083	0.386376	0.171321	0.181193	0.690449	0.0529559	0.833975	0.482555	0.418087	0.646479	0.346064	0.490708	1.6015	0.224544	0.690948	0	0.262596	0.831085	0.578348	0.460676	0.506768	0.490927	0.31675	0	0.471216	0.14057	0.986219	0.45176	0.787207	1.20582	0.372853	0.148261
AC026471.4	2.56718	2.52113	3.50546	1.39726	3.398	4.56909	3.22363	6.20778	3.97281	2.68669	2.959	2.34254	3.21582	2.69143	2.24705	3.80423	3.36967	3.17494	2.50125	2.10206	2.19763	2.44797	2.2174	5.19057	3.45311	2.4516	3.05427	3.16244	3.45107	4.16297	4.06025	5.14021	4.53408	2.55782	3.42404	4.41106	4.01453	3.0243	3.54725	4.8295	1.83201	2.97316	2.46326	4.07417	2.57135	3.37924	5.19305	3.19549	2.84628
ENO1-AS1	0.379795	0.778389	0.487497	1.28499	0.864277	0.421051	0.429186	0.512475	0.0625857	0.637657	0.402437	1.07431	0.866041	0.164287	1.04474	0.196977	0.681332	0.211437	0.39631	0.27214	0.106229	0.197517	0.440189	0.381002	1.46007	0.961855	0.319002	0.720249	0.504368	1.13771	0.413716	0.734715	1.53477	0.895232	0.411282	0.509025	0.0165393	0.0791647	0.991595	0.490524	0.622768	0.615269	0.434633	0.148463	0.154337	0.901486	0.783438	0.199241	0.297369
AC005104.1	0.309601	0.92312	1.09227	0.230044	0.684895	1.29054	1.36292	0.824365	1.28077	1.17955	0.621485	0.566257	1.02378	0.570029	0.64545	1.43981	0.994403	0.220841	0.772299	0.823716	0.63017	0.767358	0.627624	1.74721	0.192324	0.950998	1.08749	1.38748	1.31962	1.18767	1.32737	1.13757	0.334832	0.730328	1.25352	1.29843	1.42868	1.01183	0.835136	1.23188	0.271192	1.28103	0.448988	0.787908	0.833408	1.28387	1.74264	0.837776	0.978719
AL135925.1	1.24288	1.11118	0.966588	1.3149	2.07267	2.28602	1.61131	2.38388	2.62702	2.00297	1.76458	1.06887	2.06166	1.10129	1.63348	1.65615	1.851	1.92205	1.38438	0.816636	0.95915	1.54376	1.6709	1.39167	2.04039	2.29658	1.68074	1.6493	1.71919	1.93517	1.54643	1.81426	1.48347	1.81883	1.83302	2.42339	0.914798	2.1392	1.91217	2.04091	1.68844	1.25041	1.20332	2.88031	1.49154	1.59205	1.3014	0.897705	1.82017
AL355001.2	2.18266	1.27817	1.99837	2.26327	1.99837	3.42504	1.74296	2.91832	2.51219	2.13259	2.02795	1.46606	3.00095	2.26327	1.83597	2.52723	2.23158	2.62741	1.40678	1.29741	2.08218	1.75194	1.77074	2.33165	2.23647	2.23307	3.62656	2.99281	2.23647	2.0539	3.10157	1.1081	1.94341	1.46578	2.40714	4.04057	1.40733	2.30662	1.78105	1.92409	1.82506	2.25723	2.07972	1.81084	2.03254	2.52958	1.04949	2.42926	2.42536
AC010273.2	0.394239	0.884614	0.44596	1.52707	0.69329	0.324155	0.641432	0	0.643962	0.863752	0.579075	0.672922	0.124333	1.83898	0	0	0.0995315	0.138046	0.658258	0.406719	0.959939	0.727361	0.572751	0.76967	0.777086	2.37024	1.06307	0.692025	0.602957	1.63436	1.07687	0.350979	0.114123	0.448226	0.0190298	0.281286	1.03877	0.281053	0.234403	0.0504075	1.07452	0.154138	0.45262	0.0198751	0.226612	0.721353	0.307186	0.659069	0.393404
LINC02123	0.972074	0.571887	0.00523697	0.809476	0.308573	0.142122	0.704403	0.044616	0.563817	0.795897	0.00446706	0.279199	0.157651	1.60269	0.400243	0.43397	0.61633	0.259616	0.145145	0.516366	0.086674	0.5351	0.83921	0.147324	1.05204	0.0119768	0.00952296	0.27489	0.324667	0.758508	0.577923	1.11092	1.34934	0.687249	0.282288	0.0274954	0.320267	0.23145	0.117984	0.359292	0.311766	0.423943	0.367405	0.356228	0.192837	0.354734	0.000925736	0.206601	0.106775
AC245297.2	0.696597	0.524366	0.604096	0.994403	0.20359	0.510724	0.786191	0.596879	0.0407013	1.36618	0.1831	0.682201	1.07084	0.728461	0.521219	1.87838	0.508012	0.230683	0.364873	0.0590934	0.23205	0.880588	2.13363	0.496686	0.0664913	0.243435	0.0663376	1.98998	0.401553	0	0.936935	2.01594	3.10763	0.504996	0	0.566822	0	0.502803	0.257109	1.18051	0.937294	1.05246	0.300929	0.772446	0.273208	1.87838	0.650733	0	0.820629
AC092140.2	2.20535	1.48893	1.05664	3.15477	1.48459	1.56187	1.94001	1.61804	0.279611	1.85599	1.7148	2.17312	2.00087	1.80428	1.45751	2.03181	1.36758	1.51356	0.972757	1.12458	0.78517	1.50452	1.67874	0.966822	1.57273	1.27744	0.738225	2.07712	2.13954	1.49679	2.93857	2.34061	3.39028	3.07081	1.23791	1.87973	1.54815	0.890632	1.1561	1.96347	0.955793	2.37877	1.41514	2.17423	1.56339	4.07237	1.32956	0.948089	1.09743
AL161452.1	0.211232	0.28171	0.570169	0.366703	0.359633	0.517161	0.345358	0.382667	0.487497	0.467141	0.346137	0.118274	0.297395	0.299593	0.287383	0.401332	0.245889	0.166044	0.206334	0.0323221	0.325405	0.154745	0.0902221	0.850516	0.329118	0.288313	0.344646	0.205106	0.211749	0.853368	0.311925	0.529794	0.890862	0.699665	0.536436	0.61853	0.54503	0.329296	0.0859298	0.541628	0.0924919	0.45176	0.023471	0.448424	0.276747	0.341601	0.226647	0.439752	0.287045
MIS18A-AS1	0.877564	0.787908	1.08654	0.81766	0.9425	0.970389	0.564287	0.956674	0.891833	0.78258	0.781542	1.08612	1.01038	0.478698	1.40231	0.917453	1.03547	0.865671	0.752278	0.25558	0.607017	0.876613	0.930988	0.993943	0.788946	1.42759	0.964672	0.62058	0.841499	0.928994	1.19043	1.74394	1.644	0.627773	0.917226	1.06248	0.651982	0.660065	0.936286	1.33385	0.7118	1.02929	0.908184	0.96164	0.880788	1.39726	1.30667	0.626325	0.639892
AC019131.2	1.89044	2.51748	2.50427	1.59239	2.23192	2.15186	1.63469	1.57273	1.62503	1.76866	1.29621	1.73366	1.87574	1.24446	2.17682	2.37254	2.35656	2.09673	1.60207	3.10763	1.71511	2.1381	1.9043	1.24532	1.75976	1.33928	0.826783	2.0674	2.83612	1.40707	1.80561	2.23919	2.03272	1.82155	2.74648	2.39056	0.991067	1.81868	2.08943	2.02967	1.685	1.51708	2.00854	1.75976	1.66855	1.94272	1.28353	0.782762	1.48459
AC079921.1	0.439752	0.796922	0.548084	0.54528	0.225807	0.585083	0.412606	0.267911	0.3861	0.616171	0.279688	0.338735	0.179561	0.418024	0.705553	0.975377	0.177633	0.470156	0.290361	0.0804744	0.711655	0.590983	0.141891	0.0877508	0.0839135	0.712317	0.305064	0.538751	0.296897	0.496202	0.425817	0.589911	0	0.218026	0.122161	0.358237	0.599052	0.386376	0.264098	0.566257	0.525477	0.53023	0.366298	0.627916	0.300556	0.492744	0.278398	0.25156	0.364998
AC105053.1	1.024	0.137642	0.292534	0.277068	0.737484	0.948089	0.419333	0.485459	0.658995	0.320017	0.627422	0.108058	0.48831	0.196214	0.427113	0.134833	0.0871965	1.25668	0.239638	0.0225986	0.167776	0.47661	0.140816	0.624691	0.436681	0.0776904	0.0529398	0.528902	1.45659	0.735693	1.91866	0.0877508	0.0213954	0.216571	0.503541	0.835212	0.101119	0.861407	0.998464	0.842982	0.371217	0.085209	0.548199	0.406312	1.2706	0.388764	0.452094	0.0136536	1.06568
AP002954.1	0.867054	1.46408	0.526445	0.469065	0.155819	0.126213	0.12523	0.545399	0.256541	1.10976	0.785014	0.818235	0.202805	0.179319	0.31741	0.729844	0.103165	0.142649	0.0220332	0	0.449563	0.0921704	0.589574	0.129232	0.379583	0.174311	0.527013	0	0	0.0512123	0.385752	0.0459271	1.21231	0.128321	0	0.0113239	1.68715	0	0.299669	0	0.708985	0.117598	0.247013	0.410252	0	0.32495	0.00785872	0.68089	0.00886275
AC083880.1	1.21209	1.09975	0.762013	0.438709	1.31838	1.75474	1.76458	2.12096	2.47009	1.15561	0.89747	0.592071	1.6187	2.11695	1.89285	1.94759	1.20655	1.62084	1.44663	1.10088	1.16599	1.70559	0.946654	1.91969	3.28876	1.93412	1.54118	1.21412	2.34254	3.398	1.23574	1.80662	1.36157	1.66384	1.87504	1.997	0.84446	1.3604	2.44999	1.74751	1.52354	1.14622	1.08334	1.46663	1.38113	1.58053	1.29945	0.992029	1.05156
AC005225.2	1.32236	0.127385	0.313861	1.23031	0.0212933	0.400641	0.0642085	0.168938	0	0.0159366	0.0694525	0.0437508	0.0783501	1.06527	0.413842	0.0456565	0.183379	0.00841491	0.199345	0.524818	0.267812	0.25606	0.245709	0.324667	0.0354931	0.0301993	0.184389	0	0.0721104	0.155024	1.23661	0.150071	0.518486	0.14193	0.521451	0.266795	0.445654	0	0.138491	0.449254	0.421609	0.182868	0.655653	0.0485147	0.214047	0.0873605	0.00655867	0.608271	0.411587
LINC01160	0.247179	0.117036	0.349537	0.146344	0.443506	0.142025	0.508352	0.509441	0.0283941	0.406549	0.364253	0.399377	0.420752	1.01764	0.179851	0.723523	0.213746	0.013863	0.268152	0.183908	0.75386	0.0825572	0.269498	0.255521	0.24182	0.259887	1.00325	0.594756	0.0879474	0.428849	0.283648	0.255945	1.11493	0.477193	0.206356	0.224472	1.42729	0.113226	0.202021	0.122263	0.288735	0.631507	0.151571	0.535166	0.193946	0.646032	0.0874695	0.645761	0.222837
ZNF528-AS1	2.08508	2.26785	3.63787	2.10282	3.25338	4.03936	3.30315	3.84526	3.79463	2.19013	3.37972	1.98057	4.03519	5.16911	2.88121	4.1294	4.62917	2.33517	2.34061	1.52354	2.61636	3.08274	2.04075	4.48992	4.1927	3.27256	3.84813	2.79353	3.04783	3.78734	3.13347	3.86004	3.27942	4.31325	3.23763	3.39028	3.16675	3.15288	3.68531	3.73618	1.56757	3.93046	2.16357	5.08086	2.37717	4.79239	9.64321	3.98154	3.48925
SCGB1B2P	1.92	1.83201	2.6479	1.19253	1.87138	1.58254	2.03071	1.98913	2.24746	2.1439	2.29196	0.955118	3.99949	2.7114	2.15574	2.72116	2.82549	2.14868	2.10503	1.42839	2.22859	1.50272	1.96593	2.63014	2.32694	1.78367	1.77848	1.84598	2.09773	2.48708	2.1757	4.23321	4.1075	2.88698	1.69899	1.90774	2.19538	1.63997	1.18201	1.79283	1.73746	2.21924	1.76978	3.18969	1.51208	2.31408	2.03788	2.55991	1.52621
AC018410.1	0.25531	0.0777243	0.156044	0.0456237	1.65197	3.66613	0.719432	0.439629	0.712919	0.343357	0.473996	0.713937	0.216102	0.0780006	0.300959	0.16442	0.231123	1.13572	1.17078	0.379067	0.165603	0.823896	0.0290079	1.32263	0	0.00813719	0.148888	0.30891	0.73881	0.331686	0.565974	0.155264	0	0.654918	2.10757	2.49273	0.0533248	0.529056	1.23791	1.71511	0.0289922	0.406282	0.679411	1.19281	1.84063	0	0.00444544	0.117251	2.45204
AC022296.3	0.0690899	0.258932	0.155363	0.165472	0.5062	0.180996	0.59128	0.852372	0.0757009	0.461402	0.147912	0.341268	0.606318	0.80838	0.262981	0.82233	0.923909	0.507156	0.650733	0.241431	0.331617	0.0290325	0.425018	0.868273	0.765481	0.186489	0.110926	0.187261	0.401831	0.444262	0.471694	1.72592	1.54758	0.747959	0.343186	0.878417	0.602445	0.503358	0.0164113	0.887753	0.138364	0.42639	0.139277	0.856872	0.111546	0.534726	0.392761	0.603991	0.51067
AL122035.1	3.46439	3.66016	2.36433	5.73624	2.46326	3.75613	3.36967	2.35231	2.71012	4.64248	1.92069	3.9402	2.89591	2.51748	3.6504	3.64361	2.7849	4.61454	3.20421	2.40159	1.73877	3.44289	3.48613	3.01145	1.29217	3.04189	1.93535	5.14859	2.68437	3.16577	3.2477	3.71157	1.64239	3.5169	2.70457	2.98825	2.68969	3.28727	4.47355	4.06937	2.2931	3.15863	3.19691	3.6488	3.07572	3.84637	1.71319	3.43574	3.35813
AC020928.1	1.07777	1.38355	3.11836	1.1326	2.1458	1.53185	1.8707	1.9303	1.73746	1.85832	1.90603	1.33357	1.81789	1.2071	2.34136	1.73521	2.14026	1.55764	1.92829	2.50004	1.73011	1.51208	1.16821	1.74489	2.14066	2.32082	2.07067	2.78886	1.51092	2.54635	1.14044	2.32539	1.47853	2.17201	1.85501	1.53924	1.6015	1.20807	2.21103	1.43075	2.7469	1.8383	2.1987	2.07712	1.5535	2.24705	2.34414	1.42077	1.5957
AC093752.3	1.18007	0.535707	0.377205	0.959543	0.587807	1.38217	1.00188	0.73148	2.2549	1.18897	1.23079	1.64306	0.74401	0.97296	1.10786	0.566393	0.551975	1.5304	0.274779	0.50851	0.56582	1.2683	0.776051	0.88796	0.0891227	1.24408	0.800252	1.07063	0.95724	0.780252	1.25592	0.261257	0	0.634282	1.13238	1.52144	1.12279	1.1908	1.10676	0.921966	0.725624	1.45149	0.979342	1.14044	1.18097	0.259435	0.843904	1.37315	1.33956
AC007684.1	0.569197	0.832987	0.918199	0.788605	0.533891	0.330827	0.214024	0.311612	0.224732	0.390796	0.579925	0.167869	0.637657	0.291869	0.151277	0.66396	0.204248	0.934909	0.550212	0.371403	0.0544584	0.453853	0.477561	0.159092	0.416383	0.619816	0.129539	0.150785	0.87719	0.374411	0.448651	0.816487	0.903184	0.215632	0	0.449732	0.155307	0.256486	0.0108196	0.711112	0.182181	0.354872	0.216136	0.431101	0.487803	1.58937	0.722592	0.134849	0.115072
ZBTB11-AS1	1.05204	0.953374	1.04286	1.04307	1.1582	0.889654	0.83937	1.00232	2.00751	1.04462	0.800556	0.810508	0.776892	0.640092	0.581866	1.03701	1.08654	1.23031	0.486161	0.658415	0.851556	1.04708	1.15065	1.4341	1.51036	1.22041	1.00679	1.1582	0.992484	1.50598	0.989347	0.854192	1.01375	0.804747	1.06387	0.97016	0.651604	1.11351	0.944744	1.34766	1.05704	0.741797	0.85659	1.07803	0.940447	1.09863	0.397577	0.830717	0.938593
LINC02321	0.267022	0.273071	0.573256	0.703514	0.32564	0.0517344	0.145023	0.276633	2.10282	0.181987	0.225559	0.358791	0.633732	0.0402177	0.614728	0.580491	0.263783	0.605243	0.331617	0.0297019	0.245036	1.02141	0.139393	0.333873	1.8117	0.496332	1.07632	0.118395	0.0481101	0.895108	0.165585	0.0547358	0.604603	0.0206921	0.686068	0.370802	0.260628	0.212751	0.0187486	0.98686	0.464417	0.979982	0.335217	0.190158	0.190855	0.464064	0.0602053	0.51432	0.491129
AC010336.2	0.198272	0	0.169134	0.131592	0.126468	0.310652	0.146879	0.0598754	0.0511362	0	0.0586886	0.156823	0.104799	0.204924	0.320064	0.379022	0.615589	0.188274	0.727361	1.34975	0.68759	0.0709633	0.101751	0.289616	0.887753	0.461243	0.0796168	0.0179469	0.383905	0.315249	0.0667403	0.772233	1.05529	0.247394	0.712788	0.351924	0.145738	0	0.194678	0.312573	0.104725	0.195877	0.435486	0.0132051	0.357489	0.417413	0.474674	0.48831	0.185391
AL445493.3	0.688967	0.451999	0.243654	0.422793	0.688585	0.368015	0.0605493	0.264738	0.528075	0.30465	0.0125118	0.231618	0.519304	0.0920149	0.212351	0	0.802073	0.123931	0.43472	1.48053	0.624022	0.759038	0.638655	0.0124654	0.082956	0	0.176462	0.286042	0.25444	0	0.928783	0.319431	0.586551	0.310615	0.392589	0.336937	0.296218	0.0734232	0.410415	0.333494	0.182181	0.320567	0.673426	0.207919	0.593937	0.126132	0.180884	0.303187	0.83092
LINC02391	1.09622	0.59589	1.76489	0.683976	1.68844	1.40894	0.722592	0.505363	2.07712	0.924375	1.16021	0.217444	0.760816	0.689697	1.10917	1.00278	0.110327	2.61906	0.00610294	0.0665291	0.70605	1.00923	1.08273	0.981483	1.40121	1.00923	0.556475	0.718991	1.28398	0.522909	0.603991	0.344312	0.872264	0.522647	1.40174	0.791819	0.487394	1.9324	1.04842	1.04011	1.4501	0.237749	0.381002	0.591123	0.515179	0.295335	0.25558	0.19865	0.366799
AP002360.1	4.78207	4.52795	4.98143	5.47011	7.28337	6.39343	4.01926	6.81656	3.87754	4.26493	2.15019	4.07115	5.71169	6.16509	5.07926	4.38933	6.55443	5.7521	5.62084	4.15321	4.62296	5.47367	4.57462	5.65249	7.85998	5.03276	3.78682	4.24836	9.35684	7.45607	6.19328	8.03897	10.2417	6.66336	5.47539	7.33994	4.53134	5.29855	5.82383	6.81123	4.30385	4.85337	5.10904	4.0441	5.62557	7.06637	7.44324	4.48008	5.4311
LINC01503	1.16793	1.99451	1.50154	1.62827	1.59386	1.50974	1.46063	1.69035	0.478247	1.46929	2.01245	2.11548	1.92304	2.90927	1.50423	1.88206	1.56905	1.05178	1.37755	2.51459	4.14161	0.90138	1.64026	2.43519	2.68543	1.73398	2.80402	0.8818	1.05892	0.262568	1.05641	1.15289	3.75272	1.42615	1.3967	1.13048	3.88332	1.9293	2.13326	0.973603	2.01772	0.818235	1.56523	1.33227	1.42759	1.91423	0.42334	2.57708	1.22569
FARSA-AS1	0.431433	0.208936	0.515459	0	0.0787698	0.467549	0.356444	0.261058	0.301317	0.463258	0.0640464	0.566649	0.111078	0.348259	0.448365	0	0.318755	0.557183	0.542671	0.0784524	0.142498	0.0763181	0.357489	0.157177	0.176279	0.340827	0.128403	0.585972	0.403656	0.920816	0.28679	1.24014	1.75407	0.858577	0.0686572	0.213205	0.153952	0.169134	0.355963	0.650036	0.246011	0.317291	0.158652	0.617052	0.0894779	0.278338	0.673788	0.187667	0
LINC02427	0.98917	1.06297	0.951658	3.25627	0.783276	0.73442	0.539535	0.923025	0.0719932	1.36927	1.73266	1.25824	1.95583	0.356917	1.74939	0.819046	0.641942	1.61742	0.811288	1.06202	1.00148	1.10227	1.53185	0.885615	0.438709	0.691486	0.240501	1.56905	1.23869	0.0103918	1.0377	0.567732	1.18126	1.2031	1.10786	1.38217	0.342137	0.325817	0.738968	1.23715	1.04753	0.89981	0.967635	0.768148	1.09907	0.782228	0.698204	0.936935	0.625903
AL353622.1	0.133273	0.356767	1.70712	0.462316	0.217333	0.251177	1.10602	1.37891	1.04775	0.617601	1.36509	0.264738	0.508773	0.603455	0.651094	1.72592	0.962991	0.349925	0.703925	0.267239	0.703412	0.441769	0.704875	0.993255	0.937086	0.383364	0.859542	0.477357	0.697941	0.22778	0.726258	1.3778	0.737484	0.415248	1.2706	0.115521	0.849356	0.541775	0.754488	0.201472	0.127627	1.08072	0.286458	1.75912	0.665059	0.809161	0.651284	0.611201	0.184865
AC007292.1	1.73205	1.54196	1.52767	1.09277	1.66495	1.997	1.61435	2.33243	2.76445	1.63407	1.55624	1.02339	1.35315	1.8261	1.33436	2.48146	2.05248	1.78924	1.29267	1.71251	1.15722	1.81756	1.15464	2.46852	3.60884	1.40707	1.42901	1.96835	3.1787	3.05727	1.68373	3.34353	3.337	2.50167	1.96489	1.89008	1.16793	1.69989	1.69606	2.83257	1.4843	1.84391	1.31032	3.1672	1.92205	1.96521	2.51581	0.811816	2.06958
AL365205.3	0.198032	1.17887	1.04719	0.199127	1.30941	0.901591	1.0541	0.621034	0.950267	0.643962	0	0.407357	1.67794	0.331344	1.25533	0.565741	2.6433	0.592413	1.47017	3.41995	0.826884	0.891651	1.02434	1.23979	1.49992	0	0.439822	1.25924	1.23589	0.422473	0.804074	1.39331	1.52707	0.649801	1.403	1.06387	0	0.241867	0.746812	0.725624	0.659217	0.365497	1.92033	0.335843	1.19959	0.632346	0.349156	0.12576	1.29788
AC005154.4	0.468241	0.04411	0.721429	0.0831666	0.685762	0.523747	0.755157	0.570466	1.02052	0.596334	0.841397	0.923311	0.0580128	0.462186	0.206495	0.249611	0.428294	0.896661	0.031683	0.269383	0.0822008	0.687399	0.0611011	0.28442	0.228048	0.62881	0.0691108	0	0.348319	0.723214	0.683564	0.0590377	0	0.475474	1.16312	0.831921	0.444669	0.548199	0.413184	0.345895	0.06186	0.424695	0.535707	0.301961	0.491688	0.171815	0.664124	0.875819	0.812498
AC092667.1	0.250592	0.350889	0.486866	0.0489751	0.422935	0.294791	0.181799	0.586232	0.353586	0.251434	0.292463	0.486767	0.114434	0.00474234	0.32326	0.235439	0.48354	0.399249	0.299644	0.441949	0.147324	0.369794	0.288625	0.437514	0.301013	0.403003	0.363859	0.1483	0.629026	0.160657	0.304431	0.343034	0.13824	0.500707	0.368683	0.497599	0.141766	0.139684	0.36594	0.356875	0.549848	0.171377	0.451139	0.0683557	0.560252	0.128846	0.259559	0.0603554	0.381167
AL353708.3	0.580704	0.589574	0.686151	0.344312	0.850744	0.520162	0.529192	0.656419	0.293955	0.84187	0.468177	0.486037	0.785565	0.24341	0.633468	0.609442	0.949903	0.604413	0.637284	0.186823	0.247508	0.589459	0.692803	0.481352	0.925888	0.836724	0.471083	0.206379	0.733716	0.454006	0.862655	0.948767	3.18057	0.441327	0.250592	0.703925	0.594655	0.637284	0.440546	0.850942	0.239186	0.659292	0.350442	0.792024	0.598355	0.844069	0.831085	0.802073	0.38376
AC117498.2	1.4588	0.738022	1.2818	1.03592	1.63752	1.5766	0.953374	1.87269	1.83631	0.653808	0.62058	0.758699	0.653429	1.22178	1.3442	0.682201	0.471305	1.76008	0.80132	0.718842	0.943478	1.54668	1.45688	1.91527	2.72503	1.13357	0.366086	0.652843	1.27588	1.60638	1.87574	1.15538	2.61697	0.946654	1.57209	1.59658	1.14404	2.088	1.98474	1.99106	1.03899	0.64487	0.796783	1.16385	1.0527	1.80036	0.697049	0.766852	1.35695
ZNF236-DT	1.28499	1.03701	1.61465	1.19103	0.758866	1.28944	0.980534	1.26939	0.867891	1.19984	1.26703	1.52978	1.72657	1.91145	1.07545	1.33818	1.24754	1.29398	0.853455	0.676907	1.24273	1.04547	1.02839	1.11916	1.16821	1.49082	1.5556	1.04529	1.50008	1.20655	0.76967	1.33545	1.14925	1.22826	1.49916	1.3035	0.966822	1.50945	0.628281	1.47707	1.4472	1.0076	0.711479	1.02972	0.892816	1.3442	1.22773	1.12567	0.666132
AC084018.1	2.5895	1.53477	6.37069	0.804522	4.41502	6.17744	4.68367	4.94404	6.82627	2.29196	4.82876	2.15093	3.44649	3.09831	1.78826	4.9884	2.45484	2.61697	3.09377	0.811059	1.72405	2.06632	2.47778	5.56112	2.12494	2.18156	2.90307	2.79136	4.47026	4.06753	3.58803	3.60024	1.49013	3.13251	4.40908	4.91493	3.40561	2.2323	3.80366	4.48107	1.04307	3.25387	1.93811	4.78244	2.77215	2.84189	8.95693	2.53332	4.06753
AC099343.2	1.32116	1.28045	0.965851	2.19903	0.554273	0.836085	0.71848	0.980212	0.476556	1.31437	1.25771	0.692872	2.62536	1.31703	1.2374	1.1301	0.878728	0.880897	0.615589	0.553389	1.05156	0.551843	1.57151	0.997295	0.45708	1.15347	0.721599	1.17684	1.05132	0.12991	1.06568	1.74721	3.17773	1.08933	0.766255	1.51077	1.31274	0.17865	0.652696	1.80428	0.435209	1.09692	0.718342	1.11387	0.76397	1.87171	1.58602	1.23031	0.550945
AC023510.2	0.70072	0.832369	0.135415	1.83067	0.371851	0.29155	0.553389	0.373173	0.191257	0.632637	0.497526	1.36157	0.806542	0.563817	0.43392	0.970389	0.456009	0.165751	0.632571	0.576699	0.687399	0.321592	0.821875	0.0057813	0.633988	2.70331	0.288286	0.411417	0.526853	0.30936	0.921124	0.619436	4.0128	0.559353	0.204831	0.23158	1.93102	0.163867	0.37376	0.703514	0.670348	0.525927	0.379795	0.512994	0.381828	0.749939	0.154138	0.255886	0.437785
AC004948.1	0.199425	0	0.78208	0.0936918	0.0876323	0.27423	0.454852	0.10647	0.212241	0.646865	0.147793	0.302027	0.506061	0.504505	0.141641	0.0746543	0.429939	0.0146115	0.253275	0.20883	0.726783	0.0434921	0.542849	0.103125	0.24734	0.093919	0.0045598	0.548717	0.0621984	0.641942	0.11862	0.803781	0.846277	0.280787	0.0368307	0.58148	0.0708226	0.18251	0.20883	0.276688	0.122226	0.189059	0.139222	0.285263	0.220571	0.363586	0.179011	0.326032	0.125918
LANCL1-AS1	0.802309	0.724757	0.961222	0.525817	0.769852	0.738968	0.708985	0.700195	0.538134	0.866041	0.62985	0.560993	0.723645	0.724589	0.66541	0.62856	1.02233	0.689697	0.930576	1.86473	0.546324	0.812005	0.934744	0.430102	1.24532	0.386431	1.04686	0.904035	0.919681	0.693354	1.47445	0.697186	0.352894	0.832211	1.12873	0.961454	1.14184	1.01059	1.04178	0.687092	0.525927	1.94445	1.68715	0.862655	1.4678	0.871191	1.09692	1.01809	0.94151
IPO5P1	2.43997	2.18901	2.84539	2.51748	3.02251	2.99002	3.6428	2.91382	2.74044	2.61362	3.89306	2.75246	2.49315	2.89635	3.2592	3.6428	3.83733	3.17395	2.67774	3.33952	2.71398	3.39949	2.32655	3.35508	4.63055	4.32992	2.51014	3.70992	5.3825	3.71157	2.83567	3.75613	2.548	2.93093	3.07431	3.86171	2.7169	3.60453	3.85041	2.79919	2.45768	3.00232	2.85111	3.86117	2.92373	4.17228	4.33951	2.01704	2.59117
MIR4300HG	0.695844	1.07847	0.383141	1.47647	0.891833	0.438823	0.635058	1.21281	0.744092	0.631355	0.551503	0.601669	0.272931	0.578741	0.696914	0.347487	0.553988	1.28682	0.138476	0.219329	0.151695	1.36618	0.549163	1.15998	1.09006	0.584308	0.0922507	0.392533	1.22167	0.749863	1.14937	0.651982	0.623776	0.696597	0.621098	0.494276	0.399539	1.05109	0.891259	0.905772	0.453599	0.323805	0.238086	0.943859	0.935286	1.7148	0.147663	0.170291	0.567564
AC124303.1	0.622182	1.2374	0.196672	0.330575	1.1115	0.602889	0.859698	0.306729	0.499636	0.300986	0.54082	0.593214	0.153701	0.309837	1.19213	0.440819	0.434404	1.47907	1.83928	2.19122	0.385567	0.937086	0.275611	0.340906	0	0.129644	0.141555	0.281286	0.926305	0.0944168	0.319603	0.0141984	0.0254526	1.00905	2.48504	1.11329	0.202143	0.814541	1.96382	0.183908	0.202021	0.541055	2.28847	0.35591	0.725935	0.0394941	0.25681	0.337675	1.20207
AC073195.1	2.23158	0.906725	1.0174	0.690257	1.67998	2.16648	1.57938	2.41663	1.43267	1.59205	0.834294	0.957648	2.43799	2.21959	1.77012	1.27817	2.57218	1.13616	2.04499	0.577424	0.95893	1.17418	1.0541	1.5766	2.39094	2.71606	0.999065	0.950998	1.81223	2.5945	1.79574	3.26864	5.0161	2.36042	1.40121	2.258	0.622383	1.51558	1.26857	2.41034	1.05686	1.30451	0.813883	1.71669	1.79509	2.37137	3.50704	0.887125	1.28868
NOP53-AS1	0.385378	0.235899	0.0563908	0.122804	0.563479	0.321517	0.228188	0.545781	0.708985	0.340416	0.710578	0.423943	0.338874	0.190246	0.130649	0.92568	0.437232	0.10608	0.0115475	0.115877	0.426733	0.310812	0.52035	0.813229	0.612811	0.342844	0.147602	1.0792	0.733093	0.538498	0.390862	0.682639	0.674067	0.822414	0	0.363085	0.258956	0.524661	0.484859	0.353492	0.158074	0.633196	0.403479	1.29752	0.477357	0.775846	0.322858	0.543252	0.475345
AC012603.1	0.870995	0.843545	1.11398	0.96883	1.50099	0.626575	0.188006	0.483906	0.0473099	0.686398	1.00114	0.72287	0.346504	1.40594	1.03404	0.29502	0.775318	0.389306	0.696512	2.93994	0.363533	1.01694	1.71099	0.829942	0.818838	2.38227	1.35299	0.535585	1.10676	0.516306	1.45895	0.893224	1.26679	0.88986	0.812005	0.370802	1.86667	0.385085	0.366405	0.800479	0.503769	1.78601	1.97165	0.382026	1.36419	1.59763	0.450893	1.0909	1.01625
TMCC1-AS1	1.35858	1.43012	1.07643	0.902378	2.91106	1.84232	1.94962	2.71737	3.68968	1.89892	1.34341	1.32737	1.47533	0.702972	1.59269	1.43353	1.91558	2.38664	1.85932	1.47884	0.962799	2.46648	1.52536	1.61435	2.55478	1.42504	0.755513	1.38889	1.50654	1.9135	1.39698	2.30703	1.7977	1.61039	2.08294	2.69733	1.11041	2.17897	2.22409	2.5308	1.19316	1.17766	1.32711	1.73336	1.649	1.36847	1.55324	1.04639	1.94794
AL928654.1	2.1267	1.06505	0.588993	1.94828	0.898896	1.06754	1.44608	0.773563	3.24742	1.30478	0.60657	1.51532	0.894919	1.10248	1.47129	1.07621	1.65459	2.03181	1.30586	1.43809	0.810722	1.93621	1.21969	2.01457	1.16554	2.37659	0.815457	1.44891	1.26136	1.36847	1.50945	0.936935	0.461632	1.35074	1.52563	1.41088	0.669427	1.48805	2.15239	1.47075	0.891071	1.19091	1.86473	1.25118	1.19658	1.1504	0.409456	1.16554	1.6518
STARD4-AS1	0.796922	0.957648	1.96347	0.343735	1.14184	1.64496	1.70366	0.417413	1.17471	0.832211	1.45518	1.69959	0.417059	0.589312	1.64462	0.652911	0.795897	1.49335	1.04842	0.780252	0.794966	0.907174	0.424767	0.955547	0.132062	0.892969	0.616034	0.967518	0.67001	1.997	0.96098	0.220311	0.0512887	0.883952	1.91899	1.48053	0.841668	1.28077	1.20785	0.760816	0.594217	0.507276	0.751633	1.16119	0.796607	0.221648	1.42359	0.899614	1.16161
AC126614.1	0.661214	0.664334	0.202372	0.483631	0.162427	0.739138	0.555298	0.228459	0.525817	0.474674	1.22849	0.732517	0.507893	0	1.64558	0.221837	0.3286	1.41005	0.0598641	0.113611	0.0831351	0.900179	0.0275565	0.596879	0.299695	0.465323	0.0699453	0.702779	0.539893	0.252182	0.249199	0	0	0.438103	0.564578	0.520162	0	2.11548	1.03616	0.466205	0.436159	0.177671	0.441949	0.231726	0.226318	0.173688	0.318425	0.16162	0.649801
AP000688.1	0.429131	0.373978	0.274024	0.852372	0.471543	0.235439	0.257578	0.764454	1.42982	0.251434	0.426907	0.408257	0.476855	0.645614	0.420627	0.183726	0.27419	0.940031	0.193142	0.43228	0.339348	0.659143	0.217808	0.873707	0.503541	0.297395	0.809574	0.342873	0.346812	1.11376	0.605052	0.198324	0.0671835	0.10666	0.641773	0.602523	0.609664	0.861998	0.840347	0.495169	0.178941	0.486678	0.570872	0.238056	0.519427	0.285941	0.0488142	0.401332	0.464004
MIR22HG	1.56273	1.92657	4.22016	2.07211	2.14722	1.91217	1.91081	1.65767	1.38029	1.52476	2.31618	1.58751	1.90498	2.38388	2.61238	2.95812	2.45565	1.89821	2.47329	6.24234	3.25819	1.76814	1.22524	3.33542	1.87302	2.65	2.49515	2.13037	2.27097	1.60393	3.11551	2.17828	1.11118	1.40533	2.33405	1.38326	4.69301	1.56273	2.1643	1.5821	1.27867	2.34136	3.0626	1.30298	2.61362	1.5972	1.93412	1.89892	2.90747
AC020915.3	1.15464	1.1383	1.22071	1.65427	1.17371	0.966418	1.29451	1.38864	1.43183	1.07896	1.34501	1.24482	1.26136	1.36816	0.683483	1.34556	1.41346	1.06798	1.08427	1.68343	1.98198	1.05295	1.26213	1.10202	1.1312	2.02261	1.48459	0.593651	1.16433	1.4483	0.979342	1.44955	2.34293	1.16238	1.02669	0.712173	1.34172	1.23211	0.95786	0.745535	0.809161	1.21334	1.24408	0.910235	0.943478	1.25486	1.60515	1.7804	1.00923
AC099522.2	2.23647	1.34556	2.44232	1.49321	2.24934	2.39178	1.78889	2.66179	1.43588	2.03614	1.48038	1.65675	3.10203	2.7169	2.23465	2.08473	2.81709	1.74232	2.17016	1.05121	1.35804	1.94616	1.57938	1.66464	3.41682	2.04536	1.35299	1.48489	2.75799	2.26099	2.61135	3.45056	4.01926	1.84265	1.66212	2.75504	1.73235	2.37024	2.03577	2.99458	1.65273	2.05757	1.61039	1.57033	1.95863	1.94583	3.32197	1.23967	1.80796
AC008537.2	1.02754	0.866657	2.25527	1.39459	1.07364	1.59357	2.59571	1.41232	0.984913	2.10973	2.61866	2.31933	1.54231	1.20679	1.59085	2.07826	1.34447	2.19181	1.63952	0.810722	1.16082	0.49657	1.45549	1.06237	0.825032	2.18828	1.20861	1.79053	1.67401	2.70373	1.1081	1.70175	1.75407	2.19277	1.73845	1.59386	1.08868	1.90603	1.01752	0.758783	1.52476	1.67558	1.17912	2.40633	1.45719	2.28926	3.02893	1.38029	1.06657
AC008759.2	0.614158	0.536158	0.275703	0.447454	0.997551	0.373478	0.317613	0.632255	0.303187	0.987188	0.612896	0.420517	1.44169	0.814704	0.684895	1.25899	1.25118	0.339572	1.13636	1.15079	0.351585	0.399112	0.72727	0.240088	0.510405	0.22731	0.587153	0.4196	0.767916	0.0562762	0.792211	1.26079	1.96816	0.436363	0.518814	0.823896	1.12434	0.27423	0.470519	0.531692	1.33659	0.719139	0.747618	1.09521	0.430693	1.18992	0.0903136	0.281499	0.623703
AL139349.1	0.35871	0.0138902	0.289005	0.113301	0.250971	0.811646	0.493611	0.715533	0.556475	0.38795	0.66888	0.396766	0.252894	0.879247	0.0151157	0.552959	0.115792	0.35398	0.544353	0.348836	0.39916	0.104196	0.0239559	0.831617	0	0.277746	0.758699	0.282876	0.264957	0.401158	0.321724	0.197452	0.177688	0.213244	0.497061	0.525477	0.995121	0.0530328	0.527826	0.550519	0	0.848651	0.214069	0.564389	0.212851	0.292583	0.527013	0.967751	0.505885
AC012640.2	1.59933	1.12167	1.4961	2.04219	1.51708	1.81688	1.33121	2.07931	2.02261	1.45834	1.34091	1.23967	1.58148	1.70771	1.88275	1.29689	2.05568	2.08943	1.0527	1.25066	1.37558	1.72818	1.12546	2.4609	3.18057	1.18791	1.71038	1.11186	1.423	2.37137	1.70398	1.28668	2.39452	1.33901	1.94962	1.82875	1.06876	1.81459	2.03788	2.06166	1.57752	1.51151	1.46346	1.25352	1.3967	2.24181	1.08888	1.11209	1.78209
AC104463.2	0.541222	0.152953	0.888132	0.603755	0.137842	0.462864	0.486866	0.60354	0.228968	1.10272	0.587069	0.88826	0.891833	1.04375	0.345836	0.408436	0.581614	0.203003	0.499693	0.320181	0.742577	0.303992	0.618839	0.913262	1.63469	0.853281	0.756454	0.353749	0.0695439	1.4814	1.80428	1.28868	3.94222	0.629276	0.53398	1.00243	1.27411	0.260065	0.415425	1.01387	0.184451	1.56636	0.192371	0.987462	0.717725	0.879511	0.441806	0.221624	0.648279
LINC02371	0.301464	0.522909	0.246606	0.360678	2.04145	0.179962	0.611201	0.299471	0.386594	0.582971	0.68089	0.484487	0.257699	0.448017	0.333737	0.270899	0.884132	1.87138	1.09133	1.35396	0.267188	0.963854	0.402437	0.42271	0.687726	2.75799	0.250592	0.174867	0.400136	0.661764	0.0108471	0.841083	0.181193	0.756031	1.05064	0.279801	0.163949	0.683976	0.708315	0.61224	0.37274	0.29502	1.53083	0.519675	0.632006	0.16706	0.098651	0.0138411	0.454268
AC104561.1	0.385378	0.292965	0.999946	0.55995	0.272047	0.435486	0.338735	0.44145	1.0682	0.909791	0.361851	0.202425	0.13094	0.0580025	0.888823	0.242397	0.193004	1.13896	0.226803	0.182492	0.238665	0.458147	0.57547	0.264997	0.131745	0.703336	0.31657	0	0.414601	0.213098	0.0441546	0.0750328	0.242138	0.377392	0.566506	0.217611	0.18382	0.324516	0.613546	0.687658	0.425458	0.367753	0.341714	0.194529	0.329649	0.206821	0.342318	0.220695	0.232483
AC021321.1	0.436363	0.753122	1.13215	0.337675	0.971881	0.904449	1.07757	1.12671	0.972074	0.73881	0.948881	0.571541	1.18331	1.06155	1.05686	0.572678	0.820833	0.790419	0.819596	0.210869	0.515117	0.719314	0.714418	0.466901	0.95604	2.46049	0.661966	0.839039	0.684895	1.38802	0.89981	0.852372	0.981254	0.818838	1.17302	0.943141	0.478131	0.969951	1.33765	1.05458	0.750699	0.628424	0.712173	0.806542	0.782316	1.07386	0.561995	0.464124	0.933691
AC104088.1	2.13993	0.196292	0.061915	1.80892	0.828353	0.619127	0.334619	0.0120599	0.285683	0.822246	0.258115	1.78601	0.599348	0.0836915	0.31741	0.239599	0.244602	0.0293969	0.514928	0.398128	0.0488311	0.595348	0.698823	0.0552708	0	0.229424	0.160823	0.797427	0.711655	0.0353792	0.62985	0.102897	0.202635	1.05341	0.0130812	0.199684	0.190693	0	0.0972416	0.310069	1.72078	0.396766	0.556475	0.899163	1.34228	0.62881	0	0.125152	0.752125
C17orf102	0.229453	0.200511	0.190475	0.601203	0.571154	0.72727	0.117536	0.494622	0.356767	0.127211	0.221251	0.0574953	0.0780366	0.00608839	0.633648	0.177917	0.784476	1.56553	0.415534	1.40758	0.126247	0.610436	0.240501	1.12973	0.298115	0.597764	0.233919	0.136043	0.425817	0.00218803	0.387309	0.160083	0.180093	0.126468	1.18308	0.633196	0.0936715	0.82624	0.920685	0.567115	0.268802	0.0312952	1.65213	0.0325234	0.747959	0.241141	0.00362184	0.0612217	0.577541
AC010618.3	0.142793	0.157929	1.20332	0.294992	0.660766	0.555493	0.425458	0.549277	0.914702	0.631355	0.551503	0.398553	0.469982	0.663632	0.157823	1.04819	0.338394	0.957135	0.392377	0.143026	0.332158	0.606088	0.604603	0.891165	1.21676	0.35939	0.929817	0.426197	0.904636	0.627219	0.832592	0.786127	0.690872	0.526792	0.569197	0.879074	0.572536	0.0780962	0.426443	0.73182	0.18986	0.862215	0.431004	0.375931	0.503541	0.46552	0.135361	0.681506	0.484167
AC034243.1	0.41389	0.0657837	0.872468	0.900179	0.0564787	0.0196183	0.03925	0.125519	0	0.442186	0.0862176	0.224682	0.248251	0.223794	0.166405	0.0269606	1.21491	0.0196183	0.248429	0.00978049	0.32564	0.407357	0.439218	0.163164	1.16709	0.193873	0.987692	0.0119256	0.0155233	0.0582804	1.313	0.193438	0.695693	0.40966	0.00976471	0.268691	1.38943	0	0.517669	0.206449	0.406654	0.535453	0.659143	0.00945146	0.529794	0.548299	0.131539	0.0127382	0.63667
LINC00526	2.17461	2.20425	2.32349	2.05356	2.59117	3.20081	2.42808	3.00548	1.94928	2.23993	2.15832	1.79283	2.86396	2.59988	2.59949	2.58789	3.0087	2.79052	2.23307	1.77043	1.91145	2.16357	2.41821	2.8084	3.06401	2.64833	2.75672	2.38782	2.72375	3.10248	2.87637	3.10668	2.4115	2.78711	2.81406	3.46234	1.85403	2.94719	3.20181	3.26665	2.14868	2.68075	2.22932	2.96485	2.50973	3.00503	4.32926	2.1849	2.56802
AC103974.1	2.84316	3.04687	0.921548	1.52913	3.55983	3.92008	3.42045	3.52681	3.53047	2.23722	2.65763	2.43325	2.63282	2.21141	3.99206	2.67353	2.81971	3.87697	1.89821	2.31856	2.15644	4.01164	1.97356	3.73404	1.87775	1.57121	1.06615	2.68161	3.446	1.80004	2.88342	2.33672	0.62936	2.78226	2.61404	2.90351	1.42447	2.59654	4.06083	4.17971	2.32231	1.43809	2.62781	2.66138	2.71737	1.02776	1.99978	1.6012	4.08442
AC110792.3	1.62426	1.47387	2.23764	1.41881	1.47533	1.47045	1.65957	1.40693	1.25324	1.14355	0.94332	1.95773	1.12671	2.00892	1.52144	1.45038	1.28999	1.11927	0.938137	0.957754	0.821408	0.98414	1.28056	1.36541	1.997	0.941972	0.999946	1.84299	1.58053	1.25041	1.18742	1.86437	2.40836	1.06272	0.636827	1.49422	1.72373	1.29975	0.710017	1.45079	1.0422	0.917646	0.840898	1.5933	1.02208	1.77434	1.38635	0.85176	0.519675
AC019205.1	1.68469	1.41991	1.39645	1.86203	1.55408	1.46899	1.45751	1.48291	2.33405	1.75101	1.83567	1.17105	1.35341	1.02424	1.76944	1.34581	1.3496	2.05248	1.76169	1.36349	1.19857	1.75258	1.59903	1.63377	0.931834	1.48687	1.25798	1.89353	1.4678	2.63368	1.4129	1.37726	0.593795	1.63039	2.02298	1.7772	0.804074	2.42574	1.85636	1.52505	1.78568	1.35721	1.26679	1.30853	1.48521	1.16724	1.82707	1.38943	1.55917
LINC01831	0.350482	0.380703	0.0657997	0	0.182983	0.176874	0.15228	0.253566	0	0.295378	0.0116286	0.272698	0.0306597	0.0208526	0.27003	0.181022	0.0862935	0.721763	0.365752	0.247508	0.573714	0.179872	0.105155	0.0591853	0.0796743	0.724398	0.1686	0.145738	0.394239	0.285872	0	0.23535	0.30294	0.0564631	0.325562	0.0829839	0.80525	0.570949	0.149225	0	0.175306	0.024287	0.490187	0.275266	0.086582	0.509138	0.00544908	1.17955	0.0326295
ANKRD10-IT1	3.05705	3.63949	9.71661	1.71669	5.14188	6.76069	7.74687	4.76676	4.91731	4.81991	6.62442	5.78266	4.07536	3.46998	3.56774	6.51756	3.21582	4.27759	3.45775	1.91332	3.43881	3.14433	2.60657	5.13364	1.19476	5.97625	3.97916	6.25364	3.41682	6.59266	4.43419	3.41472	1.89253	4.47426	6.87683	6.37781	10.0789	3.58481	4.39453	6.08444	2.07105	5.21063	2.20319	8.33607	4.23068	5.47011	7.94865	4.74571	5.45204
AC139795.2	1.07407	1.52144	2.10613	1.19936	0.905555	1.55115	2.22515	1.54697	1.33093	1.84832	1.26988	1.7189	1.84329	1.61252	1.80266	1.67934	1.59176	1.61373	1.56187	1.33173	1.7043	1.51036	1.3242	1.41387	1.01459	1.47764	1.29553	2.45565	1.09534	1.22901	1.04993	1.47504	1.2031	1.88378	1.17053	1.20911	1.12346	1.848	1.61558	1.38833	1.80892	1.38802	1.33385	1.76138	1.15464	1.09692	1.12546	1.3698	1.38996
LINC00461	17.0019	13.1317	6.84818	7.43994	16.4103	20.1088	33.5443	10.6602	6.32358	12.5225	6.91108	16.7506	9.42417	7.40937	21.874	10.2679	11.0778	34.1829	11.0899	4.57889	9.71353	24.2638	7.5854	10.6565	9.81094	6.94157	4.1611	12.4359	16.9457	14.7007	11.9911	11.226	5.54982	12.6751	19.8701	18.9163	10.2647	23.3345	16.8183	17.0724	7.35879	11.8937	10.3219	10.9585	12.5542	9.90607	11.0255	7.08525	21.082
AL163051.2	2.69754	2.0539	1.85467	2.54675	1.97742	1.77592	1.66837	1.38217	1.5516	2.10541	1.38326	1.9033	2.09992	1.86714	1.32661	2.26327	2.00399	2.03685	1.95172	2.16357	1.22264	2.2218	2.6643	1.16141	1.43952	1.51062	1.20284	2.0546	2.86663	1.76008	2.57054	2.89278	3.46234	1.80396	1.77266	1.62858	1.84884	2.38743	1.36169	2.4516	1.79151	1.9827	1.76681	2.26099	2.27745	2.2099	1.23054	1.385	1.91626
AC092803.2	1.27035	0.87411	2.20499	1.42698	1.2465	1.13572	0.92418	1.29189	1.38006	1.1676	1.70804	0.906945	1.32687	1.59299	1.20059	1.17738	1.30269	0.468832	0.986412	0.991388	1.20232	1.2654	1.80004	1.10535	1.01647	1.39167	1.46378	1.08996	1.0099	0.607894	1.77369	1.36758	2.95854	1.38748	0.903586	1.55027	1.67122	0.625606	0.876843	1.13593	1.27354	1.96977	1.18482	1.04753	1.37198	1.73137	1.3499	1.44061	1.27485
AC012313.5	1.332	1.32631	1.00081	1.52648	1.42587	1.49243	2.05356	1.34742	1.60945	1.74071	1.38385	1.88206	1.46408	1.50567	1.42982	1.5452	1.72238	1.73235	1.63196	1.56582	1.86998	1.48168	1.40442	1.14431	1.2043	1.27867	1.3247	1.34118	1.36001	2.27021	1.2071	1.53213	1.50037	1.5739	1.4264	1.30399	1.45149	1.32848	1.20011	1.22017	1.16904	1.9033	1.67401	1.44921	1.35176	1.77816	1.96421	2.15134	1.25718
AL356488.3	0.888132	0.54738	0.516426	1.67717	0.503163	0.30996	0.429186	0.553717	0.477561	0.666274	0.390144	1.08122	0.328137	0.254835	0.733566	0.676772	0.908743	0.518486	0.469816	0.715043	0.574073	0.575945	0.843904	0.633815	0.413184	1.0805	0.662758	0.805098	0.404359	0.427113	0.669171	0.462915	1.09838	0.469947	0.487147	0.735884	0.522408	0.492562	0.631211	0.730969	0.285559	0.506715	0.880398	0.243878	0.366703	0.852185	0.110649	0.572925	0.601203
AL731533.2	2.85173	1.83067	1.12783	2.79569	2.62665	3.42144	2.23804	3.00777	1.75441	1.20759	1.58541	1.39279	3.47571	1.31623	3.96758	2.94855	2.58411	2.60111	2.64627	2.73141	1.66178	2.22552	1.70004	3.00824	1.17794	1.37229	0.6693	1.43212	2.71862	0.400471	3.74221	4.52326	2.25568	2.61991	2.96806	2.14758	0.96613	1.16161	2.40282	4.25735	0.951564	1.81524	2.34916	2.42339	2.62741	2.13757	1.51619	0.936175	3.33852
ASMTL-AS1	1.56831	1.04095	1.84063	0.552724	2.46206	2.81885	1.46408	2.43363	2.92868	1.61804	1.28376	1.88007	2.02795	2.68713	0.905772	3.63519	2.65	0.899261	2.68713	2.21511	2.21811	0.988523	1.17794	4.69374	3.37267	1.42191	2.3158	1.84695	1.99665	3.38477	3.22363	3.74221	5.87416	3.90157	1.84867	2.94855	4.03161	0.804436	1.83961	2.33325	0.487877	2.35386	1.1981	1.99942	1.82575	1.45518	3.87411	2.22932	2.14176
GAS6-AS1	0.305103	0.219329	0.2734	1.51737	0.0189824	0.0656639	0.954341	0.275036	0.0997021	0.164944	0.746036	0.475075	0.279199	1.0056	0.120208	0.27003	0.0738992	0.0543848	0.299836	0.204903	0.415122	0.0419977	0.205352	0.127056	0.201227	0.179528	0.665059	0.421114	0.0189824	0.118688	0.31441	0.141315	0.548299	0.336241	0.202425	0.181144	0.73148	0.0223631	0.0966682	0.182008	0.377743	0.491376	0.0796521	0.270814	0.212259	0.177784	0.0196664	0.62856	0.12318
SNHG25	1.31355	0.810325	1.2769	0.740856	1.75747	1.57331	1.00905	3.01008	2.4516	1.04244	1.10602	0.493674	1.97149	1.77976	0.73442	1.52339	1.99837	0.704073	1.27465	0.715533	2.05318	0.800651	0.85531	1.59505	2.58332	1.21125	1.24333	1.21244	2.29085	2.64833	1.63782	3.43524	6.95431	1.40121	1.27011	1.79117	1.19338	1.42344	1.20406	1.33016	0.525817	1.53983	0.62095	1.67372	0.8696	1.99766	1.60699	0.965125	0.831818
PLBD1-AS1	0.227613	0.580217	0.322664	3.14573	0.146983	0.140023	0.477709	0.28495	0.11266	0.241904	0.466431	0.806068	0.19164	0.116163	0.580958	0.430215	0.111287	0.275982	0.293327	0.148428	0.570238	0.440584	1.14022	0.0823331	0	0.266996	1.67748	0.164127	0.254541	0.00539007	0.137246	0.137118	0.331617	0.244351	0.349201	0.0612217	0.970275	0.20462	0.360162	0	0.870182	0.501307	0.719139	0.00919972	0.158389	0.481836	0.285683	1.49362	0.183167
AC008731.1	0.295627	0.321418	0.465623	0.352343	0.439892	0.807743	0.833408	0.513795	0.500065	0.511195	0.703579	1.34007	0.315357	0.227947	0.275796	0.329764	0.211934	0.680523	0.303414	0.201227	0.150234	0.328223	0.48831	0.799698	0	0.692524	0.173118	0.872168	0.687171	0.533891	0.406408	0.142143	0.0771309	0.533079	0.821193	0.873096	0.693935	0.351585	0.489731	0.548199	0	0.619127	0.492562	0.616397	0.621773	0	0.177818	0.738155	0.67116
AC008906.1	0.273278	0.317746	0.608701	0.202021	0.2681	0.415711	0.726942	0.318609	0.568185	0.372086	0.894919	0.388936	0.301108	0.308768	0.533262	0.211906	0.220552	0.450053	0.330075	0.3809	0.304064	0.149884	0.428355	0.495846	0.0315724	0.187805	0.464974	0.0823985	0.0065336	0.338829	0.537824	0.00884207	0.0392207	0.102442	0.0374594	0.757613	0.103738	0.405308	0.41217	0.350204	0.0335437	0.386639	0.151679	0.100371	0.309601	0.156069	0.119253	0.518325	0.430394
AL158163.1	0.756551	0.755004	0.183615	0.830509	0.807094	0.888584	0.642879	0.671367	1.07272	1.02273	0.636346	1.14134	0.742359	0.39139	0.727977	0.503878	0.805098	0.642592	1.27485	0.696123	0.649174	0.787207	1.0584	0.679109	0.321418	0.463747	0.552576	1.17371	1.01083	1.20582	0.869726	1.06615	1.04753	0.698689	0.987082	1.29217	0.459177	0.853281	0.834168	0.903375	0.646479	0.887753	0.803678	1.14689	0.866657	0.824774	0.409124	0.563435	0.840051
AC130469.1	0.171431	0.0393133	1.03199	0.171023	0.391192	0.867998	0.559659	0.544123	1.09489	0.384088	0.285808	0.026155	0.925447	0.577788	0.0409929	0.849651	0.260436	0.0578097	0.54011	0.323967	0.345015	0.0317823	0.0561684	0.811174	0.84658	0.255657	0.431798	0.195681	0.834891	0.647452	0.36312	1.81723	0.26021	0.622527	0.678259	0.754727	0.945872	0.0983354	0.20572	0.783777	0.315249	0.0873786	0.331531	0.954765	0.11668	0.552786	1.19759	0.242014	0.532512
AL118558.3	2.75377	2.04786	2.08978	2.25852	1.8814	3.05935	2.17644	2.39997	2.49796	2.20247	1.33277	1.77434	2.43443	2.02162	2.60275	2.75459	3.04283	3.05935	2.13515	2.28388	1.49478	2.39886	2.23683	3.76727	3.86059	2.50447	2.11146	1.31569	3.05015	1.63377	3.03079	2.88789	4.24773	2.52438	2.89547	3.41064	2.20535	2.37562	2.85861	3.18245	1.58353	2.73373	2.50366	2.15019	3.02384	2.89676	2.09773	2.08652	2.60905
AC080013.1	0.141153	0.20441	0.141315	0.0701805	0.564904	0.193976	0.177	0.488575	0.418935	0.0800103	0.209896	0.0829122	0.175722	0.0488566	0.365067	0.0628144	0.794966	0.162477	0.830198	2.68117	0.646613	0.446149	0.206821	0.065354	0.394452	0.0450246	0.212794	0.0701496	0.517542	0.175582	0.36555	0.386056	0.24346	0.107245	0.581293	0.20369	0.159884	0.175905	0.74506	0.143139	0.196533	0.205417	1.69703	0.101284	0.781358	0.11242	0.127921	0.121242	0.399476
AL355974.3	3.81206	0.280568	3.14052	2.69904	0.593866	2.97316	0.268152	1.99908	2.37877	1.39923	1.37477	0.538072	2.258	6.29744	0.802958	0.838049	0	0.0376212	0.324925	1.03794	2.5978	0.080569	0.894689	1.53069	2.13703	0.631012	2.07457	2.13441	1.63609	0.345328	3.14526	3.12025	2.86266	0.777292	0.0723116	1.74101	11.9471	1.24358	1.65957	2.43997	0.446746	1.46464	0.273877	0.972195	1.73973	2.14704	9.00848	4.37172	0.514816
SEMA3F-AS1	0.399208	0.447793	1.33067	0.181882	0.703514	0.972315	0.659292	0.886441	1.37891	0.572536	0.285719	0.357575	0.671687	0.861595	0.320267	1.10766	0.598585	0.421114	0.541628	0.632255	0.4037	0.349065	0.258426	1.38409	0.70457	0.542168	0.739702	0.602623	0.654273	0.873096	0.526067	1.05913	0.64994	0.819216	0.708315	0.966588	0.830033	0.508012	0.515365	0.948767	0.187551	0.746405	0.223737	0.99225	0.610582	0.847865	0.852586	0.519427	0.563894
AL512631.1	0.327873	1.22547	0.0525716	2.03144	0.485204	0.192525	1.63334	0.277951	0.0712087	0.486161	0.90589	0.763266	2.01545	1.25705	0.387209	0.796783	0.372675	0.0494477	0.560993	0.296307	0.846097	0.56057	1.47853	0	0.202349	0.0671622	1.04929	1.38217	0	0.00302885	1.09622	0.368156	0.918561	0.982568	0.419179	0.36082	1.60531	0.243654	0.0988519	0.0966353	1.40132	0.838822	0.331648	0.526853	0.276207	1.68469	0.186762	1.03966	0.186854
TMEM220-AS1	0.459693	0.424381	0.648898	2.36982	0.0149734	0.172048	0.0739231	0.324358	0.0131805	0.107982	0.152795	0.201698	0.18973	2.96129	0.134705	0.199714	0.129662	0.0703098	0.324853	0.831531	0.655519	0.245579	1.04442	0.235039	0.0968772	0.464834	0.657048	0.118993	0.127977	0	0.855878	0.12874	1.17912	0.0504779	0.208078	0.163788	1.63654	0.0891758	0.26914	0.135161	0.254541	0.501211	0.646164	0.150806	0.417212	0.991795	0.100652	2.1624	0.251701
AC097634.3	0.161527	0.393176	0.119438	0.981014	0.301228	0.346785	0.132233	0.02066	0	0.122513	0.268152	0.579214	0.294225	0.54934	0.00834545	0.18169	0.140778	0.148582	0.512059	0.526678	0.227974	0.291149	0.730328	0.0487015	0	0.37854	0.108311	0.1828	0.131565	0.00318028	0.311461	0.45569	0.0503976	0.537338	0.336984	0.502204	0.105854	0.147869	0.0442701	0.26274	0.471305	0.626053	0.31244	0.0622248	0.315682	0.287082	0.164241	0.363227	0.288187
AC012213.4	1.05664	1.13526	1.05773	0	4.31014	3.46847	0.83092	4.20458	2.16981	1.3153	1.85202	0.699826	1.30853	0.0473466	1.50798	0.847679	2.5252	3.55142	2.36827	3.11156	0.20967	2.1805	1.26999	4.57115	6.50833	0.596761	2.09738	0.56049	1.56955	1.89082	1.97742	1.11092	0.283982	1.91389	3.74939	5.47455	0.0967902	1.38409	2.91062	3.57519	0.571731	0.861783	2.5895	1.55377	2.09923	1.39036	0.199878	0.417102	2.51869
AC079684.1	0	0.367568	0.667869	0.0654169	0.214047	0.0812544	0.342377	0.342224	0.161732	0.248468	0.249751	0.419835	0.560993	0.3861	0.308391	0.439147	0.0999511	0	0.415811	0.522535	0.258751	0.0240845	0.574213	0.235412	0.987692	0.5313	0.243689	0.239662	0.201106	2.14796	0.141007	0.758018	0.436615	0.288705	0.019107	0.282513	0.774809	0.0840178	0.544893	0.12961	0.27557	0.77311	0.0723116	0.397506	0.162907	1.40202	1.04375	0.0272647	0.311789
AC005523.1	0.987884	0.108609	0.284105	0.713763	1.11638	0.674518	0.128672	1.02488	1.24167	1.01314	0.385321	0.995021	0.288088	0.601032	0.252265	0.21742	0.56147	0.561801	0.0917711	0.161805	0.866242	0.51407	0.537222	0.844069	2.32156	0.119976	0.619632	0.0304835	0.55236	0.564287	0.709937	0.662185	2.11915	0.361426	0.950156	1.20946	0.765098	0.576163	0.708041	0.602523	0.292765	0.45233	0.762013	0.340343	0.17239	0.600804	0.325562	0.529264	0.372323
AP001094.1	0	0.553323	0.0955726	0	0	0.145708	0.211034	0.087189	0	0.181144	0	0	0.629922	0	0.12086	0	0.26188	0	0.252068	0.39482	0.665059	0	0	0.085201	0.577975	0	0	0.434586	0.510817	0	0.0973301	0.314499	1.06337	0	0.0944823	0.0647829	0	0	0.207481	0.147831	0	0	0.213306	0	0	0	0.296065	0	0.257226
AC034229.4	0.469191	0.166458	0.266263	0.382864	0.63107	0.322141	0.684392	0.176613	0.493611	0.331239	0.129445	0.0191823	0.41626	0.448017	0.305473	0.279037	0.159923	0.602573	0.474567	0.403176	0.347161	0.43285	0.326591	0.123487	1.20874	0.0120943	0.284455	0.237179	0.596529	0.650513	0.372967	0.347967	1.17838	0.392913	0.369026	0.44601	0.224682	0.54905	0.0655728	0.698912	0.124854	0.534063	0.236432	0.534827	0.35161	0.71755	0.304064	0.147958	0.128647
AC105219.1	0.687399	0.533498	0.262805	0.556194	0.492305	0.900734	0.720081	0.898649	0.354151	1.1383	0.638136	0.499958	0.419835	0.714418	0.614476	0.439752	0.849478	0.843198	0.668098	0.0598754	0.690257	0.78646	0.543142	0.494537	1.46869	0.603151	0.376363	0.65174	0.605149	0.862864	0.750524	0.752278	2.20842	0.885809	0.340681	0.693354	0.187592	0.795151	0.454119	1.19338	0.535034	0.640827	0.470156	0.695039	0.382379	0.964279	0.404986	0.367353	0.785736
AL031717.1	0.366941	0.123782	0.38977	0.177487	0.62729	1.09489	0.34079	0.701201	1.65767	0.64233	0.5313	0.278338	0.090366	0.49975	0.227123	0.214676	0.36973	0.781542	0.697769	0.624763	0.373899	0.58148	0.355858	0.963854	0	0.523232	0.528144	0.685762	0.856779	1.07869	0.284773	0.0232901	0	0.963229	1.08856	0.733366	0.43655	0.568185	1.03899	0.50938	0.325092	0.686649	0.504505	1.18007	0.827079	0.0264832	1.09998	0.603151	1.13426
AC105446.1	0.50636	1.02839	0.0216263	0.0727928	1.70175	0.309256	0.255105	1.1897	1.96382	0.267777	0.334442	0.0857735	0.135039	0.189108	0.526792	0	1.64776	0.0521927	2.17461	3.05705	1.58875	1.23237	0.35331	0.641304	3.50649	0.859698	2.36354	0.184627	1.35503	0.0547954	0.467909	0.994403	2.65043	0.86276	1.42587	0.209958	0.641942	0.199745	1.65738	0.546164	0.301341	0.299695	1.99106	0.0239917	0.629772	0.245554	0.439409	0.485501	0.774382
AL355922.1	1.20592	1.76647	0.0340234	1.21856	0.374214	0.223794	1.19187	0.0333546	0	0.32495	1.09838	1.65052	0.843198	0.659369	0.0530881	0.883186	0.136282	0	0.123347	0.208078	0.339863	0.12246	1.86138	1.32848	0.246777	1.92997	0.0796799	0.414047	0	0.196332	0.271784	0.261987	1.08878	0	0.0365416	0.0797261	0.921548	0.116215	0	0.376516	2.02899	0.213933	0.0300801	0.337042	0.537765	0.995631	0.0134211	0.769589	0.0147176
LINC01460	0.109017	0.0468311	0.00152239	0.412816	0.163604	0.220959	0.0606711	0.427846	0.280568	0.14536	0.0897375	0.16799	0.0130634	0.0462033	0.0367871	0.0286185	0.107314	0.434472	0.0239904	0.0358733	0.137557	0.196533	0.130098	0.319544	0.465057	0.606021	0.0571637	0.22607	0.0286419	0.014856	0.180944	0.0350947	0.142762	0.189088	0.096278	0.254718	0.197587	0.22877	0.622255	0.434209	0.112593	0.0375447	0.12874	0.00730541	0.24892	0.00999714	0.0828001	0.0414542	0.171815
AC104985.1	1.07022	0.83278	0.33213	0.797122	1.40361	1.85032	1.69574	1.18074	1.65831	1.35889	2.11728	0.670422	1.4341	0.656836	1.25533	0.781049	0.889318	1.70143	1.79446	1.92272	0.716722	1.35176	0.879511	1.6806	0.644374	1.73938	0.722592	1.54348	1.99592	2.52838	0.842982	0.667131	0	1.54231	1.95517	2.56315	0.278428	2.16394	2.3651	1.45411	1.36157	0.955118	1.94135	1.96835	1.64991	0.496104	2.04219	0.487446	1.64808
AL445649.1	0.540736	0.0100874	0.312824	0	0.478645	0.657783	0.305175	0.339863	0.368952	0.262935	0.0288973	0.00761322	0.208316	0	0.0976611	0.462478	0.338294	0.397965	0.245385	0.587153	0.0580025	0.275492	0.0661072	0.685762	1.01918	0.258906	0.641773	0.181022	0.265522	0.695212	0.447118	0.582305	0	0.474948	0.0738904	0.386639	0.354466	0.353704	0.471428	0.829083	0.0680622	0.356728	0.134705	0.422935	0.133851	0.853455	0.340085	0.0445172	0.209203
AC120349.1	0	0.380363	0	0.116539	0.942309	0.150844	0.217535	0.301013	0	0.256721	0	0	0.203877	0.297005	0.175139	0	0.555712	0.0997021	0.365384	0.0593771	0	0	0.0889592	0	0.421498	0.0377437	0	0	0.806408	0.243001	0.147332	1.09692	1.25615	0.299471	0	0.245626	0.12759	0	0	0.0959405	0	0.140916	0	0.630875	0.273695	1.24543	1.1907	0.0626229	0.0237817
AC013553.3	6.29165	1.92691	1.76104	4.83174	1.16408	4.19889	2.35231	3.14622	0.295441	1.60855	0.289357	1.13929	2.90838	2.24705	1.03566	2.18451	0.382589	0.148582	0.839124	2.2159	2.40633	1.52293	5.16338	1.77369	1.51619	1.96521	2.73351	1.16021	2.44593	0.186521	5.00974	3.83899	5.4311	0.765853	1.37668	0.949319	2.81055	0.397677	1.66464	5.87925	1.65524	3.70887	2.34684	2.73014	3.21486	3.03264	1.90264	1.73089	2.39452
SLC2A1-AS1	0.453024	0.585212	0.458449	0.749089	0.150037	0.106384	0.461159	0.221517	0.16857	0.668695	0.114583	0.0750234	0.272114	0.596761	0.285647	0.331037	0.588595	0.154721	0.611752	0.969738	0.555931	0.145666	0.32504	0.0827352	0.281546	0.198351	0.264474	0.529582	0.284657	0.00604131	0.362805	0.387382	0.711979	0.268691	0.473862	0.213627	0.612987	0.350743	0.344923	0.0294415	0.111256	0.392322	0.694527	0.0939246	0.137665	0.654597	0.15774	0.350572	0.543517
LINC00882	1.85699	1.62337	0.984419	2.54635	1.86637	1.47075	1.12854	0.962604	0.827959	1.46033	0.566393	1.98541	1.63499	1.13048	1.59903	1.35776	1.44692	2.00227	1.2016	1.66807	0.783438	1.65397	1.57993	1.23791	0.851122	1.06025	0.523299	1.26494	1.57273	0.798574	1.9135	1.70901	2.05703	1.41801	1.46464	1.43573	1.02295	1.89715	1.02097	1.98094	1.61465	1.3499	1.83067	0.920459	1.64462	1.26005	0.556194	0.88238	1.31087
AC022509.3	1.62117	1.37698	0.41389	2.21775	0.935886	0.646319	0.957464	0.489337	0.263852	1.30613	1.43925	2.52479	1.19338	1.27614	0.967518	0.464213	0.688395	0.849826	1.14526	1.2171	1.36484	0.988748	1.84232	0.577646	0.040823	6.1442	1.40092	1.77592	0.718203	0.322664	1.45865	0.0925754	0.4071	0.752968	0.936063	0.345651	1.66714	0.197215	0.959736	0.740191	1.68469	1.18674	1.40389	0.869726	1.02075	0.336015	0.273106	1.49154	0.745667
AC107027.1	1.3149	1.15912	0.713093	2.29386	0.660766	0.177028	0.2518	0.372035	0.0392396	0.88796	0.226285	1.26889	0.423856	0.390602	0.635473	0.38863	0.116163	0.356228	0.253911	0.48699	0.529192	0.679263	1.25533	0.126695	0.77311	0.696512	0.351457	0.633196	0.334962	0.504732	1.07956	0.431101	1.58967	0.648898	0.0506259	0.404136	0.49885	0.42639	0.598088	0.442446	0.893128	0.697769	0.670858	0.217142	0.404181	0.293362	0.0604074	0.471543	0.390477
AC104986.2	7.72372	5.48897	4.31769	8.60134	7.02256	8.74476	6.92624	7.98983	3.21435	9.9369	2.93271	4.96352	12.4097	7.37777	6.51081	5.83085	7.66192	4.87155	9.53278	5.03753	6.77538	6.20891	8.19201	6.99826	5.88435	5.61107	3.63354	6.91108	8.14801	10.9862	9.63448	13.1011	23.4688	7.2974	5.12541	6.0878	5.90606	4.22135	5.85764	10.565	3.56987	7.51695	6.0878	5.69411	4.4784	9.03338	12.9591	5.25867	7.6753
ADAMTS19-AS1	0.0715868	0.26563	0	0	0.611597	0.142293	0.171717	0.872468	0	0.177174	0.0552939	0.0251899	0.0109464	0.00816398	0.345574	0.714581	0.327227	0.0107187	0.633648	0.670933	0.046225	0.543065	0.437514	0.580217	0	0.0159944	0.140053	1.50363	0.415599	0.00337483	0.193283	0.138838	0.129263	0.267513	0.731579	0.455341	0.0555321	0	0.498614	0	0.265306	0.289079	0.271155	0.844662	0.650425	0.159076	0.0013682	0.136449	0.415425
AC068338.2	1.08977	0.560782	1.14572	1.26136	0.706489	0.638655	0.746313	0.685597	1.0548	0.936286	0.401118	1.01266	0.897902	1.55609	0.935693	0.8213	0.686398	0.668387	0.588711	0.683483	0.97406	0.745535	0.917865	0.678094	1.19759	1.21664	0.900548	0.510443	0.57654	0.719835	1.05686	0.905401	0.776239	0.844882	0.78433	0.41135	0.979116	0.746405	0.669939	1.26333	1.02669	1.10486	0.960572	0.514476	0.702875	0.849267	0.374501	1.08996	0.585697
AGBL5-AS1	0.0682884	0.112117	0.0216263	0.488449	0	0.436309	0.197484	0.710916	0.530297	0.366643	0.0817689	0.0857735	0.778109	0.0350311	0.585212	0	0.57698	0.334912	0.0947326	0.167502	0.177917	0.229846	0.20462	0.254357	0.929998	0.241704	0.214295	0.340125	0.219414	0.204248	0.28171	0.743662	1.25691	0.48456	0.0878873	0.440389	0.0809029	0.303152	0.0159739	0.815357	0.507156	0.0378279	0.259852	0.174979	0.381698	0.0564631	0.0545072	0.0319614	0.0496837
AC124854.1	3.74718	1.51968	0.244738	3.17443	3.0556	2.11581	1.48728	1.24805	0.562918	1.92205	0.393065	1.35945	1.42329	0.0410181	0.843453	0.626492	1.35074	2.60441	1.8264	1.32443	0.220212	2.2308	2.1255	0.571027	0.167146	0.200918	0.560858	1.68557	1.74005	1.1317	2.2259	1.10676	0.951845	1.84299	2.95446	2.0539	0.707836	1.45549	1.45092	2.32811	2.18828	0.98686	1.8261	0.902568	2.68843	1.81588	0.585972	0.177818	2.69475
AC055733.2	0.301736	0.748347	0.0332361	1.68217	0	0.0636132	0.574416	0.0328138	0	1.10976	0	1.12384	0.902669	0.0506384	0.0524664	0.271155	0.299252	0	0.202555	0.292534	0.218822	0.121514	0.963854	0	0.122061	0	0	0.861231	0.166794	0.478471	0.674834	0.795634	3.00001	0.812005	0	0.13648	0.164127	0	0.0252313	0.469357	1.00102	0.46266	0.247013	0.221837	0.456009	0.8213	0.0131193	0	0.123782
ZNF460-AS1	1.20971	0.960875	0.624834	1.80796	1.02929	1.12396	1.39361	1.11329	0.245036	0.912729	0.592278	1.45092	1.92341	1.15845	0.63613	1.88849	1.70743	0.705888	1.10338	1.28474	0.693716	0.57319	0.498614	0.798755	0.676189	0.862959	1.01243	0.806068	0.834231	1.29267	0.622527	2.39961	4.1368	1.34146	1.02713	1.40338	1.44692	0.496104	0.813678	1.16669	0.240237	1.41005	1.09467	0.963229	0.964389	1.71669	2.10026	1.36077	0.925349
LINC01956	0.0531045	0	0.78433	0.362047	0.698066	0.0721413	0.00384448	0.452507	0.34989	0.0571478	1.67776	0	0.0343343	1.00469	0	0	0.00772453	0.363999	0	0	0.803455	0.0059552	0	0.315955	2.54841	0.493737	0	0.21839	0	0.12425	0.0171738	0.248061	0	0.0041464	0.042149	0.00282878	0.659812	0.991388	1.95172	0.746737	0.324813	0	0.035868	0.016021	0.0072189	0	1.26756	1.12372	0
AL139260.1	2.01879	1.86798	2.3293	2.03071	0.98314	0.673988	1.41514	1.29975	0.48354	1.72818	1.54406	1.27614	2.49878	1.86138	1.56693	1.58271	1.59071	0.802073	1.71984	1.71574	1.13526	0.96883	2.31465	1.68913	1.0073	2.62579	2.07211	1.44085	0.917865	1.94037	1.3442	2.64454	1.90264	1.85168	1.11844	0.682948	1.65273	0.827772	1.20207	1.22826	1.45807	1.76201	1.28604	1.28103	1.1202	1.85599	1.53422	1.58992	0.872928
LINC01877	0.21956	0.214069	0.884908	0.247047	0.277138	0.0892015	0.131125	0.514816	0.0896919	1.00391	0.0613156	0.241431	0.951658	0.912834	0.229008	0.335248	0.413615	0.050927	0.137193	0.246752	0.121051	0.388138	0.96883	0.249998	0.134303	0.000975528	0.879974	0.107174	0.0884542	0.000512167	1.30165	0.131494	0.742847	0.28916	0.106775	0.106297	0.464004	0.0176951	0.384136	0.137993	0.251969	2.09528	0.578477	0.317534	0.999303	0.69854	0.000108606	1.00188	0.567732
VCAN-AS1	0.611597	0.430494	0	0.0193518	0.49301	0.578477	1.07519	0.289675	0.29029	0.622383	1.28654	0.495699	0.0850155	0.283537	0.576084	0.131248	0.129498	0.675002	0.414047	0.0209757	0.13648	0.809378	0.18856	0.234417	0.592347	0.164993	0.0261481	0.74401	0.449048	2.59988	0.16992	0.0106319	0	0.474567	0.762013	0.816284	0.0182157	1.01694	0.699826	0.283446	0.44261	0.174298	0.178627	0.942162	0.470738	0.183671	0.57698	0.273576	0.566105
AL133410.1	1.07663	0.58662	1.02884	0.423525	1.50627	1.37144	1.05725	1.93863	0.56245	0.780959	0.750115	0.689697	1.17347	0.825684	0.311573	1.50183	1.33928	0.742756	1.48893	0.907791	0.656471	0.760996	0.503476	1.09414	1.74296	0.642496	0.367797	0.84013	1.57345	1.28004	1.25352	1.80691	3.53773	1.30298	1.22228	1.36802	0.674766	0.814124	1.10719	1.34835	0.717294	0.684463	0.590408	1.6916	0.735789	1.01694	1.1766	0.389723	0.923025
LINC01778	1.24884	1.01718	1.50598	1.30904	1.31542	1.33385	1.23869	0.972315	0.541054	1.48259	0.381461	1.48805	1.35971	1.53228	2.43123	1.21513	0.286604	1.37453	0.632704	0.342347	1.15745	1.11458	1.37174	0.37596	1.81671	0.770744	0.927702	1.31654	0.571968	1.61224	1.16821	0.910009	1.37864	1.17887	1.28243	0.799698	1.41655	0.908087	0.982568	1.80083	1.7938	0.83092	1.10292	0.944744	1.06637	1.79741	0.718203	1.04993	1.30165
AC007541.1	2.05917	1.44226	1.46955	2.06243	2.03036	1.88583	1.79613	1.80761	1.56163	1.80796	1.25668	1.67776	1.80428	1.2043	2.24443	2.16575	2.30315	2.17644	1.63066	1.37315	1.32848	1.59658	1.82081	2.09416	2.81191	2.14143	1.70333	1.80497	1.7636	1.81459	2.39767	2.53041	2.50489	1.91626	1.85066	2.46326	1.04462	2.65906	1.96867	2.02407	1.7717	1.53213	1.74557	1.93863	2.06243	1.69283	2.59491	0.863832	2.12096
AC125807.2	0.500324	0.910618	0.267317	0.161391	0.157514	0.0606343	0.0756255	0.217535	0.320411	0.545399	2.09708	1.31888	0.535453	0.341714	0.675002	0.614017	0.113754	0.432736	0.22288	0.541538	0.901768	0.521113	0.285094	0.72287	0.227011	10.1931	0.285719	0.630319	0.0675023	0.18659	0.0755993	0.221805	0.0126829	0.115702	0.163544	0.269054	0.304143	0.684217	0.211934	0.156346	0.152696	0.310298	0.43834	0.166405	0.217255	0.309837	0.676325	0.548586	0.435796
AP004609.3	2.57626	1.63163	1.611	1.38191	2.18828	1.89653	1.45411	2.3258	1.46208	1.59416	1.4863	1.55239	2.14143	2.81709	2.13551	1.8139	2.03719	1.49306	1.18872	1.35748	1.33545	2.22072	1.84902	1.66054	3.21145	1.73584	0.917226	1.64653	2.67186	1.07452	2.25194	1.9996	4.37109	1.99766	1.58784	2.3309	1.37755	1.66369	1.70804	2.34332	1.56582	1.91761	1.93621	1.46121	2.06703	3.41321	2.0464	1.76616	1.60393
AC010997.3	1.26939	0.278852	0	1.20582	1.05109	0.150844	0.126021	0.0496228	0	0.186489	0	0.180093	0.0218167	0.500562	0.0161549	0.0954028	0.118688	0.296218	0.204003	0.0593771	0.442067	0.250473	0.404181	0	0.291816	0.00740098	0.0061361	0	0.341222	0.00597512	0.147332	0.602889	0.579214	0.299471	0.551241	0.103104	0.324437	0	0.166994	0.029071	0.149099	0.10676	0.543142	0	0.218532	0.168055	0.00377202	0.110252	0.0570881
B3GALT5-AS1	1.0682	1.77469	0.684608	2.42887	0.158715	0.26188	0.891651	0.47378	0.490636	1.74668	0.37261	1.95863	1.66872	0.774686	1.94412	1.78105	0.746222	0.115979	1.07734	0.535453	1.21917	0.399377	1.13711	0.0464846	0.529468	3.87585	0.984913	1.16346	0.343677	0.701058	0.967046	1.66714	0.793657	0.780252	0.308317	0.398227	1.58178	0.691486	0.493737	0.19007	1.49886	0.901591	0.681332	0.786127	0.525612	1.25274	0.894919	1.03369	0.511556
AC103691.1	0.969951	0.817034	2.22552	0.451431	1.88055	1.63722	1.57181	1.45601	3.37571	1.45465	1.01541	1.55297	1.4113	1.32525	1.04708	1.95756	1.81822	0.95893	1.41174	0.800401	0.886023	1.17738	1.00513	3.81601	1.73584	1.04547	1.26481	1.33505	1.62679	1.23503	1.20022	2.25852	2.81472	1.71859	1.5304	1.03941	1.49739	0.891833	1.26333	1.39151	0.227329	1.90973	0.740584	1.3967	1.0349	1.49992	0.796607	0.982733	1.29621
AC079174.2	1.05221	1.10907	0.950008	1.28299	1.66162	1.72818	1.33683	1.59476	0.784693	1.16904	0.640956	1.26857	1.46316	1.59176	1.83977	1.57497	1.33436	1.36378	1.73266	1.08632	1.14572	1.21187	1.19295	1.6215	1.7043	0.92456	0.575324	0.811488	1.69004	0.822964	1.69126	2.38863	2.88606	1.63722	1.42329	1.5051	1.50627	0.749687	0.929998	1.92341	0.782907	0.914221	1.29664	1.36181	1.19165	1.27817	1.41146	1.14431	1.30503
AL031055.1	0.214337	0.338948	0.792211	0.473232	0.316179	0.460477	0.188895	0.635473	0.756744	0.524272	0.117209	0.399476	0.49087	0.577424	0.622768	0.405615	0.280532	0.201966	0.623917	0.638355	0.718991	0.456937	0.574416	0.34002	0.761858	1.24358	1.01785	0.39714	0.518814	0.575324	0.452444	0.128664	0.454535	0.625606	0.326539	0.396622	0.51742	0.124602	0.144998	0.404637	0.590601	0.757613	0.648809	0.363154	0.286137	1.1026	0.30294	0.958307	0.32588
EIPR1-IT1	0.607621	0.293897	0.95786	0.708472	0.59727	0.616171	0.601538	0.387382	0.681839	0.414342	0.171337	1.40231	0.242929	0.17606	0.484293	0.30693	0.164662	0.945195	0.395226	0.531072	0.143498	0.91951	0.149247	0.574748	0.725756	0.500562	0.80434	0.386431	0.407631	1.53185	0.52415	0.243582	0	0.774207	0.7338	0.546589	0.221109	0.655087	1.03638	0.489814	1.09743	0.436257	0.686398	0.259962	0.248118	0.280755	0.291044	0.189633	0.86747
TNRC6C-AS1	1.43866	1.49796	2.91286	1.18942	0.782404	2.09959	2.08652	2.34841	0.751999	2.70882	2.23764	1.5301	2.53739	3.14387	1.47418	2.86307	1.34581	0.878417	1.31936	0.717633	1.01015	1.98507	2.78625	2.37333	1.57845	1.3341	3.87754	1.67279	1.15634	1.95756	2.97037	2.5077	2.07931	1.7977	1.2053	1.79678	3.08322	0.621163	1.42783	2.34061	1.27485	5.94868	1.98023	2.59032	3.28036	5.22386	1.42729	3.15383	2.01667
AL135744.1	0.588653	0.384772	0.659069	0.818004	0.444496	0.580293	0.485544	0.86457	0.715615	0.526445	0.160801	0.647961	0.389511	0.537162	0.588114	0.355485	0.580411	0.438709	0.625094	0.404136	0.366053	0.561333	0.769852	0.415122	0.721917	0.361528	0.803206	0.105183	0.240205	0.577309	0.49087	0.765098	1.20185	0.525404	0.493317	0.672422	0.455284	0.680365	0.949798	0.815357	0.554474	0.231618	0.555207	0.364829	0.574678	0.512718	0.196457	0.221289	0.621633
ZKSCAN2-DT	0.664485	0.54209	1.13929	0.339651	1.73973	1.5188	1.30531	2.08006	1.72755	1.05796	0.926894	0.726449	1.03063	1.1541	0.607499	1.38326	1.16212	0.874893	1.0909	0.314361	0.777701	0.902175	0.848826	1.92033	1.13784	1.13548	0.86011	0.750015	1.35945	1.57239	1.28604	2.0418	2.21511	1.10558	1.48489	1.82541	1.29717	0.77385	1.21063	2.31312	0.377205	0.996751	0.62344	1.48228	1.11021	1.35176	2.17718	0.872168	0.97296
LINC01770	1.46436	0.442867	0.49282	0.836286	0.185482	1.20081	0.434539	1.43043	0.972315	1.37612	0.286604	1.04129	0.282922	1.8617	0.666132	0.698689	0.696914	0.270899	0.524892	0.508237	1.22288	0.478189	1.09467	1.31727	1.75034	1.34663	1.05576	0.682783	0.166606	2.61197	1.19784	1.22071	3.62441	0.64545	0.41329	0.960769	2.35464	0.335469	1.0148	1.24509	0.960769	0.94332	0.35605	0.483462	0.547242	0.667131	0.290361	1.06657	0.799519
AC006435.2	1.11398	1.26136	1.83366	0.459799	1.38585	3.38927	2.07319	1.9455	1.9293	2.17718	1.87302	1.65957	1.73645	1.1991	1.36566	2.91382	2.11767	1.68975	2.61697	1.22098	1.40786	0.869075	0.872576	2.679	0.996507	1.2409	1.30853	1.73137	1.89515	2.8662	1.60855	2.03754	0.932779	2.76752	2.87323	2.36827	2.37953	0.873284	1.25325	2.09156	0.367568	2.21628	0.899261	2.92868	1.56216	0.981887	2.77435	1.58784	1.97742
AC004801.6	0.425286	0.440866	0.737676	0.44591	0.246482	0.0868792	0.374501	0.416198	0.482709	0.418087	0.220516	0.299516	0.271784	0.282637	0.639098	0.704403	0.141641	0.156565	0.308674	0.250353	0.627147	0.439488	0.259962	0.326488	0.791819	0.405308	0.455623	0.8019	0.503596	0.758783	0.572925	0.65998	0.613696	0.39966	0.168924	0.310472	0.174227	0.458449	0.46719	0.324018	0.344235	0.275136	0.155674	0.23447	0.369762	0.313692	0.363271	0.352763	0.253814
LINC01152	2.19161	1.65957	2.08108	3.37067	2.27745	2.2174	1.3149	2.65169	2.78002	1.9224	1.80662	2.2308	1.66178	2.47329	2.31543	1.58053	1.05641	2.74773	1.47735	0.66824	1.49013	3.00735	1.74132	1.57419	2.91014	2.19238	1.35639	2.198	2.79441	2.40633	2.15313	1.40922	2.22257	2.2259	1.79902	1.97563	1.48775	3.66122	2.95223	2.60657	3.88504	1.42275	1.6515	1.60729	1.73011	1.8824	2.35504	1.79902	2.05775
AC097658.2	1.32578	0.866339	1.00494	3.75832	0.180884	0.923025	0.753375	0.641135	0.170594	0.959543	1.27945	0.327916	1.52536	0.20849	1.07767	1.64959	0.543949	0.764144	0.179675	0.0957248	0.400415	0.344847	2.91424	0.861083	0.640827	0.886126	0.594145	0.783276	0.301927	0.215523	1.17277	3.62012	1.26225	0.937617	0.123703	0.00550162	0.904243	0.780616	0.489337	2.05427	1.70743	1.71417	0.559094	0.519304	0.857641	2.45204	0.119589	0.694299	0.44095
ZNF252P-AS1	0.30693	0.201583	0.0974296	0.347394	0.670858	0.541222	0.372523	0.831445	0.543252	0.481577	0.288088	0.03927	0.224682	0.362741	0.0877817	0.245626	0.648347	0.336241	0.293141	0.0446801	0.218123	0.28679	0.292534	0.500065	0.327973	0.593651	0.216571	0.315785	0.412949	0.496918	0.392073	0.253275	0.947505	0.417961	0.342137	0.766762	0.397435	0.441327	0.301341	0.680721	0.0642231	0.245082	0.131689	0.545781	0.391494	0.131565	0.629026	0.197105	0.378834
AL353150.1	1.77074	0.608271	2.48224	0.16023	3.33395	3.06355	0.796783	1.73938	3.30609	0.727884	1.7938	0.654184	0.869075	1.6298	0.813883	1.18992	1.32215	2.1381	1.18431	2.25158	1.32316	0.812498	0.935102	3.32398	4.98143	0.763596	3.915	1.14431	0.441579	2.08652	1.29788	1.75226	1.46955	0.65538	4.36586	2.39767	2.05671	2.68626	2.85024	1.00494	0.648486	1.76883	1.02669	0.859937	1.58296	2.43799	1.57874	1.27298	1.82364
AL162595.1	1.45066	0.714206	0.67326	1.79053	1.26285	1.11458	1.18007	0.669427	1.45688	1.20807	0.95147	1.27768	0.96164	0.784931	1.0859	0.898555	0.541895	1.44592	0.658101	0.806234	0.806937	1.0792	0.99698	0.290175	0.498614	1.70239	0.988748	1.23832	1.41062	0.999713	1.07643	0.691312	0.897705	0.859542	0.595476	1.02557	0.461026	1.48981	1.14678	0.966215	0.845858	0.908568	1.3014	0.640679	1.27327	0.84336	0.543354	1.01146	1.38469
LINC02047	0.143767	0.201091	0.0936372	0.223176	0.246176	0.345463	0.360976	0.085853	0	0.890559	0	0.401277	0.33383	0.00450558	0.470933	0.466147	0.196055	0.0139802	0.269629	0	0.0021739	0.455838	0.627147	0.0484791	0.0221659	0.0229415	0.00900572	0.115196	0.242734	0.251718	0.267048	0.864757	0.149148	0.942162	0.127045	0.252868	0.00760396	0	0.00188025	0.298115	0.550085	0.26021	0.226389	0.355146	0.506821	0.469947	0	0.00467206	0.401077
AC097359.3	0.34254	0.231393	0.403964	0.0736354	0.420396	0.312502	0.392377	0.407631	0.508641	0.917339	0.457849	1.20655	1.25824	0.420219	0.466044	1.07375	0.495018	0.1827	0.610582	0.00926513	0.789691	0.475392	0.283681	0.430777	0.0605559	0.20601	0.0942755	0.72287	0.78433	0.598227	0.56057	1.5831	2.66623	1.36028	0.493071	1.20358	0.282989	0.0182196	0.337758	1.47677	0.193142	0.412778	0.177511	1.22674	0.448226	0.809574	0.300591	0.298517	0.398646
AC005785.1	0.380703	0.451139	1.04394	0.121242	0.94627	1.05088	0.578027	0.926488	0.839762	1.00781	0.80132	0.243398	1.0095	1.06363	0.464503	1.14404	1.11539	0.377067	0.781542	0.727451	0.606021	0.185974	0.434633	0.929613	1.56216	0.477749	0.7629	0.49885	1.26781	0.947037	0.868105	1.75354	2.36281	1.32737	0.689362	0.872928	1.05998	0.382929	0.31072	0.86438	0.130339	0.841769	0.201966	1.27298	0.486866	1.32078	1.1283	0.641615	0.512059
LINC01574	0.178597	0.609938	0.100201	0.660235	0.452047	0.0865706	0.0444712	0.0922931	0.0416828	0.118937	0.00882058	0.052788	0.0916425	0.182008	0.229723	0.096343	1.22674	0	1.2683	1.51558	0.62985	0.340827	0.0899865	0.046292	0.0673244	0	0.0672536	0	0.526195	0	0.0560319	0.148172	0.183896	0.344235	0.635351	0.138978	0.579144	0	0.385752	0	0.150324	0.234346	1.32185	0	0.554273	0.0272791	0.10094	0.0144189	0.636999
ID2-AS1	3.27942	3.65474	1.10181	5.53233	1.17393	1.50714	1.82218	1.41429	1.21334	3.98627	1.00582	3.29468	2.3934	0.786127	3.35055	1.74296	1.40286	1.80266	2.20209	1.61224	1.24966	2.03971	5.44833	1.15871	0.911472	1.369	1.01965	3.99977	1.34007	2.16394	4.20654	2.04075	4.02737	2.18451	1.69283	1.74232	1.14159	1.33277	1.75714	1.72405	2.47009	2.29386	2.19616	3.21631	1.98754	2.43384	0.966418	1.52856	2.07284
LINC01341	0.0701496	0.433423	1.01541	0.785092	0.338596	0.227974	0.671961	0.501435	0.39461	0.844274	0.568767	0.250924	0.848651	0.462429	0.347062	0.693447	0.864757	0.0661657	1.23605	0.565264	0.696776	0.191273	0.502506	0.63903	2.72548	0.92568	1.13548	1.00188	0.243521	1.33357	0.377426	1.05529	1.91797	1.20034	0.664792	0.718991	0.477561	0.288525	0.53979	0.456394	0.42639	1.09667	0.484859	0.516902	0.195134	1.08261	0.505719	0.828353	0.307126
AC008124.1	2.91242	2.06632	2.91694	2.09083	3.79074	3.70615	3.24797	3.86171	2.42499	2.84847	2.65552	2.03541	3.53513	2.55176	2.9368	2.71312	1.97181	3.24995	2.62579	1.7349	1.82541	2.80664	2.20247	1.93172	3.19403	2.35231	2.17644	2.70072	3.67319	2.7003	3.04189	3.70072	2.6132	2.63119	3.16386	4.11849	2.1184	3.38725	3.91274	3.85323	2.17386	2.39844	2.47129	3.17201	2.7662	3.35358	5.85968	1.88346	3.2071
AL078587.1	0.314526	0.544293	0.752823	0.250687	0.164853	0.414118	0.677202	0.394966	1.26518	0.544233	0.192116	0.190984	0.213627	0.883952	0.239237	0.162188	0.386056	0.310501	0.937815	0.467239	0.280716	0.309453	0.148093	0.225934	1.01718	0.543712	0.862864	0.621773	0.482298	0.913633	0.595476	0.338214	0.999303	0.358679	0.34038	0.361622	1.246	0.149661	0.132654	0.352389	0.216649	0.630548	0.275703	0.801524	0.571731	0.938261	0.741885	0.886895	0.243129
TUBA3FP	0.588114	0.535453	0.871191	0.865252	2.0163	1.08612	0.911472	1.35478	1.63969	1.02424	0.768148	1.12114	0.609119	0.19234	0.866041	0.880398	0.706753	1.74813	0.837521	0.433031	0.557479	1.12422	0.726182	1.57062	1.97529	0.763266	0.913034	0.808973	0.985581	0.990058	0.721917	0.7629	1.67151	1.05641	1.59505	1.45465	0.721146	1.16643	1.07001	1.06909	0.919681	0.7915	0.54448	0.741619	0.917646	0.536733	0.645258	0.348021	0.992699
LINC00106	0.793855	1.16357	1.48053	0.398646	1.51005	3.16577	1.6471	2.11988	2.94947	1.49259	1.52293	1.79151	1.48199	2.17274	0.900179	3.33348	2.00262	0.465057	2.56355	1.4762	1.98964	1.0406	0.809574	4.55125	1.70333	1.64496	1.9224	1.48893	1.89218	3.21772	2.66811	3.21	1.87106	2.84495	2.12423	3.14717	3.35383	0.659292	2.11878	2.00785	0.250108	2.38109	1.16119	1.42901	1.80662	1.61252	3.7846	2.26099	2.43799
GUSBP11	0.302853	0.194109	0.563435	0.184423	0.569283	0.498549	0.560705	0.459959	0.401654	0.393809	0.308116	0.478131	0.500324	0.371669	0.330353	0.611337	0.53398	0.360976	0.239024	0.318083	0.262387	0.282807	0.320181	0.591426	0.700802	0.123782	0.331037	0.524965	0.233766	0.432215	0.354591	0.775318	0.704965	0.661692	0.512219	0.678094	0.367907	0.250473	0.373306	0.657953	0.176297	0.489964	0.287964	0.583158	0.375074	0.400554	0.408749	0.372272	0.403912
[truncated: 1,766 more rows]
[truncated: 480 more columns]
