# Supplementary material for: Modification Patterns of DNA Methylation-Related lncRNAs Regulating Genomic Instability for Improving the Clinical Outcomes and Tumour Microenvironment Characterisation of Lower-Grade Gliomas
Source: Front Mol Biosci. 2022 Mar 10;9:844973. doi: 10.3389/fmolb.2022.844973 (PMC8960387; doi:10.3389/fmolb.2022.844973)
Supplement: Supplementary file 21 [file Table12.XLSX]

## Sheet: Sheet1
id	futime	fustat	CRNDE	AC010273.2	MPPED2-AS1	SNHG18	CYTOR	riskScore	risk
TCGA-HT-7608	1.83836	0	0.73148	0.394239	0.100534	0.53966	0.0621443	0.441362	low
TCGA-DU-7011	8.76712	1	0.318463	0.884614	0.417144	0.734634	1.08844	0.989513	high
TCGA-FG-5965	3.06849	1	2.72347	0.817089	0.487416	1.1622	0.638371	1.62936	high
TCGA-QH-A86X	0.923288	0	0.151227	0.324155	0.44314	0.958558	0.129618	0.5235	low
TCGA-S9-A6WP	1.55342	0	0.437649	0	0.647381	1.89253	0.479913	0.836408	high
TCGA-P5-A72Z	0.969863	0	0.0411893	0.643962	0	2.29809	0.824463	1.12805	high
TCGA-FG-8188	1.24658	0	2.78315	0.863752	0.0611011	0.981254	0.429901	1.21275	high
TCGA-DU-6396	6.26301	1	0.252737	0.579075	0.182008	0.140316	0.489482	0.4641	low
TCGA-HT-7473	1.37808	0	0.632105	0.672922	0.0736354	0.151389	0.213306	0.456488	low
TCGA-TM-A7C4	4.0274	0	0.106126	0.658258	0.457988	0.396957	1.16049	0.76324	high
TCGA-S9-A7IX	2.24384	1	1.01694	0.959939	2.11878	2.00399	1.37838	4.55456	high
TCGA-HT-7479	3.36164	0	0.818235	0.572751	0.247982	1.50272	0.21052	0.817936	high
TCGA-DB-A75K	1.00822	0	0.195482	0.76967	0.430215	1.33519	1.13145	1.16717	high
TCGA-DH-A669	2.51781	1	2.56625	0.991693	0.508538	0.786358	1.27944	1.95552	high
TCGA-DU-7007	5.24658	1	2.14796	2.37024	0.262438	0.348406	0.578348	2.24021	high
TCGA-FG-5963	2.12329	1	3.47075	1.11224	0.553779	2.11455	3.09712	8.9764	high
TCGA-HT-7609	3.83288	0	0.979727	0.692025	0.0943376	0.0700042	0.207164	0.484976	low
TCGA-S9-A7R1	14.1534	1	0.0096087	0.602957	0.313897	0.62985	0.311336	0.532227	low
TCGA-TQ-A7RM	3.05753	0	4.86018	1.63436	1.05295	0.268405	0.738665	3.83541	high
TCGA-FG-8187	1.67397	0	0.432346	1.07687	0.333344	0.938137	0.180884	0.823236	high
TCGA-VM-A8CF	1.66849	0	3.64334	0.114123	0	1.15221	0.671008	1.09515	high
TCGA-RY-A845	1.63288	0	0.384622	0.448226	0.652135	0.32684	0.15971	0.510668	low
TCGA-HT-8012	0.783562	0	0.0857163	0.281286	0.186339	0.625094	0.186261	0.405679	low
TCGA-HW-A5KK	1.06301	1	3.74437	1.03877	0.864757	3.09686	1.00126	6.64002	high
TCGA-E1-5318	6.51781	1	0.521574	0.281053	0.491753	1.04375	2.13293	1.2962	high
TCGA-CS-4942	3.65753	1	1.03479	1.07452	0.458642	0.109344	0.360012	0.767775	high
TCGA-HT-7874	3.09589	0	0.0901988	0.45262	0.201182	1.20807	0.446297	0.626768	low
TCGA-TM-A84T	1.98356	0	0.38497	0.0198751	0.264529	0.334962	0.458301	0.383973	low
TCGA-HW-7495	2.95342	0	1.01987	0.226612	0.188006	1.0757	0.283713	0.596777	low
TCGA-QH-A65S	0.210959	0	0.541775	0.721353	0.427977	1.11831	0.260571	0.794523	high
TCGA-E1-A7YV	2.70411	1	6.98261	0.307186	0.391494	0.482916	0.359689	2.02003	high
TCGA-DU-5854	0.70411	0	2.57499	0.659069	0.539213	1.77944	1.91729	3.12111	high
TCGA-QH-A65V	1.05205	0	0.356689	0.146669	0.343486	1.5333	0.316338	0.639339	low
TCGA-E1-A7YI	0.30411	1	4.34147	2.22782	0.541775	0.942727	2.82724	11.5311	high
TCGA-KT-A7W1	1.2	0	4.40844	1.22313	2.01563	2.45405	2.84316	22.4725	high
TCGA-FG-8182	1.13973	0	0.422755	0.221013	0.155095	0.578165	0.101619	0.395042	low
TCGA-TQ-A7RF	1.78082	0	2.23541	0	0	0.379238	0.126926	0.451269	low
TCGA-TM-A84O	2.76986	1	1.39361	0.356959	0.343151	0.561151	0.259147	0.602835	low
TCGA-DU-5849	1.2137	0	0.310501	0.611201	0.483158	0.531795	0.538823	0.646098	low
TCGA-DB-A4XA	1.56986	0	0.0801274	0.237806	0.582228	0.989347	0.328223	0.570443	low
TCGA-E1-A7YN	1.99178	1	3.93963	1.09499	0.0182223	1.61336	1.01502	2.81416	high
TCGA-HT-8114	2.84932	0	0.873284	0.576384	0.130339	0.364592	0.362589	0.537865	low
TCGA-DB-A64R	2.61644	0	0.00352102	0.615443	0.42005	0.921765	0.190548	0.598035	low
TCGA-P5-A77X	0.287671	0	0.140223	0.552293	0.48831	0.292583	0.269186	0.493961	low
TCGA-DH-5144	2.04932	0	0.330497	0.840511	0.254572	0.765745	0.114642	0.620415	low
TCGA-HT-7880	0.443836	0	0.293141	0.055275	0.518385	1.3035	0.605866	0.66176	low
TCGA-S9-A7QZ	2.26301	0	0.169596	0.196011	0.411282	1.46725	0.13966	0.590344	low
TCGA-DH-A7US	1.93425	0	0.311461	0.381885	0.368319	1.73521	0.181193	0.749437	high
TCGA-HT-7611	4.8	0	1.35004	0.615893	0.755861	0.133133	0.172608	0.673775	low
TCGA-FG-6689	1.24384	0	0.430645	0.629505	0.399249	0.768302	0.446821	0.683484	low
TCGA-HW-7493	5.7726	0	0.388183	0.443098	0.496153	0.567732	0.637123	0.633462	low
TCGA-S9-A6U1	2.15068	0	0.786817	0.486263	0.712788	0.370139	0.183981	0.59971	low
TCGA-S9-A6U8	8.1863	1	0.550519	0	0.3624	0.386911	0.152629	0.370656	low
TCGA-HT-A5RC	0.443836	1	4.32415	0.490761	1.06025	3.32751	1.91834	9.44976	high
TCGA-DU-6400	0.10137	1	0.0128745	0.725123	0.472953	0.641135	0.31799	0.614967	low
TCGA-S9-A6TX	3.41096	0	0.493897	0.111748	0.136839	1.3485	0.128755	0.51072	low
TCGA-TQ-A8XE	2.6137	1	0.891648	1.04868	0.394063	0.220561	0.279096	0.721738	high
TCGA-P5-A781	0.367123	0	0.0310554	0.34479	0.355621	0.489242	0.302548	0.44361	low
TCGA-DB-5270	10.2274	0	0.578927	0.473996	0.307497	0.752823	0.638518	0.666775	low
TCGA-S9-A6WE	11.2685	0	0.0874985	0.0409813	0.350294	0.702625	0.214102	0.395774	low
TCGA-HT-7689	1.24658	0	1.17611	0.574148	0.181426	1.08238	0.135351	0.708281	high
TCGA-HT-7482	8.91233	0	0.495169	0.813678	0.216232	0.580848	0.158697	0.589891	low
TCGA-FG-A4MX	1.5589	0	2.62868	0	0.616749	0.660851	0.543892	0.841133	high
TCGA-R8-A6ML	7.83562	0	0.791384	0.620429	0.35605	1.0618	0.264184	0.752476	high
TCGA-DB-A4XH	2.63562	0	0.341601	0.540981	0.125641	0.703807	0.123153	0.486706	low
TCGA-CS-5395	1.75068	1	3.59335	0.723288	1.11493	1.66275	0.533891	2.83811	high
TCGA-DU-8158	0.424658	1	3.72628	3.45928	0.100311	1.93552	0.954341	11.7465	high
TCGA-P5-A77W	1.6	0	0.0117144	0.022132	0.240682	0.309329	0.239237	0.318595	low
TCGA-E1-A7YQ	4.32329	1	2.67105	1.28972	1.03348	3.1081	2.16109	10.3912	high
TCGA-HT-7686	3.56164	0	0.684761	0.935581	0	0.494765	0.517542	0.670008	low
TCGA-DH-A66B	3.50411	0	2.34453	0	0.241887	0.3147	0.544606	0.589607	low
TCGA-DU-6393	4.34247	1	0.849478	2.14425	0.80838	0.491873	0.270899	1.75705	high
TCGA-CS-5397	0.531507	1	1.48922	0.906725	0.322273	2.2218	1.58452	2.69584	high
TCGA-E1-A7YY	12.1781	1	0.047496	0.128755	0.381461	1.06226	0.777292	0.601512	low
TCGA-P5-A72X	1.10411	0	0.346442	0.169554	0.129004	0.420219	0.36594	0.389904	low
TCGA-DU-6405	1.65753	1	4.15682	0.510197	0.832025	1.92899	1.87605	4.76786	high
TCGA-FG-8186	1.33425	0	1.25173	0.442677	0.742847	1.01502	0.391918	0.915159	high
TCGA-DB-A64U	2.31781	0	0.424381	0.52854	0.164905	1.72624	0.264794	0.788476	high
TCGA-HT-A5RA	2.27945	0	3.52471	0.61431	0.164696	2.73699	2.60948	6.09584	high
TCGA-HT-7475	1.45205	0	0.979527	0.41301	0.178387	0.505719	0.322747	0.532524	low
TCGA-P5-A730	0.912329	0	1.3008	0	0.313014	1.18674	0.649348	0.710393	high
TCGA-DU-6408	9.50685	1	0.205249	0.863672	0.499062	0.0952021	0.178387	0.536089	low
TCGA-HT-7603	1.93151	0	0.231155	0.460414	0.222702	0.649484	1.49739	0.800394	high
TCGA-DU-7304	1.94247	1	4.41906	0.396801	0.414385	0.599023	1.08537	1.72259	high
TCGA-WY-A85C	3.90685	0	2.30856	0.0101797	0.102211	0.448424	0.194841	0.508289	low
TCGA-TQ-A7RJ	3.36712	0	0.93131	0.306473	0.416549	0.221441	0.158891	0.460381	low
TCGA-HT-7476	0.545205	0	1.72688	0	0.341601	0.251415	1.23104	0.690131	high
TCGA-E1-A7YE	2.4274	1	3.62494	1.95484	0.00260372	0.343403	0.78813	2.36687	high
TCGA-DU-7302	5.02466	0	0.284385	0.0878234	0.197625	0.384442	0.735551	0.432035	low
TCGA-DU-7014	9.78356	1	0.872079	0.0944414	0.00730663	0.686235	0.481285	0.461653	low
TCGA-DB-A64V	2.43562	0	0.403479	0.236369	0.350838	1.92205	0.742981	0.939899	high
TCGA-HT-7681	3.72329	0	0.263689	0.740023	0.579493	0.600804	0.401741	0.697189	high
TCGA-S9-A89Z	1.70685	0	1.82121	0.674518	0.283648	0.585513	0.417713	0.829756	high
TCGA-RY-A83Y	0.454795	0	0.490927	0.612487	0.457988	1.17912	0.91442	0.994024	high
TCGA-DU-6403	0.969863	1	2.97316	1.75696	1.17231	2.13077	1.36727	7.63608	high
TCGA-FG-8185	1.1863	0	1.29788	0.263148	0.193537	0.38863	0.0837614	0.45817	low
TCGA-CS-6290	3.11507	1	0.649348	0.105115	0.502009	0.706932	0.575805	0.571692	low
TCGA-S9-A6TV	1.56438	0	3.14387	1.01976	0.105785	0.195062	1.07621	1.38937	high
TCGA-FG-7637	3.33973	0	0.109934	0.803455	0.701201	0.526913	0.458206	0.731525	high
TCGA-DU-A7TC	3.11507	0	0.0865612	0.423615	0.222246	0.304321	0.583778	0.461615	low
TCGA-DH-5142	5.32329	0	0.583222	0.193658	0.929817	0.337509	0.354076	0.563385	low
TCGA-E1-5303	5.62192	1	0.589574	0.942309	0.361189	1.39224	0.358841	1.02319	high
TCGA-P5-A5EW	0.558904	0	0.627555	0	0.192402	0.177991	0.0981814	0.316266	low
TCGA-DU-6404	11.1452	1	4.48644	0.832822	1.29904	0.252439	0.960016	2.70776	high
TCGA-CS-6186	1.47397	1	2.82549	0.857182	0.764957	3.06772	0.329764	3.56383	high
TCGA-DU-A7TG	3.70137	1	0.0657997	0.0355776	0.598157	0.733566	0.461159	0.48725	low
TCGA-FG-A710	3.05479	0	0.410305	0.467856	0.520556	0.57058	0.993454	0.752402	high
TCGA-S9-A7R4	2.50411	0	1.63131	0	0.311652	0.589574	0.465265	0.561493	low
TCGA-E1-A7YM	1.77534	1	1.93863	0.953768	0.893128	2.70882	0.345616	2.87139	high
TCGA-HT-8110	1.14795	0	6.83323	1.87941	0.827959	2.05284	1.31727	15.4793	high
TCGA-HT-7485	0.334247	0	1.55027	0.458038	0.25284	0.974324	0.145155	0.713403	high
TCGA-TQ-A7RK	3.67397	0	1.841	0.0688654	0.574704	0.170596	0.182158	0.518359	low
TCGA-DU-6397	3.83836	1	0.286755	0.426276	0.201055	0.947482	1.00659	0.727379	high
TCGA-DU-7019	2.19178	0	1.46063	0.369528	0.0849545	0.504869	0.883186	0.692239	high
TCGA-WY-A859	3.32329	0	0.386549	0.00907975	0.588711	0.325817	0.625606	0.466633	low
TCGA-EZ-7264	3.29041	0	0.149486	0.260306	0.0133393	0.190984	0.136781	0.312638	low
TCGA-HW-A5KL	2.40548	0	0.764144	0.666402	0.183884	0.382553	0.0632207	0.505536	low
TCGA-CS-4943	3.03014	1	1.9324	0	1.06936	0.138491	0.573048	0.723868	high
TCGA-CS-5393	3.34795	0	0.328303	0.70072	0.239024	0.761531	0.338735	0.621225	low
TCGA-S9-A6U0	2.03288	1	2.76875	1.86866	0.298559	3.70016	2.07712	13.1313	high
TCGA-HT-7693	1.46027	0	1.71793	1.14207	0.0289152	0.165032	0.729973	0.912035	high
TCGA-HT-A619	1.78356	0	0.294673	0.320969	0.0535084	0.496686	0.470279	0.436899	low
TCGA-HT-7856	3.25753	0	0.256486	0.194989	0.454389	0.698204	0.562592	0.536855	low
TCGA-DB-A75P	1.34795	0	2.73395	0.710184	0.51325	3.05469	1.60515	4.77472	high
TCGA-TM-A84B	2.07671	1	4.95245	2.0613	0.95317	2.60404	0.551195	11.0167	high
TCGA-DU-5852	0.561644	1	4.20018	1.83716	2.99458	3.0997	2.65423	55.0029	high
TCGA-CS-6668	4.16164	0	0.503411	0.921966	0.0963878	0.413414	0.212159	0.571418	low
TCGA-DU-8161	1.97808	1	1.54668	1.94928	1.18074	2.93182	0.885256	7.08268	high
TCGA-P5-A731	0.750685	0	2.8036	0.293469	0.340238	0.78433	1.8996	1.65052	high
TCGA-DH-A7UR	4.52055	0	0.149021	0.0789284	0.0453757	0.949798	0.791083	0.498711	low
TCGA-VV-A86M	1.33425	0	1.64743	1.17649	0.102827	0.0725433	0.695929	0.89941	high
TCGA-VM-A8C8	3.8274	0	0.424595	0.698453	0.428233	0.321517	0.145482	0.535484	low
TCGA-DU-6407	7.87671	1	3.12139	1.01652	0.841351	0.572345	0.809054	1.96487	high
TCGA-QH-A6X4	1.21096	0	0.195134	1.06226	0.716897	0.877371	0.069561	0.852948	high
TCGA-S9-A6UB	10.3041	0	0.157806	0.0297495	0.125145	0.484779	0.00257897	0.30641	low
TCGA-S9-A7R8	2.63288	1	1.32987	0.859191	0.0664913	0.257977	0.0867233	0.582835	low
TCGA-DU-5871	1.57808	0	0.371985	0.228116	0.320146	0.155062	0.163994	0.36579	low
TCGA-DB-A4XG	6.07945	0	0.0102185	1.04969	0.596761	0.622846	0.639166	0.878348	high
TCGA-DU-6395	4.08493	1	0.522647	0.813678	1.12854	0.378834	0.420752	0.896956	high
TCGA-DU-A6S8	1.85753	0	2.32655	0.683125	0.0277909	2.37754	0.378795	1.65166	high
TCGA-DU-6392	17.5973	0	0.627489	0.229501	0.864757	0.703115	2.52479	1.54458	high
TCGA-TQ-A7RV	5.11781	0	0.212969	0.0500327	0.235475	0.544989	0.166608	0.359223	low
TCGA-P5-A72W	0.868493	0	0.95893	0	0.842631	0.331486	0.193588	0.493846	low
TCGA-S9-A7R3	8.25479	0	1.28819	0	0.0676333	0.396349	0.149163	0.384404	low
TCGA-DU-7008	13.0192	0	0.998665	0.0131138	0.914221	0.303581	0.676325	0.620092	low
TCGA-HT-7854	3.29041	0	0.292025	0.442677	0.456727	0.861407	0.359973	0.612548	low
TCGA-TQ-A7RQ	2.17808	0	0.0269549	0.522343	0.185908	0.590601	0.141891	0.444997	low
TCGA-QH-A6CW	1.13425	0	1.23631	0.829632	0.193053	0.161117	0.378285	0.640976	low
TCGA-DU-8167	1.29041	0	0.690872	0.250772	0.210039	1.04197	0.660065	0.652055	low
TCGA-HT-8558	1.14521	0	0.132665	0.0288072	0.485823	1.10853	0.811059	0.624573	low
TCGA-QH-A6X5	1.36164	0	0.627422	0.53023	0.182281	1.44085	0.156444	0.7119	high
TCGA-IK-7675	1.58356	1	2.90792	1.08772	0.726106	0.358998	0.302635	1.3993	high
TCGA-CS-4938	9.79178	0	0.78114	0.453599	0.212947	0.175535	0.282018	0.458297	low
TCGA-RY-A843	0.172603	0	0.27896	0.00943187	0.831617	0.30693	0.384442	0.455944	low
TCGA-E1-A7YD	1.19178	1	7.5102	2.36472	0.721146	5.66098	0.891071	77.6372	high
TCGA-HT-A615	1.41096	0	0.157424	0.971555	0.11242	1.246	0.193438	0.753983	high
TCGA-HT-7480	6.26575	0	0.0975796	1.18097	0.0997919	0.47661	0.361035	0.660124	low
TCGA-HT-8105	0.520548	0	0.120396	0.624385	0.254572	0.672422	1.48489	0.872644	high
TCGA-FG-6688	1.56438	0	3.04875	2.7818	0.0882051	0.92418	1.69378	6.22439	high
TCGA-HT-A74H	0.20274	0	3.9646	0.581547	0.160083	1.63377	0.78517	2.06703	high
TCGA-DB-5278	7.59452	0	0.0828485	0.0999832	0.300521	0.909398	0.401452	0.467433	low
TCGA-P5-A737	1.01918	0	0.291869	0.0312803	0.588038	0.741292	0.186521	0.456964	low
TCGA-TM-A84M	2.06575	0	0.00228642	0.955916	0.567564	0.697186	0.134303	0.69153	high
TCGA-HT-7601	0.419178	0	1.11969	1.18555	0.090862	0.662273	0.346843	0.878969	high
TCGA-FG-5962	3.98082	0	0.381461	0.338874	0.23735	0.402891	0.648126	0.503157	low
TCGA-HT-A4DV	2.16986	0	0.477193	0	0.0528106	1.77012	0.42005	0.610032	low
TCGA-CS-6666	3.91233	0	1.6767	0	0.1573	0.22602	0.692735	0.504531	low
TCGA-VW-A7QS	1.93425	0	0.874712	0.210913	1.77336	0.263749	0.425959	0.866911	high
TCGA-FG-7638	1.87945	0	0.242255	0.354734	0.169303	0.774809	0.542727	0.530562	low
TCGA-E1-5307	4.8274	1	0.787564	1.04188	0.110185	0.283361	0.461159	0.68653	low
TCGA-TQ-A7RR	2.15616	0	0.981483	0.0480563	0.0217447	1.09534	0.0894479	0.46492	low
TCGA-S9-A7R7	8.21918	0	1.41682	0.800746	0.0221334	0.3286	0.821875	0.776522	high
TCGA-HT-A614	0.224658	0	0.554108	0.617601	0.894327	1.30797	0.343357	1.01909	high
TCGA-DH-5140	1.66301	1	0.385085	1.88346	1.39473	1.18742	0.583045	2.61201	high
TCGA-HT-7881	2.95616	0	0.136144	0.101802	0.171576	1.38554	0.635545	0.592161	low
TCGA-TM-A84R	1.55068	0	0.331316	0.25882	0.126676	0.621163	0.68333	0.501106	low
TCGA-S9-A7QY	2.36438	0	0.498781	0.909296	0.351301	1.75554	0.269084	1.09016	high
TCGA-HT-8104	1.01918	0	2.71606	1.0377	1.04764	2.19579	1.7043	5.34729	high
TCGA-DU-6394	1.86849	1	0.23956	1.70081	0.835568	1.74751	1.13204	2.7857	high
TCGA-HT-7873	1.96712	0	1.1276	1.3624	0.0156509	0.244881	0.0973958	0.725359	high
TCGA-E1-A7Z6	2.69589	1	0.394452	0.526853	0.232119	0.267513	0.0770675	0.423225	low
TCGA-DU-6399	5.47945	1	2.07492	0.962604	0.640385	0.370068	0.444876	1.11593	high
TCGA-TM-A84J	2.0137	0	0.117754	0.430311	0.0374556	0.786127	2.91694	1.31688	high
TCGA-DB-5280	3.04658	0	0.964672	0.383625	0.341048	0.381698	0.125949	0.492862	low
TCGA-E1-A7YS	1.27671	1	0.00154942	2.42358	0.00475334	0.435796	0.130545	1.12692	high
TCGA-DB-A75O	2.56164	0	1.02389	0.074605	0.690353	0.540908	0.216681	0.536264	low
TCGA-DU-7292	0.663014	1	1.52913	1.00549	1.28155	1.34608	2.07029	3.72753	high
TCGA-S9-A6TY	2.94795	0	0.136717	0.258052	0.526445	1.19612	0.171693	0.580978	low
TCGA-E1-5311	11.189	1	0.165691	0.430263	0.339348	0.615893	0.682639	0.581805	low
TCGA-DU-7300	5.16712	1	0.135576	1.12696	0.223137	1.16458	0.555493	0.961043	high
TCGA-IK-8125	3.56438	0	0.309837	0.708315	0.135026	0.777701	0.738474	0.701481	high
TCGA-QH-A65R	1.26301	0	1.84459	0.665823	0.158494	0.901175	0.469673	0.908516	high
TCGA-HT-A74K	1.27945	0	0.61633	0.095315	0.586816	2.60905	3.94079	4.68664	high
TCGA-S9-A89V	1.5589	0	3.28137	0.291501	0.907791	2.74297	0.502506	2.86296	high
TCGA-FG-6691	3.44384	0	0.34469	1.01266	0.521113	0.292154	0.178719	0.655274	low
TCGA-FG-6692	1.53699	1	2.1849	0.803206	1.12302	4.66015	3.16151	20.1181	high
TCGA-HT-7882	0.309589	1	1.82121	0.313438	0.397577	3.01557	7.46768	30.2667	high
TCGA-E1-A7YO	6.25205	1	0.387345	0.553187	0.331441	1.383	0.45708	0.803942	high
TCGA-HT-7481	7.99452	0	0.0985361	0.731329	0.487394	1.313	0.166431	0.773798	high
TCGA-QH-A6X3	0.857534	0	2.01493	0.840898	0.155347	0.172476	0.280118	0.725539	high
TCGA-DU-7010	1.24932	1	3.40662	1.48333	0.631597	0.86844	0.656119	2.62952	high
TCGA-TQ-A7RO	2.6	0	0.387209	0.190451	0.62419	0.70457	0.37274	0.550304	low
TCGA-DH-5143	3.83836	0	0.390796	1.33872	0.335071	0.180829	0.738022	0.879857	high
TCGA-HT-7474	0.312329	0	0.163048	0.511035	0.0942134	0.450893	0.342477	0.4492	low
TCGA-TM-A7CA	2.89863	0	0.392284	0.0710387	0.369762	0.398913	0.374802	0.410564	low
TCGA-S9-A7QW	1.25479	0	0.87777	1.05109	0.764144	0.422224	0.0620452	0.836729	high
TCGA-QH-A65X	1.32055	0	0.450777	0.085517	1.76978	1.30503	1.39167	1.62138	high
TCGA-E1-A7YL	1.34795	1	5.48897	0.892514	1.28056	5.94345	1.31542	36.5433	high
TCGA-S9-A6UA	0.487671	1	3.0547	0.249012	0.209146	3.06542	2.45118	4.87031	high
TCGA-HT-7478	0.531507	0	1.17984	1.40548	0.106126	0.282876	0.798492	1.04794	high
TCGA-DH-A66D	2.31781	0	0.481218	0.703807	0.503975	0.131833	0.280181	0.550196	low
TCGA-HT-7469	0.961644	1	4.85337	0.75998	1.42478	0.202077	0.915237	2.85798	high
TCGA-S9-A6WN	2.20548	0	0.454234	0.451431	0.0327237	0.0267324	0.620866	0.426639	low
TCGA-HT-8113	2.46575	0	0.140308	0.274681	0.232992	0.590601	0.692025	0.503333	low
TCGA-VM-A8CA	1.12603	0	0.417537	0.475185	0.784476	1.04616	1.09205	1.05969	high
TCGA-P5-A5F2	0.663014	0	1.33173	0.159544	0.0589201	0.668098	0.328823	0.505303	low
TCGA-HT-7884	0.939726	0	0.727079	0.792583	0.347487	0.766612	0.092157	0.678436	low
TCGA-FG-A4MT	3.18904	0	0.395279	0.618086	0.444041	0.427625	0.68324	0.660771	low
TCGA-CS-6670	3.90685	0	0.159289	0.667482	0.748622	0.778574	0.495421	0.782006	high
TCGA-DU-7018	2.55616	1	0.0933475	0.0964881	0.383856	0.773273	0.637519	0.504631	low
TCGA-DB-A64P	2.50959	0	0.243913	0.340865	0.462316	1.36618	0.433031	0.718958	high
TCGA-DU-A76K	0.950685	1	2.99547	0.651284	0.615589	3.16769	0.597443	3.57157	high
TCGA-DU-A7TI	3.2411	1	0.897154	0.42069	0.401928	0.131432	0.446381	0.524503	low
TCGA-DU-A76R	1.77534	1	1.64959	0.932015	0.663284	0.586816	0.123275	0.967276	high
TCGA-QH-A870	1.08219	0	1.7231	0.767692	0.447848	0.169987	0.06186	0.677812	low
TCGA-HT-A61C	1.47123	1	5.17826	0.558282	1.49831	2.2323	4.35748	24.4967	high
TCGA-S9-A6WO	1.55068	0	0.763596	0.0311949	0.064194	0.137842	0.0603429	0.304435	low
TCGA-CS-4941	0.641096	1	2.99139	1.51995	0.781049	3.15241	1.25352	8.07992	high
TCGA-DU-6402	0.586301	1	1.72624	0.196648	1.1699	3.45877	4.25607	12.7595	high
TCGA-VM-A8CD	0.657534	1	5.23987	1.54614	1.88782	3.68808	1.48687	28.8415	high
TCGA-DU-7301	2.1589	1	2.39613	0.905772	0.951845	0.663632	0.500993	1.51587	high
TCGA-HT-A618	1.40274	0	2.02195	1.02233	0.312608	0.069718	0.365122	0.855546	high
TCGA-DU-7015	7.56438	0	0.553389	0.331585	0.402063	0.149435	0.373423	0.45295	low
TCGA-FG-A87N	1.55342	0	3.16871	1.23355	0.514264	0.752125	1.67655	2.95902	high
TCGA-HT-7470	3.34247	1	0.150345	0.357388	0.212444	0.689037	0.477451	0.499948	low
TCGA-FG-6690	3.54521	0	0.656271	0	0.223438	0.13826	0.123025	0.320657	low
TCGA-FN-7833	2.29315	0	0.505161	0.292558	0	0.261459	0.613114	0.424749	low
TCGA-S9-A7IQ	3.01096	0	0.0743036	0.301152	0.418935	0.572824	0.459959	0.493588	low
TCGA-DU-6542	0.2	0	0.28171	0.604508	0.214024	0.281053	0.557006	0.521178	low
TCGA-DU-8162	1.21644	1	1.25947	0.349696	1.28077	0.672285	1.23031	1.335	high
TCGA-TM-A7CF	5.44932	0	0.337133	0.127823	0.443195	1.18299	0.274394	0.563775	low
TCGA-HT-7468	0.556164	0	0.526131	0.642261	0.228116	0.327589	0.226457	0.504142	low
TCGA-WY-A858	3.66301	0	1.03941	0.140181	0.0917342	0.270965	0.703579	0.473102	low
TCGA-WH-A86K	1.10959	0	2.26403	0.177283	0.169554	0.41867	0.485037	0.631778	low
TCGA-VM-A8CE	3.26301	0	0.219499	0.226629	0.217397	1.48602	0.526792	0.65709	low
TCGA-HT-A74L	0.920548	0	0.0280229	1.52899	0.42639	0.29029	0.0937405	0.760674	high
TCGA-DU-5872	1.45753	0	0.945525	0.34027	0.192505	0.875249	1.4504	0.923229	high
TCGA-HT-A616	0.150685	0	1.68587	0.129867	0.420923	0.473232	0.755004	0.686968	high
TCGA-DU-A6S7	1.74795	0	2.0014	0.0309216	0.612084	0.433031	0.324774	0.625634	low
TCGA-HW-7491	5.69315	0	0.0651529	0.412778	0.492744	0.210614	0.461333	0.470426	low
TCGA-W9-A837	4.25479	0	0.426997	0.921124	0.4169	0.385209	0.177387	0.62796	low
TCGA-TQ-A7RI	0.169863	0	0.143227	1.0303	0.4037	0.337184	0.0712593	0.587825	low
TCGA-FG-A6J1	1.36986	0	0.784476	0.573916	0.673988	1.11638	0.426907	0.912918	high
TCGA-HT-7855	1.60274	0	1.19187	0.696349	0.275982	0.439409	0.123943	0.614267	low
TCGA-TM-A84G	3.3863	0	0.0535535	1.65427	0.0251981	1.04352	0.183638	0.962565	high
TCGA-DU-8164	1.78356	0	0.43392	0.44591	0.366193	0.948509	0.379022	0.634718	low
TCGA-S9-A7IY	1.9589	0	0.275837	0.870352	0.265885	0.552227	0.282051	0.616261	low
TCGA-HT-7607	0.263014	1	0.453599	0.609521	0.180002	0.981483	0.516902	0.691378	high
TCGA-TM-A84H	2.53699	0	0.782762	0	0.13506	0.0380552	0.00255365	0.290949	low
TCGA-DU-5855	0.567123	0	0.943141	0.507952	0.113501	0.494765	0.282637	0.531512	low
TCGA-HT-8563	2.35616	0	0.922365	0.265522	0.00456968	0.249611	0.813024	0.494323	low
TCGA-FG-A713	1.70411	0	0.926488	0.199915	0.428653	0.706588	0.573714	0.620182	low
TCGA-DU-8163	1.72329	0	0.800401	0.904869	0.351757	0.81842	0.281669	0.809672	high
TCGA-S9-A6TW	3.42466	0	1.00325	0.25451	0.349374	1.41627	0.76642	0.895294	high
TCGA-DU-A6S3	1.79726	0	0.0254672	0.390108	0.167953	0.793118	0.466781	0.504454	low
TCGA-DH-A7UV	1.55068	0	1.87907	0.528396	0.188046	0.568408	0.200918	0.676777	low
TCGA-HT-7620	1.18904	0	0.425525	0.611431	0.077037	3.0257	0.15648	1.26572	high
TCGA-TM-A84S	1.24384	0	1.52707	0.75348	0.526678	0.945872	0.10363	0.916938	high
TCGA-S9-A6WD	6.27123	0	0.375867	1.34341	0.333991	0.678966	0.0549641	0.813299	high
TCGA-DU-A6S2	2.12877	0	0.0333033	0.25872	0.369794	1.17583	0.886023	0.701028	high
TCGA-DU-6406	1.40274	1	2.79009	1.72557	2.21364	3.08792	3.79854	42.8875	high
TCGA-DH-A7UU	1.14247	0	3.7367	0	0.264357	0.297149	0.0914297	0.66685	low
TCGA-S9-A6WQ	1.1726	0	0.424595	0.580572	0.214024	1.23944	0.262624	0.685296	low
TCGA-DU-7006	0.956164	1	3.6104	0.834231	0.00814211	2.41548	4.01513	10.1569	high
TCGA-S9-A6TS	5.18082	1	1.93966	0.206861	0.620429	0.398128	0.549848	0.738448	high
TCGA-DU-A76O	1.43014	0	0.206334	0.227613	0.637808	0.518814	0.241195	0.479847	low
TCGA-DU-7294	7.86027	0	0.0970441	0.573653	0.338977	0.317249	0.366574	0.487918	low
TCGA-DB-A4XD	3.31507	0	0.71848	1.08189	0.177917	0.3809	0.156346	0.655162	low
TCGA-HT-7605	0.380822	0	0.102938	0	0.251684	0.83278	0.459799	0.431638	low
TCGA-TM-A7C3	4.56438	1	3.96169	1.54196	1.13093	1.85965	0.95893	6.28986	high
TCGA-DB-5281	6.52329	0	0.876613	0.47513	0.383625	0.261959	0.802476	0.647842	low
TCGA-HT-A61A	0.531507	0	0.301594	0.0873786	0.269958	1.28212	0.959939	0.693619	high
TCGA-DB-5279	3.70959	0	2.73827	3.21385	0.0636831	0.0566731	0.396957	3.13114	high
TCGA-DB-A4XF	2.79726	0	1.48805	0.0501222	0.206925	0.455946	0.398404	0.495141	low
TCGA-QH-A6CU	1.23562	0	0.585867	0.172796	0.334046	0.998882	0.149608	0.515972	low
TCGA-P5-A5F1	0.490411	0	3.15427	0.977079	0.221781	0.659447	0.654748	1.44704	high
TCGA-HW-7486	4.71507	0	0.813229	0.651844	0.191563	2.53332	0.155949	1.21992	high
TCGA-FG-8189	1.87671	0	0.0656128	0.230848	0.39718	0.486866	1.04244	0.571953	low
TCGA-HW-A5KJ	2.63562	1	0.0785487	0.13164	0.359559	1.35639	0.755861	0.668215	low
TCGA-HT-7477	2.02192	0	5.29512	1.14111	1.03463	0.288625	0.567115	2.97661	high
TCGA-HT-A5R7	1.68493	0	1.78502	0.57072	0.289645	0.496104	0.701556	0.841504	high
TCGA-FG-A4MY	1.97534	0	0.745764	0.461159	0.249304	1.60059	0.158038	0.769524	high
TCGA-TM-A84I	2.33973	0	3.99387	2.52662	0.60638	0.170747	0.200727	3.38878	high
TCGA-TM-A84C	1.34795	1	5.85554	0.939925	1.39473	0.0447231	3.26466	9.29346	high
TCGA-FG-A60J	1.23014	0	1.6709	0.806724	0.312746	0.290898	0.0913038	0.686184	low
TCGA-P5-A735	0.8	0	0.244881	0.0831801	0.615054	0.498998	0.245155	0.438869	low
TCGA-DU-A76L	2.23014	1	2.96395	0.527426	0.698204	1.31327	5.09838	9.96803	high
TCGA-TQ-A7RG	1.6411	0	0.107717	0.470685	0.487275	0.603624	0.121109	0.498254	low
TCGA-QH-A6XA	1.37534	0	0.361851	0.928102	0.469616	0.605866	0.120867	0.677409	low
TCGA-DH-A7UT	1.45479	1	1.13548	1.03691	0.136652	0.54644	0.794226	0.944194	high
TCGA-DB-A64Q	0.49863	0	0.0102705	1.12998	0.0998047	0.174867	0.0250803	0.4895	low
TCGA-DB-A64W	1.2	1	2.30856	0.0309838	0.292697	0.564479	0.445842	0.644761	low
TCGA-CS-6667	4.02466	0	3.0188	0.521702	0.0221659	0.398227	0.179365	0.745734	high
TCGA-HT-7879	0.306849	0	1.15114	0.568831	0.347789	0.284105	0.201294	0.566897	low
TCGA-DB-A75M	1.49041	0	0.84187	0	0.290361	0.197667	0.200305	0.362422	low
TCGA-P5-A5EY	0.19726	0	0.045639	0.924899	0.607826	2.2323	1.41881	2.1162	high
TCGA-TM-A7C5	4.10959	0	0.0519747	0	0.328223	1.01859	0.332598	0.450749	low
TCGA-DU-5853	1.11507	0	0.253706	0.0165982	0.338596	0.555167	0.157042	0.371588	low
TCGA-S9-A6TU	7.26027	0	0.742154	0.589517	0.0314929	0.679579	0.253604	0.54683	low
TCGA-DB-A75L	0.936986	0	2.30583	0.612726	0.125818	0.197336	0.369204	0.701457	high
TCGA-E1-A7Z2	1.09041	1	2.48146	1.27485	1.01942	2.57419	0.607017	4.3019	high
TCGA-TQ-A7RH	1.33151	0	0.250381	0.677366	0.63218	0.267188	0.139913	0.54286	low
TCGA-CS-4944	5.00822	0	1.75134	0.950568	0	0.588232	0.341177	0.82257	high
TCGA-RY-A83X	2.5726	0	0.547157	0.122736	0.431509	1.01559	0.11242	0.514126	low
TCGA-DB-5277	4.23836	1	0.399539	0.466431	0.367568	0.533645	0.580903	0.58791	low
TCGA-FG-A711	4.05753	1	0.738385	0.362655	0.37984	0.12977	0.125596	0.427352	low
TCGA-DU-A6S6	7.92603	0	0.0666225	0.368724	0.594655	0.343151	0.279496	0.469475	low
TCGA-S9-A7J1	0.682192	0	0.424767	0.298847	0.200452	0.808569	0.0851724	0.457619	low
TCGA-S9-A6U2	2.48767	0	2.06315	0.319219	0.20449	0.622689	0.0829693	0.613929	low
TCGA-DU-A5TR	2.48767	0	1.20785	0.174772	0.0987193	0.905042	0.750699	0.654697	low
TCGA-HW-8322	2.07671	0	0.352273	0.00949716	0.298773	0.514264	0.211906	0.373914	low
TCGA-HT-7692	0.246575	0	0.0592793	0.235612	0.539893	0.685762	0.219414	0.473921	low
TCGA-DU-7299	3.66849	1	0.882866	1.54462	0.218822	0.415863	0.211934	0.930312	high
TCGA-S9-A7IZ	1.66575	0	0.805098	0.549783	0.449182	0.369632	0.221648	0.566319	low
TCGA-CS-6188	2.23014	1	2.05493	0.441029	0.642024	4.12881	1.98823	6.62011	high
TCGA-HT-8019	2.75068	0	0.0673554	0.268057	0.165974	0.657173	0.767692	0.507415	low
TCGA-S9-A7IS	0.660274	1	2.88163	0.199401	1.54011	0.978719	1.99072	2.96384	high
TCGA-E1-A7Z3	6.12329	1	0.409456	0.098651	0.261987	0.656119	1.14291	0.600047	low
TCGA-TM-A84Q	2.11507	0	1.3213	1.05725	0.639324	0.407152	0.287599	0.953031	high
TCGA-E1-5302	4.17808	1	1.2374	1.1613	0.528075	0.41274	0.374318	0.982266	high
TCGA-FG-A4MU	0.893151	0	3.54931	1.43546	0.817275	2.76663	3.1467	16.1262	high
TCGA-DH-5141	2.65205	0	0.143822	0.42172	0.363451	1.32443	0.361575	0.675361	low
TCGA-HT-A61B	1.46027	0	2.24443	0.913034	0.847865	0.217645	0.799855	1.33406	high
TCGA-S9-A7J0	1.66849	0	6.47603	1.55487	1.12696	0.248429	0.184865	4.26998	high
TCGA-S9-A6TZ	3.06849	0	0.473232	0	0.0997462	0.119438	0.0740387	0.284704	low
TCGA-FG-A4MW	1.53151	1	0.183167	0.726536	1.07168	2.09813	1.63782	2.45699	high
TCGA-QH-A6CZ	0.764384	0	0.0463825	0.69329	0.114479	0.374802	0.0924658	0.430488	low
TCGA-HT-8108	0.208219	0	0.363227	0.641432	0.0891227	0.242974	0.0411215	0.412159	low
TCGA-FG-A70Y	2.37808	0	1.9617	0.124333	0.299471	1.15289	0.189415	0.71839	high
TCGA-FG-A87Q	0.476712	0	0.282513	1.83898	0.785736	4.38343	1.1531	8.38742	high
TCGA-HT-7483	14.3973	0	0.675646	0	0.472758	0.207734	0.767151	0.475272	low
TCGA-DB-A64S	2.28767	0	1.35721	0	0.27048	0.410646	0.210105	0.438172	low
TCGA-P5-A5F4	0.632877	0	0.934331	0.0995315	0.343357	0.416803	0.840898	0.562275	low
TCGA-FG-8181	2.36164	0	0.109511	0.406719	0.205249	0.495566	1.38691	0.676579	low
TCGA-DU-7009	12.863	1	0.684463	0.727361	0.341268	0.455946	0.38906	0.644232	low
TCGA-DB-A64X	1.54247	0	2.72842	0.350979	0.0399471	0.381461	0.571541	0.744011	high
TCGA-P5-A5F0	0.786301	0	0.0644352	0.0190298	0.443663	0.631507	0.46055	0.434176	low
TCGA-DH-A66F	1.43288	0	0.524818	0.0504075	0.159884	0.802598	0.112558	0.402751	low
TCGA-HT-7902	2.61918	0	0.704965	0.154138	0.301927	1.38029	0.147077	0.598988	low
TCGA-DU-5870	15.1945	0	0.0408971	1.13675	0.182034	0.958532	0.384701	0.802201	high
TCGA-E1-5304	3.4274	1	1.66528	1.27485	0.706753	0.276688	0.255521	1.12124	high
TCGA-DB-5273	6.83014	0	0.837521	1.11139	0.772627	0.562306	0.766943	1.20431	high
TCGA-FG-7636	1.49041	0	0.337839	1.74652	0.421114	0.0876552	0.39461	0.956039	high
TCGA-WY-A85D	3.14247	0	3.06124	0.367133	0.202179	0.484066	0.146983	0.759815	high
TCGA-HW-8321	3.54521	0	0.699826	0.315682	0.148767	0.531917	0.411203	0.490255	low
TCGA-HW-8319	3.31233	1	1.71004	1.67432	0.424595	0.229977	0.166693	1.19345	high
TCGA-DB-A4XE	3.12055	0	0.249611	1.45793	0.676325	0.385436	0.337113	0.974538	high
TCGA-TM-A84F	4.92055	0	0.76169	0.779895	0.200695	0.608385	0.819909	0.800822	high
TCGA-DU-6410	0.663014	0	0.0556011	0.545781	0.0391142	0.400015	0.654597	0.485361	low
TCGA-FG-A70Z	0.89863	0	4.05968	1.70175	1.86897	2.4838	2.69434	24.4841	high
TCGA-VM-A8CH	1.95616	0	0.359321	0.282584	0.427786	0.364592	0.219205	0.43683	low
TCGA-DU-A5TU	2.18082	0	1.54938	0.908656	0.101326	1.03108	0.645114	1.07675	high
TCGA-HW-7490	3.8	0	0.311766	0.152834	0.353197	0.537883	0.799855	0.524649	low
TCGA-QH-A65Z	1.16986	0	0.579858	0.477561	0.426496	1.93829	0.159805	0.922274	high
TCGA-DB-A4XB	2.51781	0	1.31173	0.196924	0.376516	0.109907	0.0660868	0.42615	low
TCGA-QH-A6XC	1.39178	0	1.72175	0.705969	1.50829	3.0617	2.16277	7.31311	high
TCGA-DU-7306	3.49863	0	1.74829	1.01491	0.0175321	0.437428	0.318425	0.802566	high
TCGA-HT-8018	3.15616	1	0.491462	0.336683	0.279066	1.23285	1.49362	1.01347	high
TCGA-S9-A7J3	1.72329	0	1.07675	0.041969	0.364362	1.13526	0.193004	0.579016	low
TCGA-DU-A7TA	7.0274	0	1.1971	0.430394	0.23439	0.0606194	0.204381	0.462967	low
TCGA-TQ-A7RN	2.81096	0	0.0448296	0.0827765	0.509503	0.565124	0.0616173	0.383236	low
TCGA-E1-A7YJ	1.62192	1	0.0405298	1.15596	0.506479	2.26217	1.77816	2.69373	high
TCGA-TQ-A7RW	2.24932	1	2.36904	0.901768	0.0740285	0.367133	0.0867424	0.782313	high
TCGA-S9-A6WI	7.08219	0	0.260368	0.139155	0.333031	1.20679	1.09907	0.746303	high
TCGA-DU-8165	1.59452	0	7.63131	4.07237	0.657621	0.76218	1.23079	34.5936	high
TCGA-P5-A5EX	0.665753	0	2.58539	0.51985	0.0612217	0.614476	1.58296	1.31177	high
TCGA-VM-A8C9	3.6	0	0.502941	0.147214	1.34556	4.94791	3.06075	11.3985	high
TCGA-S9-A6U5	2.71781	0	0.478189	0.468209	0.27427	0.460774	0.888584	0.632048	low
TCGA-S9-A6WG	7.12877	0	1.73678	0.118232	0.841499	0.810325	1.40949	1.22076	high
TCGA-P5-A736	0.630137	0	1.19857	0.955118	0.753992	0.630319	0.216136	0.975141	high
TCGA-FG-A6IZ	1.25205	0	1.41541	0.467343	0.109712	1.62394	0.70326	1.05436	high
TCGA-E1-A7YW	3.06849	1	0.598227	0.0516882	0.371819	0.179828	0.0529559	0.343251	low
TCGA-P5-A5F6	0.106849	0	2.18527	0	0	9.52438	0.946072	21.8531	high
TCGA-HT-7610	4.67397	0	0.287224	0.346785	0.262101	0.148767	0.247047	0.386401	low
TCGA-QH-A6X8	1.39452	0	0.0929516	0.177801	0.0686492	0.95147	0.103843	0.400598	low
TCGA-DU-7013	0.736986	1	4.20714	1.8036	0.967921	0.680458	1.99416	6.84239	high
TCGA-RY-A840	2.33973	0	0.0690399	1.69484	1.15101	0.622255	0.291931	1.41248	high
TCGA-HT-7677	1.35342	0	1.8403	0.238885	0.270754	1.25851	0.26431	0.791888	high
TCGA-P5-A780	0.19726	0	1.45411	0.392247	0.0822008	0.84013	0.319775	0.636958	low
TCGA-E1-5319	7.96438	1	0.916841	0.864757	0.28813	0.766255	0.235831	0.76011	high
TCGA-DU-7012	0.545205	1	3.18487	2.05248	0.38457	2.96574	1.44073	9.64057	high
TCGA-S9-A6WL	2.59178	0	1.83233	0.3286	0.376788	1.11879	0.917031	1.0683	high
TCGA-E1-A7YK	1.03562	1	1.09277	0.241887	0.0666225	1.94169	0.631687	0.93488	high
TCGA-HT-7604	10.2055	0	1.18791	0.0416828	0.173185	0.174729	0.116101	0.364647	low
TCGA-WY-A85A	3.61644	0	0.153187	0.267239	0.523299	0.198487	0.287045	0.415362	low
TCGA-DU-7309	0.230137	0	0.811059	0.284999	0.246803	0.149486	0.454852	0.451027	low
TCGA-DB-A64L	2.01644	0	0.269821	0.756276	0.138838	0.510405	0.349696	0.552482	low
TCGA-WY-A85B	3.81644	0	1.40813	0	0.294727	0.120171	0.302027	0.414577	low
TCGA-DU-A5TS	2.6411	0	2.49155	0	0.365244	1.42901	0.306694	0.900833	high
TCGA-FG-5964	4.35068	0	1.19923	0.370193	0.356821	1.40707	1.04929	1.11558	high
TCGA-RY-A847	2.55616	0	0.523408	0.192177	0.53204	1.06909	0.293698	0.60933	low
TCGA-HW-7489	3.45753	1	0.456937	0.321517	0.395342	0.583285	0.741292	0.602989	low
TCGA-FG-7641	1.71781	0	0.238231	0.498781	0.0980293	1.30904	0.238967	0.608941	low
TCGA-KT-A74X	1.2	0	0.257977	0.128962	0.605702	0.770569	0.264098	0.5039	low
TCGA-R8-A6MO	2.72055	0	0.795722	0.562378	0.401158	1.56791	0.242193	0.897073	high
TCGA-HT-7695	1.21096	0	0.085745	0.405944	0.490371	0.569537	0.382236	0.524081	low
TCGA-DU-7290	0.863014	1	6.33406	2.539	0.434808	2.29617	1.70081	21.8802	high
TCGA-HT-8013	5.29589	1	0.585867	0.616034	0.458206	0.424595	0.134392	0.555487	low
TCGA-QH-A6X9	0.158904	0	1.28627	0.659895	0.410844	0.418185	0.100422	0.638961	low
TCGA-S9-A7J2	0.169863	0	0.119471	0.089662	0.085496	0.827364	0.0599164	0.361435	low
TCGA-DU-A5TP	2.7726	0	1.12783	0.154721	1.10215	0.312045	1.41485	1.00725	high
TCGA-S9-A6WH	3.2137	0	0.048282	1.81671	0.183211	0.185391	0.164905	0.800794	high
TCGA-RY-A83Z	0.824658	0	5.82576	1.77106	1.0433	0.285538	0.432215	4.53078	high
TCGA-QH-A6CY	1.11781	0	0.153772	0.0882729	0.262805	1.43325	0.292534	0.545	low
TCGA-S9-A6WM	1.65479	0	6.75243	1.58585	0.81088	2.62198	1.96938	20.696	high
TCGA-HT-A617	1.34521	0	5.26788	1.79835	1.18791	4.23571	1.19984	27.4554	high
TCGA-DB-A64O	2.12329	1	1.68469	2.24934	1.08334	3.6515	0.573048	9.70148	high
TCGA-DU-7298	1.57808	1	1.50423	1.50843	0.844882	0.234417	0.318117	1.32182	high
TCGA-HT-7694	0.575342	0	0.185752	0.864757	0.456174	1.18767	0.57072	0.938669	high
TCGA-TM-A84L	3.40274	1	1.78072	0.642399	0.166543	0.642592	0.414088	0.784664	high
TCGA-HT-A74J	0.876712	0	0.230572	0.623061	0.305266	0.213068	0.335469	0.482826	low
TCGA-FG-7643	1.67397	0	0.415425	0.736044	0.320874	1.88072	0.94332	1.31573	high
TCGA-DU-6401	7.28767	1	0.477846	0	0.233676	0.359559	0.553795	0.400961	low
TCGA-FG-A6J3	1.85479	0	4.76676	1.34268	2.47288	2.18527	2.10541	21.1853	high
TCGA-DU-8166	1.4137	0	0.284105	0.499786	0.993255	0.285301	0.500562	0.670197	low
TCGA-DU-5847	1.50137	0	4.83845	1.5969	1.20504	5.14437	1.33545	33.8246	high
TCGA-S9-A6U9	7.99452	0	2.06703	0	0.12539	0.48328	0.356615	0.5237	low
TCGA-HT-8564	1.30959	0	5.34016	1.57497	0.542987	1.6033	0.631687	5.3413	high
TCGA-DU-5874	1.26301	0	0.0977493	0.680588	0.279362	0.543517	0.594508	0.604513	low
TCGA-HT-7606	1.4411	0	2.38426	1.33173	0.661966	0.349247	0.794383	1.69155	high
TCGA-FG-8191	2.71781	0	0.84336	0.639541	0.040178	0.725756	0.81088	0.733462	high
TCGA-HT-8109	0.463014	0	1.33942	0.6754	0.158652	0.720249	0.378451	0.736086	high
TCGA-S9-A6U6	2.92877	0	0.469772	0.132456	0.239186	0.396164	0.387209	0.410524	low
TCGA-DU-A7T6	1.49863	1	0.879974	0.324974	0.0314929	1.46987	2.42097	1.56348	high
TCGA-HT-7602	2.48767	0	0.677202	0.245889	0.133731	0.791819	0.108304	0.457105	low
TCGA-VV-A829	3.08767	0	0.842449	0.573119	0.231891	0.765481	0.772366	0.766304	high
TCGA-HW-A5KM	1.72603	0	0.243028	0.71034	0.737484	0.180534	0.786127	0.722014	high
TCGA-E1-A7Z4	12.0877	1	0.693628	0.448521	0.491623	0.232026	0.16274	0.492105	low
TCGA-HT-8010	0.136986	0	0.963474	0.290146	0.305297	0.293362	0.279688	0.472765	low
TCGA-HW-7487	3.7863	0	0.334442	0.276935	0.165628	1.19239	0.588843	0.619783	low
TCGA-FG-A60K	1.48493	0	0.258217	0	0.0777933	0.852586	0.125062	0.365684	low
TCGA-HT-7688	2.6411	0	0.906618	0.203461	0.240268	0.751823	0.701292	0.611609	low
TCGA-DU-A7TB	4.29315	0	7.03271	0.365122	1.22773	2.28465	0.438045	6.26848	high
TCGA-P5-A733	1.13425	0	1.46739	0.342043	0.246426	0.56245	0.104456	0.548393	low
TCGA-QH-A6CS	1.61096	0	3.38879	0.0847685	0.177991	3.93677	0.3894	2.91043	high
TCGA-E1-A7YH	7.76712	1	0.504092	0.338918	0.114245	1.13976	0.0694883	0.519101	low
TCGA-FG-A60L	1.79452	0	3.04687	0.656631	0.399772	1.55764	0.735034	1.86372	high
TCGA-P5-A5EZ	0.191781	0	2.22745	0	0.0625709	0.796282	0.293421	0.581582	low
TCGA-CS-5396	4.46849	0	1.40286	1.7349	0.586367	0.563183	0.471367	1.59146	high
TCGA-HW-8320	3.33425	0	0.809067	0.156338	0.243981	0.206601	0.175067	0.382978	low
TCGA-HT-8011	1.35342	0	4.67724	1.19683	1.32215	0.382379	1.57602	4.70695	high
TCGA-DU-A7T8	11.5863	1	0.357194	0.0575468	0.681506	0.375146	0.122329	0.413652	low
TCGA-S9-A7QX	1.54521	0	0.80172	0.355334	0.190963	0.396272	0.266143	0.46718	low
TCGA-QH-A6CX	1.01918	1	2.1987	1.5739	1.00378	3.6596	1.54319	10.5518	high
TCGA-TQ-A7RP	2.50411	0	4.14719	1.06549	0.0163823	2.05248	0.211389	2.49279	high
TCGA-E1-5305	6.66575	1	1.18578	1.25054	0.149148	0.335549	0.441327	0.866811	high
TCGA-DH-A66G	1.43288	0	0.137642	0.447502	0.344235	0.265588	0.446821	0.464759	low
TCGA-DB-A4X9	3.86849	0	0.221109	0.338256	1.5863	0.397677	0.0340024	0.673579	low
TCGA-DB-A4XC	3.89315	0	0.54528	0.265327	0.504505	0.306364	0.230908	0.456915	low
TCGA-DU-A7TD	0.624658	1	5.16338	1.71984	0.486263	1.81459	1.98998	10.1561	high
TCGA-DU-A5TT	2.03562	0	2.90285	1.46914	0.542918	1.82443	1.34608	4.30372	high
TCGA-R8-A6MK	7.40274	0	0.373423	0.806475	0.76006	0.287045	0.215165	0.657568	low
TCGA-HT-7684	0.50411	0	0.573591	0.533218	0.734329	0.50549	0.597941	0.737756	high
TCGA-DB-5274	6.27123	0	0.383034	0.275755	0.742665	2.088	1.65645	1.73423	high
TCGA-VW-A8FI	0.671233	1	8.51752	1.79694	2.77393	4.3377	3.89022	329.623	high
TCGA-S9-A7R2	0.865753	1	4.19889	1.66618	0.921966	2.80796	0.429186	7.61858	high
TCGA-HT-7858	4.21918	0	1.06045	0	0.0940621	0.812177	0.319775	0.465781	low
TCGA-FG-7634	1.27945	0	0.365187	1.28604	0.549163	0.819046	1.91423	1.90494	high
TCGA-DU-8168	1.18082	0	0.0637356	0.513674	0.70326	0.679263	0.370006	0.630329	low
TCGA-QH-A6CV	1.21096	0	4.74055	0.927884	1.37144	5.23744	1.56582	27.6572	high
TCGA-WY-A85E	1.73425	0	1.55239	0.656345	0.630628	0.230312	0.241546	0.728962	high
TCGA-R8-A73M	4.94795	0	0.0423932	0.196533	0.54528	0.941278	0.304753	0.529068	low
TCGA-E1-5322	10.8986	1	0.403128	0.852372	0.656933	0.201583	0.306225	0.652011	low
TCGA-CS-6669	4.09315	0	0.0542397	0.122917	0.415863	0.783276	1.16151	0.636737	low
TCGA-DU-A5TY	2.83014	1	2.73657	1.42478	1.07249	4.64041	1.41174	15.6	high
TCGA-DB-5275	3.99452	0	0.7292	0.0474496	0.676772	0.180428	0.429697	0.465945	low
TCGA-DU-A5TW	2.08219	0	1.66369	0.322664	0.277712	0.253706	0.0538712	0.498315	low
