# Supplementary material for: Modification Patterns of DNA Methylation-Related lncRNAs Regulating Genomic Instability for Improving the Clinical Outcomes and Tumour Microenvironment Characterisation of Lower-Grade Gliomas
Source: Front Mol Biosci. 2022 Mar 10;9:844973. doi: 10.3389/fmolb.2022.844973 (PMC8960387; doi:10.3389/fmolb.2022.844973)
Supplement: Supplementary file 23 [file Table7.XLSX]

## Sheet: 核酸浓度
	编号	核酸量	260/280	编号	加DEPC(ul)
PBS	1	3221	2	1	35
	2	3084	1.98	2	35
	3	3091	2	3	35
PBS+AF	4	1683	2	4	15
	5	2081	1.95	5	20
	6	2019	1.94	6	20
Laminarin	7	3196	2.01	7	35
	8	3151	1.99	8	35
	9	3097	1.98	9	35
laminarin+AF	10	1890	1.96	10	20
	11	1928	1.96	11	20
	12	1906	1.99	12	20
加DEPC水调整后
	编号	核酸量	260/280	编号	2ug体系上样量	编号	⑥号水量
PBS	1	754	1.91	1	1.32626	1	2.17374
	2	701	1.87	2	1.42653	2	2.07347
	3	700	1.86	3	1.42857	3	2.07143
PBS+AF	4	709	1.99	4	1.41044	4	2.08956
	5	727	1.92	5	1.37552	5	2.12448
	6	722	1.89	6	1.38504	6	2.11496
Laminarin	7	743	1.92	7	1.3459	7	2.1541
	8	738	1.90	8	1.35501	8	2.14499
	9	755	1.89	9	1.3245	9	2.1755
laminarin+AF	10	676	1.93	10	1.47929	10	2.02071
	11	698	1.91	11	1.43266	11	2.06734
	12	665	1.97	12	1.50376	12	1.99624

## Sheet: TNFA
		GAPDH	CRNDE		-Control
	ID	Ct (dR)	Ct (dRn)	Inc Ct	Fold	remove	average	p
1p	1P	21.3378	25.2192	3.8814	0.985278	0.985278
	1P	21.2381	25.2217	3.98365	0.917865	0.917865
	1P	21.2379	24.9648	3.72681	1.09672	1.09672					3.86395
2p	2P	21.3329	24.0486	2.71572	2.21035	2.21035
	2P	21.4186	23.8611	2.4425	2.67122	2.67122
	2P	21.319	23.7877	2.46865	2.62323	2.62323
3p	3P	21.9116	24.0106	2.09901	3.3893	3.3893
	3P	21.6409	23.9389	2.298	2.95263	2.95263
	3P	21.6649	24.0644	2.39954	2.75197	2.75197
4p	4P	21.9529	25.2518	3.2989	1.47539	1.47539
	4P	22.1423	25.1302	2.98791	1.83031	1.83031
	4P	22.1313	25.2099	3.07863	1.71876	1.71876
5p	5P	20.899	23.9174	3.01842	1.79201	1.79201
	5P	20.941	24.0458	3.10479	1.68787	1.68787
	5P	20.911	23.8079	2.89691	1.94949	1.94949
6p	6P	22.0451	24.2884	2.24329	3.06674	3.06674
	6P	21.9834	24.3167	2.33336	2.88115	2.88115
	6P	21.9095	24.3403	2.43078	2.693	2.693
7p	7P	21.9568	24.7633	2.80646	2.07561	2.07561
	7P	22.0568	24.6077	2.55096	2.47777	2.47777
	7P	21.952	24.5979	2.64586	2.32002	2.32002
8p	8P	18.7517	22.8536	4.10196	0.845593	0.845593
	8P	18.7534	23.0436	4.2902	0.74216	0.74216
	8P	18.6644	22.8584	4.19401	0.793326	0.793326	2.14038
1	1	21.5488	25.2949	3.7461	0.961862	0.961862					3.69138
	1	21.612	25.1945	3.5825	1.07736	1.07736
	1	21.573	25.3185	3.74554	0.962234	0.962234
2	2	20.6999	23.8374	3.13748	1.46664	1.46664
	2	20.7524	23.4717	2.71928	1.95982	1.95982
	2	20.7757	23.5119	2.73625	1.9369	1.9369
3	3	21.2158	24.0848	2.86895	1.7667	1.7667
	3	21.1922	24.1037	2.91152	1.71532	1.71532
	3	21.1483	24.1355	2.98715	1.62772	1.62772
4	4	22.1539	25.0083	2.85448	1.7845	1.7845
	4	21.9933	25.0897	3.09643	1.50897	1.50897
	4	22.2042	25.1429	2.93862	1.6834	1.6834
5	5	18.5183	23.9036	5.38524	0.308804	0.308804
	5	18.4939	23.806	5.31206	0.324872	0.324872
	5	18.489	23.8952	5.40626	0.304337	0.304337
6	6	21.9002	23.9858	2.08562	3.04065	3.04065
	6	22.115	24.3676	2.25261	2.7083	2.7083
	6	22.1678	24.3207	2.15291	2.90209	2.90209
7	7	21.6995	24.4457	2.74626	1.9235	1.9235
	7	21.9607	24.4819	2.52117	2.24829	2.24829
	7	21.8879	24.4788	2.59087	2.14226	2.14226
8	8	16.0728	21.5192	5.44639	0.295988	0.295988
	8	16	21.4971	5.49713	0.28576	0.28576
	8	16.2177	21.5699	5.35222	0.315953	0.315953	1.53575	0.0163177
