# Supplementary material for: Modification Patterns of DNA Methylation-Related lncRNAs Regulating Genomic Instability for Improving the Clinical Outcomes and Tumour Microenvironment Characterisation of Lower-Grade Gliomas
Source: Front Mol Biosci. 2022 Mar 10;9:844973. doi: 10.3389/fmolb.2022.844973 (PMC8960387; doi:10.3389/fmolb.2022.844973)
Supplement: Supplementary file 24 [file Table8.XLSX]

## Sheet: 核酸浓度
	编号	核酸量	260/280	编号	加DEPC(ul)
PBS	1	3221	2	1	35
	2	3084	1.98	2	35
	3	3091	2	3	35
PBS+AF	4	1683	2	4	15
	5	2081	1.95	5	20
	6	2019	1.94	6	20
Laminarin	7	3196	2.01	7	35
	8	3151	1.99	8	35
	9	3097	1.98	9	35
laminarin+AF	10	1890	1.96	10	20
	11	1928	1.96	11	20
	12	1906	1.99	12	20
加DEPC水调整后
	编号	核酸量	260/280	编号	2ug体系上样量	编号	⑥号水量
PBS	1	754	1.91	1	1.32626	1	2.17374
	2	701	1.87	2	1.42653	2	2.07347
	3	700	1.86	3	1.42857	3	2.07143
PBS+AF	4	709	1.99	4	1.41044	4	2.08956
	5	727	1.92	5	1.37552	5	2.12448
	6	722	1.89	6	1.38504	6	2.11496
Laminarin	7	743	1.92	7	1.3459	7	2.1541
	8	738	1.90	8	1.35501	8	2.14499
	9	755	1.89	9	1.3245	9	2.1755
laminarin+AF	10	676	1.93	10	1.47929	10	2.02071
	11	698	1.91	11	1.43266	11	2.06734
	12	665	1.97	12	1.50376	12	1.99624

## Sheet: TNFA
		GAPDH	MPPED2-AS1		-Control
	ID	Ct (dR)	Ct (dRn)	Inc Ct	Fold	remove	average	p
1p	1P	19.5985	28.2474	8.64895	1.10271	1.10271
	1P	19.3824	28.2615	8.87909	0.940116	0.940116
	1P	19.3628	28.1941	8.83134	0.971755	0.971755					8.78646
2p	2P	20.0162	24.3402	4.324	22.1005	22.1005
	2P	19.986	24.4567	4.47065	19.9643	19.9643
	2P	19.8963	24.5444	4.64802	17.6547	17.6547
3p	3P	20.8572	25.4212	4.56403	18.713	18.713
	3P	20.8618	25.2669	4.40514	20.8918	20.8918
	3P	20.8515	25.2924	4.44091	20.3801	20.3801
4p	4P	20.3452	28.1641	7.81896	1.96025	1.96025
	4P	20.4312	28.0912	7.65999	2.1886	2.1886
	4P	20.346	28.4002	8.05419	1.66533	1.66533
5p	5P	19.221	25.7565	6.53555	4.77153	4.77153
	5P	19.1978	25.8603	6.66253	4.36951	4.36951
	5P	19.2432	25.6659	6.42268	5.15981	5.15981
6p	6P	20.8041	25.2742	4.47008	19.9722	19.9722
	6P	20.7544	25.4691	4.71469	16.8574	16.8574
	6P	20.6533	25.4909	4.83751	15.4816	15.4816
7p	7P	20.8205	26.6772	5.85665	7.6388	7.6388
	7P	20.8388	26.5445	5.70566	8.48163	8.48163
	7P	20.9339	26.5093	5.57545	9.28275	9.28275
8p	8P	17.9043	25.208	7.3037	2.8017	2.8017
	8P	17.8417	25.3748	7.53308	2.38985	2.38985
	8P	17.9193	25.1508	7.23149	2.94549	2.94549	10.7462
1	1	20.383	30.5564	10.1734	1.06187	1.06187					10.2627
	1	20.3524	30.1165	9.76411	1.41019	1.41019
	1	20.0688	30.9194	10.8506	0.664085	0.664085
2	2	19.1639	23.7099	4.54606	52.4888	52.4888
	2	19.1108	23.7249	4.61406	50.0724	50.0724
	2	19.1374	23.7751	4.63775	49.2568	49.2568
3	3	19.1684	25.4122	6.24385	16.1801	16.1801
	3	19.1644	25.213	6.04856	18.5254	18.5254
	3	19.2822	25.1822	5.90005	20.5341	20.5341
4	4	20.5239	28.6801	8.15616	4.29852	4.29852
	4	20.3182	28.179	7.8608	5.2751	5.2751
	4	20.6296	28.8298	8.20019	4.16932	4.16932
5	5	16.1527	25.5527	9.39998	1.81506	1.81506
	5	16.0073	25.3029	9.2956	1.95126	1.95126
	5	15.9457	25.4725	9.52682	1.6623	1.6623
6	6	21.4271	25.6785	4.25145	64.3804	64.3804
	6	21.4139	25.9053	4.49142	54.5151	54.5151
	6	21.5001	25.8711	4.37101	59.2603	59.2603
7	7	19.8972	26.1325	6.23537	16.2755	16.2755
	7	19.8341	26.2855	6.45139	14.0122	14.0122
	7	19.8811	25.9981	6.11698	17.6674	17.6674
8	8	14.53	24.786	10.256	1.00275	1.00275
	8	14.4628	24.7005	10.2377	1.01556	1.01556
	8	14.4337	24.8733	10.4396	0.88292	0.88292	21.6782	0.0269044
					Untreated	MPPED2-AS1
